# Supplementary material for: Quantitative trait loci for resistance to Flavobacterium psychrophilum in rainbow trout: effect of the mode of infection and evidence of epistatic interactions
Source: Genet Sel Evol. 2018 Nov 16;50:60. doi: 10.1186/s12711-018-0431-9 (PMC6240304; doi:10.1186/s12711-018-0431-9)
Supplement: Supplementary file 2 — Additional file 2: Table S1. List of putative duplicated loci: heterozygous RAD SNPs detected in at least two doubled haploid control individuals (DH controls), each from different rainbow trout isogenic lines. Table S2. Overall survival and weight of fish of the QTL family at the end of the immersion and injection infectious challenges. Description: Data were recorded for 49 and 35 days for the immersion and injection challenges, respectively. Table S3. Genetic linkage map constructed with the F2 progeny. Description: The marker at one position used in the QTL detection is shown in red bold. Tables S4. SNP allele and position for the 2130 markers used in the QTL detection. Description: SNP position is given in bp from the first bp of the read. Table S5. All significant (P ≤ 0.01 at the chromosome wide level) detected QTL, error-I rejection threshold at chromosome and genome-wide levels calculated for each QTL, flanking markers at each QTL, with name and position on the linkage map (cM). Table S6. List of 49 up- and down- regulated genes after F. psychrophilum infection in two rainbow trout isogenic lines in [46] located in the QTL associated with resistance traits identified in this study. Table S7. Reads of the 9654 polymorphic loci used in the linkage map and QTL detection. [file 12711_2018_431_MOESM2_ESM.xlsx]

## Sheet: Table_S1
>Locus_12
TGCAGGCACCACACAAAACGTTGAAATAAAATATAAATCATGCCTTACCTTTGACGAGCTTCTTTTGTTGTCACTCCAACAATGTCCCATAAACA
>Locus_14
TGCAGGGCTGTGGGAATGGGGACGTGCTGCTCCAGAACGCCCACGCCGAGCACCGAGACCTCCCTGAGGCCTGCAGCATCATCCGCGTGCTGGAT
>Locus_17
TGCAGGACCATGCTTGCGTGAGGGATGAGGCTGTGCACAGGGACGCCAGGCCAGAGCTGCGGCCTACTTCTTCTCACAAGAGCCGGGCTCTCGAC
>Locus_18
TGCAGGGTTGAAATATGCTACCCTCTGTTTACTGTTGTGCTATCATCAGATAATAGCTTCTTATGCTTTCACCGAAAAGCTTTTTTAAAATCTGA
>Locus_65
TGCAGGCGCGACACAAGACGCAGAAATAAAAGTATAATTCATGCCTTACCTTTGACGAGCTTCTTTTGTTGGCACTCCAATATGTCCCATAAACA
>Locus_415
TGCAGGAAGGGTACCACATGAGAGAGGAGGATGTCTTCCCTGTAACGCACAGCTTTGAGATTGCCTGCAATGACAACATGCTCAGTCCGATGATG
>Locus_606
TGCAGGAAGGGTACCACATGAGGGAGGAGGATGTCTTGCCTGTAACGCACAGCGTTGAGATTGCCTGCAATGACAACAAGCTCAGTCCGATGATG
>Locus_1126
TGCAGGGTTGAAATATGCTACTCTCTCATTGTTTACTGTTGTGCTATCATCAGATAATAGCATCTTATGCTTTCGCCAAAAAGCCTTTTTGAAAT
>Locus_1156
TGCAGGGACGGGGGCCTGGGATTTCACTGTTGGAAGAGAATCGCTTGCTGGTCATCCAGAACCATCTTAGTCACAAAATGTTGTCAGAGGAAGCT
>Locus_1157
TGCAGGTGTGTTATGAATGGGAGAGTAATGGCTTGTTTACTGTGAATGGGAAATGAATGGTGTTAAGAAGATTTTACAGCCCACTCCATGCACTT
>Locus_1160
TGCAGGACACACACACACTTTCTCAATGTAAAGTCACATTGTTTACACCACTAGGTGGAGTAAGAGGGAATGCATGTGTAGGTGGGAGCTCGTAG
>Locus_1182
TGCAGGTCGAAGGGTTGTGTGTTGGTGCGTTGGACCACGGTTACGTTGTTGCCGGTCCACTTGTTGGCCTTGGCCAGGGTGTTGGTCCTCCAGTC
>Locus_1202
TGCAGGCAACTGAGGCACAACAACCTGGTTCAGCTGCTGGGGGTGATCGTAGAGGAGCGGGGCAGTCTCTACATCGTCACAGAGTACATGGCCAA
>Locus_1591
TGCAGGCTCATCCTGACATGACCCTCCAGCATGACAATGCCACCAGCCATACTGCTCGTTCTGTGCATGATTTCCTGCAAGACAGGAATATCAGT
>Locus_1773
TGCAGGGTCATCCTGACATGACCCTCCAGCATGACAATGCCACCAGCCATACTGCTCGATCTGTGTGTGATTTCCTGCAAGACAGGAATGTCAGT
>Locus_1920
TGCAGGCTCATCCTGACATGACCCTCCAGCATGACAATGCTACCAACCATACTGCTTGTTCTGTGCATGATTTCCTGCAAGACAGGAATGTCAGT
>Locus_2286
TGCAGGGAGGAGGTGAGGGCCCTCGGAGTGTGGTGTCAGGAAAATAACCTCACACTCAATGTCAACAAAACAAAGGAGATGATCGTGGACTTCAG
>Locus_2296
TGCAGGCCACTGTTTCCAGCCTGTCCATCCTTGACGATCTGTGAGATGAAGAGTCCACAGCCGAACTCCAGGCCCCCTCTTACGCTCAGCCCCAG
>Locus_2380
TGCAGGCTACACTTCACCTAACGACTGCAGTTGTATGGTATTATTCTCATATATCTAAATGTATTCAATTGCCCATAAAATATTGATGATAAGAA
>Locus_2435
TGCAGGCTAACAAACTGCCACTATCCCTAACAACTGAATAGAGGATAAATAGCCTATGCAATATGGCAGCCTATGAATATGATTGATTGTGACAG
>Locus_2446
TGCAGGGTGGGGTGACCACCAGGGCTGCCCTCTGCTGCTTGGTGGCCTCCAGGAAAGCCATCTCGGTCTGGATGGAGTTCTCCTGGCCCTCATAG
>Locus_2449
TGCAGGAGTAGAGATGTGATTGTCTGATGATACTAGGTGCTAATCATACAGGATATTATCATGTTAACGGTATATAACAGTACCTCTCACAACCT
>Locus_2468
TGCAGGGCACGCAAGGTCCCCCTGCTCAAGCCAGCGCATGTTCAGGCCCATCTGAAGTTTGCCAATGACCATCTGGATGATCCAGAGGAGGAATG
>Locus_2474
TGCAGGTCAGTGACAGACCCTCGTGACGGGCGTAAAGTAGCCCTGAAGAAGATGCCCAATGTCTTCCAGAACCTAGTCTCCTGTAAGAGGGTCTT
>Locus_2481
TGCAGGATGTTGATGTTTATGAATGGGTTTTGCCATACCCAAACAGGGATGTAGTGGAGGGTAAACGCACCTTTTTATTTGTGAAATAGCGTTTA
>Locus_2521
TGCAGGTACAGACACAACCTTGTGGGGCCTGGTAGGACAGAGACAACCTGCAAGGACAGATACTTCCTGGTAAGACAGGCACTGCCTGCTGGAAC
>Locus_2527
TGCAGGGTATCCCATAGGCCCCACTTTTAGCTTTGATTCTCACTAGTGAGCCAGCCGTGCCTAGCAGAGCTTAGTACTGGCCTGGTTACATATCC
>Locus_2535
TGCAGGGACTGTATTTAACACTATAGAATCCTGGAGGGACTGTATATAACACTATAGAATCCTGGAGGGACTGTATATAACACTATAGAATCCTG
>Locus_2551
TGCAGGCTAAAGTTAAATCTAGACTTGGTTTCCTCTATTATAATCACTTCTCTTTCACCCCAGCTGCCAAACTAACCCTGATTCAGATGACCATC
>Locus_2588
TGCAGGGACGGTCGGACCGCACGGTTACCGCTCACACTCCCAGCATTCCGATAGAAGTCGATGTTGGGCACGCGGTCCAGCGTGTCATGACCAAA
>Locus_2608
TGCAGGCTTTCAGAGACTGTAGAAGAGCAGAAAGCTGTGAGTCCTACAAACATCTCTCTGTGCTATTCATATACACAGACCTTGGAACCGGAAGA
>Locus_2710
TGCAGGCTCTCACCAACGAGAAGAAGGCCAAGAAGGTGCGGTTCTACCGCAACGGAGACCGCTACTTCAAGGGCATCGTGTACGCCGTGGCCGTG
>Locus_2784
TGCAGGAGCGAGTCACTGATTTGACGTTTGCAGAGAACGTCGGGGTGTTGTCAAAGGGTCACGCCAACGTTCTTTGCACTCTGGGAGGACAGACA
>Locus_2812
TGCAGGTGGTCAAAGAACAGCTGGTAGCCCTCCCTGGGGAGACAGCAGCATAGATAGCGCTGTAATCACTACCATTATAGTCATCATCCTGGTCG
>Locus_2815
TGCAGGAGGCGCGGGTCGATGAAGGGGGTGAAGGAGGAGGAAGACTTGTGTTTCTGCATGGTGTTGCTGGCCGAGTGGGTCTGGCGACAAAGGCA
>Locus_2828
TGCAGGAAGGACCCCTGCATCTCAGCTGAGAAAATGAGGTACTCTGAGATATACAGGTAGAAGTATACACAGGTATACACACAGAGAGAGACAAT
>Locus_2853
TGCAGGTGGCCTTCTGTTCCGGGGCTATTATTATGGGATCCAGCCATGACTCCGCCTACTGTATAATCCTGCTGTACACTACACACTGGAACACC
>Locus_2886
TGCAGGGAGCCAGATTTTTCACTAAGTTGGACCTTCGTAACGCTTACCATCTCGTGCGCATCAGGGAGGGGGACGAGTGGAAGACGGCGTTTAAC
>Locus_2927
TGCAGGGTTGAAATGTTTTCTCTCTTTTGTTTACTATGGTGCTATGCTCAGATAATAGCATTGTTTGCTTTCGCCGAAAAGCCTTTTTGAAATCT
>Locus_2950
TGCAGGTGGCGCCGTTGCGACAGTGTTTGTCCTCACAGTGGTCCACCTGGCTCTCACAGTAGCTGTCTGTGTAGTCTGTGGGACACTTACAGTAG
>Locus_2958
TGCAGGCAGACAGGCAGGCTCAGAGACAGGCAGTTAGCTGACACTAGTCCTGCTTCAGGGGATTTCCTTCAAGGGATTTCCTTTCACATGGTTGT
>Locus_2980
TGCAGGGAGACAGCATGGCGGAGCTGGTCCAAGTCTGCTGGGTCTGTCATGGCCAGTTCGTACTATCAAGGCACAAGGCGAGACCCAAATGCAGA
>Locus_2997
TGCAGGATAGACCAAGGTCACCTATACCCAGCTGTGGCAATGAAGAGTGACCAGTCAATAGGTCAGCCTCTACAATTCAGAGAGGAGGACATTCC
>Locus_3015
TGCAGGAATATTTTCACAATTCTATCTCATGGTTAGTTCCTAGAATAATGCAACTCATACATTTATACTCAGAGCCTGTTTACACCCCCACACAG
>Locus_3035
TGCAGGCTGACTTTGGTCGTCAGTTGAACTGTGTTTCCTCTGATACATTGGTGTGGCTGGCTTCCGGGTTAAGCGGGCGGGTGTTAAGGAGCACG
>Locus_3039
TGCAGGCTGACCTCAGTTGTCAGGTGAACGGTGTTTCCACCGATACGTTGGTGCGGCTGGCTTCCGGGTTAAGCAGGCGGGTGTTAAGAAGCACG
>Locus_3058
TGCAGGCTCTCCTTCACTGCAGCCGACGTGAGTAAAACATTTAAACGTGTTAACCCTCGCAAGGCTGCAGGCCCAGATGACATCCCCAGCCGCGT
>Locus_3062
TGCAGGCTGACCTAGGTCGTCAGTTGAACGGTGTTTCCTCTAACACATTGGTGCGGGCGGATGTTAAAGAGCGCAGTTTGGCGGGTCATGTTTTG
>Locus_3076
TGCAGGCTGCAATGTTTATTTGTTGGCTTTATGTAGGCTATTTTTACATAGTTGGCAATTGCAATAGAAGTTACTTTTTAGGTTTGTACCATTTA
>Locus_3083
TGCAGGATTCTATAGTGTTATATACAGTCCCTCCAGGATTCTATAGTGTTATATACAGTCCCTCTAGGATTCTATAGTGTTATATACAGTCCCTC
>Locus_3091
TGCAGGGGGCAGCGCAGGGAACAACGCCACAGTGAGGGAGTGTCTCTCTGTAGAGAGGAACCAATCACACTTCACCCTGAGGGACCTGCCCCCGT
>Locus_3100
TGCAGGCTCAGATTTGAATACCTCTGCTCTAGATATCAGTATGCTGCTTACCTTCCGATCATGGTGGAATGCTGCTGGACGGCAGCCTCCAGAAG
>Locus_3107
TGCAGGGGGCAGCACAGAGGTGGCCAGTCAGTCACTACCACACCCTCCCTGACTACATTAGATCTGTGTGTGTATACAGGCCGTTGGACTGAGAT
>Locus_3108
TGCAGGCAGCCTTTATCAGGGAGAGGCAGGCGCCCGCTCACCTGCTGGCGAGGCTCTCAGACCACCGCCGGGCAGAGGTGATTTACCAGTAATAA
>Locus_3109
TGCAGGTCCTGGGGAACGTTGGTCTGTACCGCGCAGTGTGTTTACTACTGTCTGTCATCTGTCTGGTTCTACTGATCATCATCATCATCCTCTGT
>Locus_3117
TGCAGGAGATTGACCCCAGCCTGGGTGTGGCGGAGCTCCCAGATGAGTTCTTTGAAGAGGACAACATGCTGAGTATGGGCAAGAAGATGATGCAG
>Locus_3119
TGCAGGTCTGAATACAGAGTCAATGACAATAACATCATTAAGTATTGAGTATAACATATAAAGTAACCAACAGTGAATATACATCTATGAGTATG
>Locus_3172
TGCAGGATGACAGGGGGACATTCATTTAGGATGCTTCTCAAATGGCACCCTACCACTACTTCCGACCCCTATTCCCTCTATAGTCCACTACTTCT
>Locus_3209
TGCAGGGTGACTTCAGTCGTCAGTTGAACACTGTTTCCTCCGACACATTGGTGCGGTTGGCTTCTGGATTAAGCGGGCGGGTTTAAAGAAGCACG
>Locus_3288
TGCAGGCTGACTTCAGTCGTCAGTTGAGCGGTGTTTCCTCCAACACAGTGGTGCGGCTGGCAAAGCGGGTGGGTGTTAAGAAGCGTGGTTTGGCC
>Locus_3297
TGCAGGTGGACTATCGTCTAGGTGACAGCGGGGCGCTGTCCGTCCGGCCCACCAACCCCAGGCTCTCTGAGGCGTTGCAGGAGAACCGGGATCTC
>Locus_3339
TGCAGGCAGCGCCTGGACCTGATGAGAGAGATGTATGACAGAGCTGCGGAGGTTCCCAACAGCACCATAGAAGACTGTGAGAACGTCATGACTGG
>Locus_3397
TGCAGGGCCAGACGTGTCCCCCTGCTTAAGCCAGTACATGTCCAGGCCCATCTGAAGTTTGCTAGAGAGCATTTGGATGATCCAGAATAATATTG
>Locus_3403
TGCAGGTGTGATGTTCGTTTGTACCGATTATGTTCAGGTGTTGTTACACGTGGTCTGCCACAGCGAGGATGATCAGCTGTCCATCCTGTCTTCCT
>Locus_3423
TGCAGGGACAGAGGGACATCTTGTTAATTGGGTCTCTGTTCTCTAAGATTGAACATGTATTTCATGGTAATGTAGGGCAATGTTAGGTGTTAAAT
>Locus_3473
TGCAGGCTGACCTCGGTCGTCAGTTGGACGTGTTTTCCCCAACACATTGGTGCGGCTGGCTTCCGGGTTAAGCGGGCGGGTGTTAAGAAGCGGGT
>Locus_3477
TGCAGGGGGCTTGTCCTTGTGTTTTTTTTATGCTTAATTACAAAGCCTCTGTTTACTTATGTCCTCAGGCTGGTACACACACACACACACACACA
>Locus_3491
TGCAGGTTAGGTGGTTATCCCTTGTCCTCCTACAGGTTAGATGGTTCTCCCATGTCCTCCTACAGGTTAGGTGGGTCTCCCATGTCGTCCTCCAC
>Locus_3514
TGCAGGGTCGTGGTCTACAACAACTGTAGATTACGACCTTACCTCACACAGGAAGTAGCGCAGGTAATAATACTTGCCTACAGAGCTGCAAGAGG
>Locus_3521
TGCAGGTCCTGATCTTTTGGATCCCTGCATTTTAAATCTGGCAGCTGATTTCATAGCTGAACCACTTACATATATGTTCAATCTAACCCTGGAAT
>Locus_3613
TGCAGGCAAGTCTCTGTAACAGATGTTTGTGAAAGGCATAAGTCTGTTGGAACTACCACAGCGTAAGCATGTACAGTACCACAGTCCTTAGTAAC
>Locus_3621
TGCAGGTCTGATACCGCGTAAAAGTAGGAATCTCTAGCCAGCTCCGAGTCGTCCTCGTTCTCATCCCCAAACGTGTGCAGTCGGCTGAACGTAAC
>Locus_3636
TGCAGGAGGGGGGCAGCACCTGCCTCTCACTCCCTCTTTCCCTCCTTCACCACTGACATATTCCCTGTCAACAGGACAAGGTGGGGGTGTAACGT
>Locus_3656
TGCAGGCTGACCTCGGACATCAGTTGAACGGTGTTTCTGCCGACACATTGGTGCGGCTGGCTTCCGGGTTAAGCAGGCGGGTGTTAAGAAGCGCG
>Locus_3657
TGCAGGTTTGCGGAGGTTTTGAAACTTAATTTCGCATAGTCTTCTCCTGAACTATTCTATCAACCAGAGGGTTGCTGTTAGATAAAGGAAGGCCA
>Locus_3664
TGCAGGATACAGCGGACGCTCTGACACAGCAGCTCCGGCGTGTCCAGGTTCTCCAGGATGGACTGCAGGCTACTCATCACCAGCTGACACAAAAC
>Locus_3720
TGCAGGGTTGAAATATGCTTTTCTCTCTTTGTTTACGAAGGTGCTATCCTCAGATAATAGCATTGTTTGCTTTTGCCAAAAAGCCTTTTTGAAAT
>Locus_3758
TGCAGGAACACCCCGTCGTGGTCCGTGAAGAAAACAGGCACCAGCCGCCCAGACAACTGACCCAAAGACCTGGATATAAAAATGTAGTCGAGCCT
>Locus_3764
TGCAGGAGTTTTTACCAGAAGCACAAACATCGTACAAGAAAAACAGAGGACAAATGAAGGAGGGAAGAGAGGATGAAATGAAGGAACGACCATGA
>Locus_3771
TGCAGGCCGCCACAGCACACTGTGACCATTGACTGCCAGGACACAAAGCTGTGTGTGTTTGTGCCTGTTAACAACACCTCTATTAGCAACACCCT
>Locus_3789
TGCAGGTTTTAACCCACGCTGGGACAGCACTTTGAGCTTCCAGCTGCAGGTCCCTGAGCTGGCCCTGGTACGCTTTGTAGTGGAAGACCATGACC
>Locus_3806
TGCAGGGATGAGCTGCTGGAACCAGGCTGGAACACACAGACACACCACTCCTCCTCCCACTCCAACTGCCGTGTCTGACTCTGTGGTCAACAGGG
>Locus_3836
TGCAGGCTCATCCTGACATGACCCTCCAGCATGACAATGCCACCAGCCATACTGTTCGTTCTGTGCGTGATTTCCCGCAAGACAGGGATGTCAGT
>Locus_3871
TGCAGGTCGTGCTCCTCAACATCCGTAGAGTATGAGCCTACCTCACAGAGTACGAGTCACCTCCCGTCTGGACTACCGCAACTGTTGGCTTTGCT
>Locus_3884
TGCAGGCGCTACACAACGCAGAAATCAAATATAAAACATGCATTACCTTTGACGAGCTTCTTTTGTTGGCACTCCAATATGTCCCATAAACATCA
>Locus_3885
TGCAGGCAAAATAACACTCAAACCGATCTGTTTATTAATATTCTCACATACAGTGTTGTAATTGACACAAAATCATTGGATAAGTACAGGGAGAT
>Locus_3887
TGCAGGAAACTACGGATCCTTGTAAGGATCACCTCGAACATGGACAGGCCACAGCAAAGACGCTCCTTGGTCAACAGATCCCCCTCACGGGCTAT
>Locus_3904
TGCAGGAGGAGCTGGTTCTGGAGGGGAATGGACAGATCTTCACCCCCAGAGAACCGTCCTGCATGGGGCAACACATCCCTGTCCCCGCCACAGAC
>Locus_3906
TGCAGGTGCTACTTTTCTGCATGACCTCAGCACGGTGGTAACCGGAGAGCTTGCAGAAGCCGTCGTTGCTGTACACAATGGGCCAGTCCACAATC
>Locus_3916
TGCAGGCAGCCCAAACACAAGATGGTGGAGGAGGCCAGGTCAGTACCGAGAGAGACGCCTTCCCTATTCACACTATAGGGCCAGGCCTGGCCAAA
>Locus_3933
TGCAGGTGGTCATGCATACAGGATGAGAAAGTTGGCCTTTAATAGTGGACAGATTCATTACCAGTGTAGTAGTGTTATTGAAAGACTGTAGAAAA
>Locus_3972
TGCAGGCAGCTCCCTCTCTGAACACACAACAAGAACACCACTCTGTTAGTATCTATATACTAGCACCAACACCACTCTGTTTGTATCTATATACT
>Locus_4006
TGCAGGTGTCTTGCTAAATGCCTATAATTTCCACCTGTTGTCTATTCCATTTGCACAACAACATGTGAAATGTATTGTCAATCAGTGTTGCTTCC
>Locus_4013
TGCAGGAGTCTGAGATGGAGACTGAGGAGGAGGTGGACATCCTGATGAGCAGTGATGTCTATTCTGCCACCCTGTCCACCAAGTCTATCACCTTC
>Locus_4042
TGCAGGACGTAGCCAGAGTTGCAGGTGATGGTGCAGCGAGCTCCGTTGAAGAAGCCCAGACTGCTGCACTTGAGCTCTGCATTGCGGATCAGCGG
>Locus_4070
TGCAGGTGAAGAAGCTGGATGTGGAGGTCCTGGATGTAATGCCAAATTCTCTCAAACAACATTGGAGGCAATTTATAGTAGAGCAAAGGAACATT
>Locus_4099
TGCAGGCTCCTGCACGGCGTCTCTAGATGACACCTTTGCTATCGGGTATTGTGTCAAAACTTGCACAACACTTTTCACAGAATTGTCCATTTACA
>Locus_4115
TGCAGGCCAACTCCCGACGGACGTCCTCGCGCAGACTGCACCGGTAGTGATCGATCAGGGCCCTGTCATTCCAACACGAACTCGTGTGCGCTCCT
>Locus_4118
TGCAGGACATCTTGATTCCCTGGTGCCGCTAGGGCAGTTGAGGAGTCTAATGTTGAATTTGTTAAATAATAATTGCATTTGTTTTGATTAAGCTT
>Locus_4128
TGCAGGGTGAAAATCAAAAGCCACTGGATCTACATAATTCATTTCCAGGCTACTTCATGAAGCTCGGCTGGCAGACGGGGGGTTTTCTACCTGTT
>Locus_4140
TGCAGGGCTGGCATCCTGGCACCACCCCCGGCTTCAGCACATCAAACAATTAGAATTCGAAAAAAAAACGTTATTATCAACGCAGTGTGAAAATG
>Locus_4176
TGCAGGCGGTCACTGAGTCCGAGGTGCTAAAGGAGCTCCTTAAACTTGACCCCAACAAAAACATCTGGGCCAGATGGTTTAGACGCTTTCTTCTT
>Locus_4181
TGCAGGTCTCGGTTGTGGTTCTCACAGAGCAGCTGGAGGAAGCGCAGGATAGGCTGCATGATGACAATGATAAAGCTCATCTCTCCATCGTCCTG
>Locus_4199
TGCAGGAAGAGTACCACATAAGGGAGGAGGATGTCTTCCCTTTTACGCACAGCGCTGAGATTGACTGCAATGGCAAGCTCAGTCTGATGATGCTG
>Locus_4217
TGCAGGTTTAACAATGTTTCACTTTGAAGCTCAGATGGATCCATTCTCCTTCCCTCTCAAAGGGCTCTCCTTCTCAACATGGCCTTTTGAGAGTT
>Locus_4259
TGCAGGCAGAGAAGGTGGACGCAGCGCTGCACAGCCTGCTGATGAAGCTGGAGCCCCAGAGACAGCACCTGGCCTGCCTGGGCACCTGGATCCTC
>Locus_4323
TGCAGGCTGACTTCGGTCGTCAGTTGAACAGCGTTTCCTCCGACACATTGGTGTGGCTGGCTTCCGAGTTAAGTGGGCGGGTGTTAAACAAACAA
>Locus_4384
TGCAGGAGGGACAATTTTATTAGCGCGAGGGGGATGACAATAGGCATGAGCGCGTGGCGTGCCGAGGCGGGTCCCGCGAGACAGGGGACGGCGGC
>Locus_4395
TGCAGGGTCTCCTCCATGAACTGGATGGCTGCGTCCCACTGGGGCTTGTCTGTGATGGAGCGGTCCTCCAGAGTATTGTGCTGGATCACCCTCTG
>Locus_4478
TGCAGGGCCATCTCTGCTGCCAACCTGCACCTGAGGACCAACCACATCTACGTGTCGTCTGATGACATCAAGGAGACAGGTTACACCTACATCCT
>Locus_4521
TGCAGGGCAGCCTGGACTCGGTCCTCACCCTGAGTGACTGCGACCAGGAGCAGCCCGACCTGGACACAGACCCTGACACCACAGACCCCCAATCT
>Locus_4525
TGCAGGAAGAGTACCACATGAGGAGGAGGATGTCTTCCCTGTAACGCACAGCGTTGAGATTGCCTGCAATGACAACAAGCTCAGTCCGATGATGC
>Locus_4534
TGCAGGTTTTGAGCTGTTGAAGTGTGAGGACCCGGGTGTTCCTCAGTTTGGTTATAAGAGAGAAGATAAGGGTCACTTCGCTGGCAGCACCGTGT
>Locus_4550
TGCAGGTTCATGCTCTACAACATCCGTAGAGTACGACCCTACCTCACACAGGAAGCAGCACAGGGCCTAATCCAGGCACCTGTCCTCTCCCGTCT
>Locus_4614
TGCAGGTGAAGGTGACTCCTGGCACAGTGACAGAAGGATCATGGGTTACACTGACATGTAGCACCACCTGTACTCTGACTGAAATCCCCAACCCC
>Locus_4636
TGCAGGTTGAAGGCAGCCAGCCAGGAGGCTGAGGGTGTACGCAGGGAGCAGGTGGTGTGGGAGAGGCAGGTGGGGAACACTGTAGTTTTTGGTAT
>Locus_4637
TGCAGGATGTTGTTCCTCAGGTTCTCCAGGTCAGTTATAGAGTCCTTCAGCTCCGCTGCTCTGCTGAACTCCTGGTTACTGATACACTCCTCTAA
>Locus_4638
TGCAGGCGGACGACGGTCGTCAGTTGAACAGTATTTCCTCCGACACATTGGTGCAGCTGGCTTACGGGTTAAGCGGGCGCTAAGAAGTGCGGTTT
>Locus_4645
TGCAGGCGGTCTGTCAGGAAGTCCAGGATCCAGTTGCAGAGGGGGGGGGTGTTTAGTCCCAGGGTCCTTAGCTTAGTAATGAGCTTTGTGTACAC
>Locus_4648
TGCAGGTCTCTTGCCTCTCTGGGATAGAAGCATCCTGTCCCAGGGGACTGTCATGTAGAGCACCTCTGCCTCTCCCTCCATCCTAAACACCAGGC
>Locus_4653
TGCAGGCAAATGAAGGGAAGGCTAGACTATTGTTTTAGGGCTGTCTCATCAGGACTGACAGACATAGACACAGCAGTCTTTTTGTAGTGATTTCT
>Locus_4666
TGCAGGCTGCAGATGAGCTGGTTACTGATGGGCTGGTCCTGGGGCTGGTCCTGGGGCTGTCTGCTGACAGGCTGGTCCTGGGGCTGACGAGGGTC
>Locus_4668
TGCAGGGGTCCCAGTCTGTCCCTCGGTGATGATGTCACCTTTCACACGACCCCTATCATTTTTAATACTACTGAAGCAGGGCAATAAAAATAAGT
>Locus_4682
TGCAGGAAAAGCAGGAATAGCAGTTCAGTATCACCAGAGACTCTGACAGCAGCACAGTGCTCAAAGACCCCACAGTGATACAAACCAGGACCGGA
>Locus_4705
TGCAGGTATAAAGCTTTATAACTTGTTATAACCATGTATGAGCCTTACTGTCATTCAACTGAAGAATCATTACATGATAAATGAATCAAGACGTT
>Locus_4711
TGCAGGGGTGTGGAGGGGACCTGGTGGGGGCCATTGAGGTGCTTCTGTCCAGCCAGGCCCAGGAGGCCAGGGGGGGTCACCCCCACCCCGACACC
>Locus_4725
TGCAGGTAGCACAGAACAGAAGGTTGGAACAATGCCCGATTCACCTGCTGATGTCAAAACCCAGCCCAGGTTGACTCCGCCCACAATGCCACCTC
>Locus_4728
TGCAGGGTTCTTCAGGGTGAAGGTGAGGGTATTTCCAGTGATGTAGATGGTGATGTTGTTCAGAGACTCGTCCAGCAGGAAGGAGAATGTCTCAG
>Locus_4729
TGCAGGGTTCTTCAGGGTGAAGGTGAGGGACTTTCCAGTGATGTAGATGGTGATGTTGTTCAGAGACTCGTCCAGCAGGAAGGAGAATGTCTCAG
>Locus_4741
TGCAGGATTCTTTTACAAATCCATCCTTTCCTGATTCCTGGTGTCGTGTAGCAATTGTAACACCTCTCAATAACTTTAAGGACACCCAAATTAAT
>Locus_4751
TGCAGGTAGCGCTTCATGTCGTCCGGGTTAAAGGAGAAGTGGGAGCCCAGCATGGGGCTGAGGGAGGGGGACGGGGTGTAGGGCAGGTGGGAGCC
>Locus_4760
TGCAGGACTTCCAGAAGAGTGTGGCCCCCCTGGCCGAGAACCTCCAGAGCCAGCTGACCACCAGAGCTCAGATGGTGCAGAAGAGCCTAGCCCCC
>Locus_4768
TGCAGGATTGTCTTGGAGGGGGCTGAGTAGTATTTCTGTCTGTAATCAAGACCTTTTGTGGGGAAAAACTCATGCCGATTGAATGGGCCTGGCTC
>Locus_4795
TGCAGGCTGTCTCATCATTGTTGGTAATCAAGCCTACTACTGTTGTGTCATCTGCGAACTTGATGATTGAGTTGGAGGTCATGGGTGAGCATGGA
>Locus_4801
TGCAGGCTGTCTAATGTATAGAGACATCTCTCTAAATGATGTAAAACATACTCTTCCCTGGTCTTTCCTCCTGTGGTGACATTAAGGATGGCTGT
>Locus_4804
TGCAGGTAGTTGGGGGTGGGGGCAAACTCAGTATACTTTAAAATGACTATAACCAAATGAAAACTATGTAGAAATCATAATCTGTCATTCTAAGC
>Locus_4829
TGCAGGAATGCGAAATTGACTGGCCCGATGAACTCGGGATGGCTGGGCAGTGATTCTGGTTGATCTCAATTGCTCGTTAGGGTTGATTTCAGAAT
>Locus_4842
TGCAGGACTTCTTCCGCCGCAAGGCTGAGATCCAGCTGGAGTACTCCCGCAGCCTGGAGAAACTGGCCGAGCGCTTCTCCAACAAGATCCGCAGC
>Locus_4846
TGCAGGTAGGGGCCAAAGTGTTCCTTTGTGATGTTGGGGAGGTAGAAGGAGGGCATGACTTCTGTCTCGGCAAAGTCCAGGCCCCAGGATTTGGT
>Locus_4850
TGCAGGCTCATCCTGACATGACCCGAGCCATACTGCTCGTTCTGTGCATGATTTCCTGCAAGACAGGAATATCAGTGTTCTGCCATGGTCAGCGA
>Locus_4875
TGCAGGACATTTTGCCACATTCAACATAACAATTTCCACCCACAGACCAATTAGGCATAGGAATGATTGTGAGTAGTAAGACACACATTTCTGCT
>Locus_4878
TGCAGGTCTGAATGAAGAGAGAATAACAACATGAAAGAACAAACCTCATCATTTCAACCTACTACAACTAGAGATAAAGTAGTGACAGTATATCA
>Locus_4879
TGCAGGAGGCTGGGGATGAGAGCGTGCTCCCTCCCTCTCCCCTCTCCCCCCTCAGCCTCTACCCCACCCCCCTGGAGCAATTCACACACCACTGG
>Locus_4880
TGCAGGAAATCCTATAGTAGTGTGATACTATAATTGTAATTACTATTTATGATAGAATAACATGATGTTGTTGTGTGTTGGGTCCAGGCCTCCAG
>Locus_4891
TGCAGGAAGGGTACCACATGAGGGAGGAGGATGTCTATCCCTGTAACGCACAGTGTTGAGATTGCCTGCAATGACAACAAGCTCAGTCCGATGAT
>Locus_4906
TGCAGGATAAGAACCCTTACAGCTTCCAGTCTGACGTCTACGCCTTCGGGATAGTTCTCTATGAGTTGATGTCTGGGGCCTTGCCCTACTCCAAC
>Locus_4915
TGCAGGCCTCGGATCAGCCTGGCCTGGCCGTCTCTCTCAGGGGAGGGGACCTCTGACACCTTGAGACTGACCAGGAACCTGTGCTTCTCCTCGTC
>Locus_4927
TGCAGGACCCCTGTTCATGTTTAGATGCCTTAAGGGGTCTGTCAGTCAACTACACCTCCCACACTGTCAGATGCAATCTGGTAAGTATTCATATC
>Locus_4928
TGCAGGCCTCCATCCTTCTTCCACACCATGACCAGTGGTGAAAAATTAAAGCAGGAAGCAACGGTGACTCGGTCTATTAAAAAATGGTCAGATGA
>Locus_4930
TGCAGGCGGTAGCTCCAGTCCTCTGCCGGCCAGCCATGGTCCAAGCCAGGGGGCTCGCTCTCCAACACAGATGGACAATAGGTGTTTGTCTGGGA
>Locus_4941
TGCAGGCTGTGTGTGTCTGAGGTGGGAGGCCTGGCCACGGCTGCAGCCGGAGAGCTCCACAGCCCAGTAAGCTGCAGCTCAGAGGATGACTCCAC
>Locus_4942
TGCAGGACACCTGGAGATTCTCTGTCCAGCAGGCAGGAAGAACTGCTTGTGTGTGTGTCTACGTGTGTCTACGTATGTGTTTTACATACCTTCAC
>Locus_4949
TGCAGGTAGACCTGCTTCTTGAAGTAAATGCTACATTCCACACATGTGAAAATCTCTTCACCAAGCTCTCCCTCTCCTCCTTCTTCTTCACCACC
>Locus_4951
TGCAGGAGTGCCAGTACACCGGGAGCACTCCCAGCCTCAACCTCACCAACCAGGAGGACACGGACGAGTCGTCTGAGGAGGAGGTACTGAGCGCT
>Locus_4957
TGCAGGCTCATCCTGACATGACCCTCCAAGCATGACAATGCCACCAGCCATACTGCTCGTTCTGTGTGTGATTTCCTGCAAGACAGGAATGTCAG
>Locus_4977
TGCAGGTAGACAATATCCTGATAAAAATAAATATCACATTGTCTATAAATGGCCTGTCTGCGATGAACTTAAAACATATCAACTATTAACTTGGG
>Locus_4979
TGCAGGCTGCAATGTTTTTATTTGTTGACTTTATGTCGGCTATTTTTACATAGTTGGAAACAGAAGATACTTTATAGGTTTTTATAATTTTCATT
>Locus_4986
TGCAGGAAGGGGGAGGAGGGGAGGAGGATGTCTTCCCTGTAACGCATAGCGCTGAGATTGCCTGCAATGTCAACAAGCTCAGTCCGATGATGCTG
>Locus_5009
TGCAGGGAGGTGAGGGCACTCAGAGTGTGGTGTCAGGAAAACAACCTCTCACTCAACGTCAACAAAACAAAGGAGATGATCGTGGACTTCAGGAA
>Locus_5011
TGCAGGATGACAATGTCTGTATTACCGATTTCTTTGATGAAGTCCAGGTTCCTGCTCTTTAGGCCAAAGGCAGATGACCTCAGCCCTTGGACATT
>Locus_5018
TGCAGGCAGTCACTGAGTCCAAGGTGCTAAAGAAGCTCTTTAAATTTGACCCCAAAAAACTTCTGGGTCAGATGGTTTAGACCCTTTCTTCTTTA
>Locus_5025
TGCAGGGGACTTTTAACACCTCATAAGAAAACGATGCCATACTCCACAGACATTTTTCATACACTCCCTCATCTCTGGCACACAGGCACGATAAG
>Locus_5037
TGCAGGCTGACTTTGGTCGTCAGTTGAACGGTGTTTCCTCCGACACATTGGTGAGGCTGGCTTCCGGGTTAAGCAGTGGGTGTTATGAAGCGTGG
>Locus_5039
TGCAGGAGCCGGGTGTCCCTCAGGAACCTCTCCACCACGAGGAGGTGCTGCTGAACCTGGCCGAGGGACAACACTGTGGCCCCGCATCGGACTCC
>Locus_5070
TGCAGGCATGCTCATGTAGAATAAGGTGTTTTCGGGGCATGATGACTCAGCTCATTGGTGACCAAACTCACCTTTTGTAGTGTGGTGTTTATACA
>Locus_5071
TGCAGGCTGTACCTCCGGTGGGTGCTACGATTGCTGTTTACATGGCCTCTTCCTGTGCACCCGGGAGTAGGACACTTGAGGACGTTTTCATGCAT
>Locus_5149
TGCAGGACACGTATGGGTAATGTGCTGCTCTGTTAGCCAGTGACTAGGGCTCCTCTGTCTCCTACTGAGTAATAGAAGACACACTGTATAAATGT
>Locus_5212
TGCAGGCTCCATTCATGTTGCTATTTTCTCTCTCATTGTTTCCTCTGTGTTTTCCATTCATGTTGATGGGTGCTGACAGTAAATATGACTGATGA
>Locus_5214
TGCAGGCAGCTGCACAGTTTAGGCTAGTTAGCATGGCGTGCATTATCTCCAGAAAACTCCAGAGTCATACTAACTCATTTAAATGTTGCTGTTGC
>Locus_5231
TGCAGGTAGAAAATATCCTGATAAAAATAAAACACACACATGGCCTGTCTGCAACGAACTAGCAACATTGTATCAACTATTAACTAAAAATGACT
>Locus_5266
TGCAGGTTTTGGTTGCGGGCAGTGTCAGTGGCACTGTATTGTCCTCAAAGCGGACAAAAAAGTTATTTATTCTGTCTGGGAGCAAAACATCCTGG
>Locus_5364
TGCAGGCTGACTTGGTTGTCAGTTGAACTGTGTTGTTTTCTCCGACACATTGGTGCAGGCAGGTGTTAAGGAACGCGGTTTGGCGGGTCATGTTT
>Locus_5375
TGCAGGATTGTGCTCCAGCCCTGCTCTAACACGCCTGATTAAGCTAACCAAGGTCTCTGGGAGCAGCTGATGCATAAAATAAGATGTGATAAAAA
>Locus_5383
TGCAGGGAGCCAGGTTTTTCACTAAGTTGGACCTTCGTAACGCTTACCATCACCGTGCGCATCAGGGAGGGGGACGAGTGGAAGACGGCGTTTAA
>Locus_5391
TGCAGGGTCTGGTTGGACACACACAGCTGTCAATCATCTATCATCCAGAATCACACTGAGCTCATGATTAGGTCACACCCATTTGTTTTGGTACA
>Locus_5392
TGCAGGTAGAAAATCTACTATAAATCACGTTGGCTACACATGTAGCCAATGAACTTGAAACATTGTATAAACTATTAAGTTGGATCCAGCACTAG
>Locus_5431
TGCAGGAGGCTATCTGCAGCTCTTTAGAGGAGTACAACCAGCATATAGACGAGCTGAAGCAGGAGATGGAGGAGGCGACGGAGAGCGCCAAGCGG
>Locus_5449
TGCAGGAAGGGTACCACATGAGGGAGGAGGATGTCTTCCCTGTAACGCACAGCATTGATTGCCTGCAATGACAACAAGCTCAGTCCGATGATGCT
>Locus_5457
TGCAGGCTACTAGTCCAACACTCTAACCACTAGGCTACCTGCTGGCTACTAGTCCAACGCTCTAACCACTAGGCTACCTGCTGGTTACTGACCCA
>Locus_5462
TGCAGGCAGGATGTAAGGCTCCACGTTACAGGACAGGATGGTGTCCTTACTGTCACAGCTGCACACTCGTATGGTCAGCGTGTTGGTGCTGCTCA
>Locus_5490
TGCAGGAGCATGTCACTGCTTTGATGTTTGCAGAGAATGACAGGGTGTTGTCCAGGGTCACGCCAAGGTTCTTTGCACTCTGGGAGGGGGACACA
>Locus_5498
TGCAGGATCATCCTGACATGACCCTCCAGCATGACAATGCCACCAGCAATTCTGCTCGTTCTGTGCGTGATTTCCTGCAAGACAGGAATGTCAGT
>Locus_5509
TGCAGGACATCTGCAGTCCTCCAACCCAGAATTCTGGGAAATGGAATGGAATCTTGCCACACTAAACCACTAAACCAGTCATATATCTGCTCTTC
>Locus_5516
TGCAGGCGAGGCATGTCGGGAAATTAATTTTATCTAATTATCCTGATGTCACCGCCGTCTTTCAGCACGTAATTAAAATGTGACCTGCGAGCTTC
>Locus_5525
TGCAGGAGACCTAGGTTAGAAACCAGTTTGTCACATTGGTTCCTGGATAGGTACAGTCAGGTACCAAATGAATGGCACCCTTGATAAAGATGAGC
>Locus_5528
TGCAGGTGATATCCAGTCAAAGGTTTGGACACACCTACTCATTCCAGGGTTTTTCTTTATTCTCTACTATTTTCTACATTGTAGAATAATGACGA
>Locus_5530
TGCAGGTGGTCCTGTCTGTCCGGCGCTGCTGCCGGAGTCTCCCGCCTGTCCGGCGCTGCTGCCGGAGTCTGAGGCGCCAGAGCCCCTCAGCCCAG
>Locus_5582
TGCAGGTTCACGCTCTACAACAGCCGTAGAGTACGACCCTACCTCACACAGGAAGCAGCGCAGGTCCTAATCCAGGCACTTGTCATCTCCCGTCT
>Locus_5631
TGCAGGTAACCATCCTATTCTCCAGAAAGTGAAAGATAAATCCTTTAATCAACTTAAAATGATGTAACCAAGGATATTATAACAAAAACGTTCAA
>Locus_5647
TGCAGGAGAATGGCATCCCAGTCACCCTAGAGGAGGAGCTGCAGAAGAGCCTGGCCCAGGAGGAAACCAAGGGGACAAGACCCCCTTTCACCACC
>Locus_5664
TGCAGGACAGTACCTTGGGACATGTAGAAGGGGATTCTGAAGCGGCCCTCCCGGACCCTCTGTCTGAGCGCGGGGAGGGAGGGGCCATCAAAGGG
>Locus_5675
TGCAGGCTCATCCTGACATGACCCTTCAGCACATCAATGCCACCAGCCATACTGCTCATTCTATGCGTGATTTCCTGCAAGACAGGAATGTCAGT
>Locus_5704
TGCAGGGTAAGACTGTGTGTTAACTAAGCATCACTGGTTCTCAGGTTAAAAGACAGAGAGACAGGATGAAAGCCCTCCTAAGCTACACCGTGTCT
>Locus_5724
TGCAGGTCCTGGCTGTAGTCCAGTTTAAATTTGGGCAGCTTGACCTGCATGGGTCTCTCTCTGGGCAGGCGGTTGTACAGGTCAGAGATGTTGAG
>Locus_5727
TGCAGGCTTTTGCATTGATATGCAACATTGCCTGTGTCTAGTTTTTTTATTGGTTCAATGACTGACTGTGAAACTATCTGACTTGACGTTAGGTA
>Locus_5743
TGCAGGTCTTGGAGGGTGTCTCGCTGGTCTGGGTGGGGTGTCTATTGATCTTTTTATTTATTTTTATTTCACCTTCATTTAACCAGGTAGGCTAG
>Locus_5746
TGCAGGCTAGGCGAGAGACAGACCGTAACTAGGTAAAGAGCTGAGAAGTAAACACGGTCTAGGTTGGCCACTTTGATCTCATGCGACAGTGGAAA
>Locus_5779
TGCAGGCTCATCCTGACATGACAATGCCACCAGCCATACTGCTCTTTCTGTGTGTGATTTTCTGCAAGACAAGAATATCAGTGTTCTGCCATGGC
>Locus_5790
TGCAGGCTGACTTGGGTTGTCGGTTGAACGGTGTTTCCTCCGACACGTTGGTGCGGCTGGCTCCCGGGTTAAGCGGGCGGGTGTTAAGGAGAGCG
>Locus_5800
TGCAGGCTTGGTGTTTGAGGCCCAATGACATAAATAGAGAGGCCTCCTCAAACGCTTTCCAACCAGCACAGGAAGTGCGTGTATGTGTGTGTGTG
>Locus_5822
TGCAGGTGAGTTTGGCCGCCAGCTGGAGGAGAGGGAATCGCTGGTGTCTCAGCTGACCAGAGGCAAACAGGCCTTCACCCAGCAGGTGGAGGAGC
>Locus_5823
TGCAGGAGAAGGACGACCTGTGCAACCTCAACGACCGGCTGGCCGTCTACATCGACAAGGTGCGCTCGCTGGAGATAGAGAATGCTGGGCTGCGG
>Locus_5830
TGCAGGAGAGAATGGGGTCAAGGTAAGGGTCAGGGGTCTGGTAAGGGTCAGGGGTCATGGTAAGTGTCAGGGGTCTGCTTTGTGTTATGTCCTTT
>Locus_5844
TGCAGGCCATCTCGCGCCTTGTGCTCAATAATAAATGTGTCTGTATCATGCAGAAGTGGGGAGGCAAGAGGGAAGTAATGTACACAGCCTTCAAA
>Locus_5851
TGCAGGCAGTCACTGAGTCAAAGGTGCTAAAGAAGCTCCTGAAACTTGACCTAAAAAAAACACCTACAGTGCCTTGCGAAAGTATTCGGCCCCCT
>Locus_5853
TGCAGGTTGTAGCTCCGCAGCTCTTCCTCTGACTCACTGTCGTCTGACTCCTCCCCCTCGGTTAGAGGAGCTCGCCTCTCCACCTCCCGACACAG
>Locus_5856
TGCAGGGACAGCTTTATTTTGATGTATATTTCACATCTCTGTACACCACTGCAAATACAGAGAGCCCAAAGAAACAGCAGGACGGGCTTTAGCGA
>Locus_5892
TGCAGGATTTTGTTCCAACTAGGCACCACACCTGACCAACCGAGCTAATTGATCAGTTCAGTGATTGCCTAAATTCAACACACCTGGTCTTCCAG
>Locus_5906
TGCAGGAATGGTTCCACATGAAGGAGGAGGATGTCTTCCCTGTAACGCACAGCATTGAGATAGCCTGCAATGACAACAAGCTCAGTCCGATGATG
>Locus_5912
TGCAGGTGAAGGTGACTCCTACATGGTGGGCAACGTCGAAGACACTGACCTGTAGCACCACCTGTACTCTGACTGACCACCCCACCTACATCTGG
>Locus_5914
TGCAGGCGGTCACTGAGTCCGGGGTGCTAAAGGAGCTCCTTAAACTTGACCCCAAAAAAAAATCTGGATCAGATGGTTTAGATCCTTTCTTATTT
>Locus_5930
TGCAGGCTTAGTTTTATCGTTATACTTTTATTCTGTTGTTGTTTTTCGTTTAACGCTTGAATTGCCCATGTTTAATAGCTAAGTCATTGTGGGTC
>Locus_5956
TGCAGGCTGACCTCAGTTGTCAGTTGAAGGGTTTTTCCTCCGACACATTGGTGCGGCTGGCTTCCAGGTGAAGCGGGCGGGTGTTAAGAAGCGCG
>Locus_5957
TGCAGGGGGAGACAGAGAGCAGCACTGCTTCAGACAACCATAGAGATTATTATTAAAATACAAATATTTAACCTTTATTTAACTAGATCAGTCAG
>Locus_5971
TGCAGGTAGCTGCCCCGTGACCTGGTTTCCCGCAATTCCTGCACTTCAGCAGGTTGCACCCCGTGGCCACATGACCGAAGCTACGGCAGTGTCTA
>Locus_6005
TGCAGGATGTCAAAAAACAAGTCTCAGCCATTACTGGCAAGCTTGGTCTCCTAGATGATCAGTTTCTTTAAGCGAAGCATGTCTTACCAATATCA
>Locus_6009
TGCAGGAATCAAACAGAGCAGCTACACACAGCAGCATTTACTTTCCCTTGCTCTCTCTCATGTGCCCAGAGAACAAAAATGCAATATGGATATAA
>Locus_6014
TGCAGGTATGATGAGACCCACTGTTAATGGTGAGGTATTCTATAAAATTGTATTCTTTGTGTAAAGAGAAGCAATGTAGTGGAGAGAATATATTA
>Locus_6020
TGCAGGCTGTAGGTGAACAGGTGATTGTACTGTGGCAGGAGGGTTAGCACGACAGTCAGACCACTGAGGACCAGGAGGAGACCTTTAGACAGGGG
>Locus_6041
TGCAGGCAAAAGACTGACTGCTTGGGTTGAATCCTCATTTAGAAAGGGTGAGTGTGATCAATCAGCTTGTGTTAACACCACAAAATGGGAAATTA
>Locus_6051
TGCAGGACAGCAAGGTCTGGACGGGACGGGTAGTTGAACCTCACCCCCTGGAAACGTACGTTACCATCAAAGTGGTCCTGGAGGGAAGAGAGGGA
>Locus_6063
TGCAGGCTGTGTGAGTCCAGGAACACGCCGCTATCACTGTGGAGTTTTTCTCCTTCAGGACACGTCCCCAGCTCTGCAGCGCGGGCTTTACCCAA
>Locus_6067
TGCAGGATAATTTCCCCTTTGATCCACCATTTGTACGGGTGGCTTCTCCTGTGCTGTCTGGAGGGTGAGTTCAGTTCACTGCGTATGAGTGGAAT
>Locus_6070
TGCAGGTTGTCGTATCCAGCTCATACCATAGTTTCCACATTGTGTGTACCCAGATCCCTTACAAGAGAGGCTAAGAGTTTCTCCGGGCTTTTTCT
>Locus_6080
TGCAGGATATACCGCTGTGGGGGAGGGTAATGGGGTGGTGGGGCTGTCTGCTGTTGGATCATCTGAGAGACAGTCTGTGCCACGATCTGAGTGTT
>Locus_6084
TGCAGGACCACGCCCCCTCTGGCATCGCCATCTCCAAACACTCTGGGTGGAACGACGCCGGGCACAACGCACAGCACAGCAGCTTCTCTCCTGCA
>Locus_6085
TGCAGGGTAACCCGATGGAGAAGGCCTACGATGTAACTTTTTACACAGAGGCCATGCATGATGAGATCCTGAAGAAGGTGAGAGCTGTGGGAGGG
>Locus_6095
TGCAGGTGGTGTGGACACGGCCTCCGTGGGTGGAATCTTCGACATCTCCAACGCTGATCGTCTGGGCTCCTCAGAGGTGCAGCAGGTGCAGATGG
>Locus_6100
TGCAGGTAAACTGGGAATTGAGTGCATTTGTAGGTATGGTGGTGAACTTTTTGGAGCAAAATGGCCGCCTGGCATCACCCAGGTGGGTGCTACAC
>Locus_6113
TGCAGGCTCCAGCATGACAATGTCACCAGCTATACTGCTCGTTCTGTGCGTGATTTCCTGCAAGACAGGAATGTCAGTGTTCTGCCATGGCCAGC
>Locus_6136
TGCAGGATAGTATCTCTCCAGGAACAGGGTTGGAGAGCCCTGCCCTACAGGATAGTATCTCTCCAGGAACAGGGTTGGAGAGCCCTGCCCTACAG
>Locus_6137
TGCAGGATCGTCTGAGACCAGCCACCCGGACAGCTGATGAAACTATGGGTTTGCACAACCGAAGACTTTCTGCATAAACTGTCAGAAACAGTCTC
>Locus_6163
TGCAGGTCAACAGCTTCGTGGCCGCCTTCCTGTTCTCTGTGGAGACCCAGACCACCATTGGTTATGGCTTCCGCTGCGTGACGGAGGAGTGCCCC
>Locus_6231
TGCAGGGAAGGAAAACAAATTAGTAATGCTACTGTAGGTAATGGTAATGCATGGAACTAGCTAGTTAGTGTAACGGTAGTAAGCCTGCGCAACAA
>Locus_6267
TGCAGGAACAACCAGTACATGTACTGAGTGTCTGACACACGTACTGGTTATCTGACACACGTACTGGTTACCTGACACACGTACTGGTTACCTGA
>Locus_6270
TGCAGGGCTGGATGAACGAGATAGTGAACTACGACCCGGAGACATACCATGCCACTCTGACCCACTCTGTGTATGTGAGACTGGAGGGCTCCATC
>Locus_6320
TGCAGGTACCCCTCCTCGTTTATCAACAGGCAGTTCCGGCCTCCCACCTCCGGGTGGGGGGATGGCGTTGGCGACCCCACCTGCTCCCTTCGGCT
>Locus_6321
TGCAGGAGGAACCAGAACTACCTGGATATCCTGCGGCTGCTCTCTCTAGGAGATAAACAGCTGAGCTCCTTTGACATCTCTCTGCGCTTCACACA
>Locus_6323
TGCAGGACCTCTTCGTGGAGGACTCTGATGAGGAGGACTTCCCTGGTTTTGTGTAGCAGGAACATGAACTTGTGAAAGCCTGCATCCTCTTTGTT
>Locus_6332
TGCAGGTAGTGACAGTCCCAGCAGGATGAAGGTAGTGTCTGTACCAGCAGGTTGTGCCTGCCCCAGAAGGTACTGTCTGTCCAAGCAGGTTGTGT
>Locus_6336
TGCAGGTCAACAATACTCCCTGGATCCTGGATCCTACAGGTCAACAATACTCCCTGGATCCTGGATCCTACAGGTCAACAATACTCCCTGGGTCC
>Locus_6344
TGCAGGTTAAAATATTGTTAAAAAATCAACTAATTGATTAGTTATGTTTGGGAATAGCATTGTATGACTTTGATATGAGAGTTTTGTGACTGTGA
>Locus_6386
TGCAGGCAGCGAGAGCCTGCATGCCCAGCTCCTCAAACAGCAGGCTGCCCTCTACATTTTTGGAGAGAAGTCCCACCTCAGGGTAAGACGAGAGC
>Locus_6387
TGCAGGCATAGACGAACCAAACACATGCACGCACACACACAAATACCACATAAAAGAAAAACATACATAACATGTATATTTTTGAGTGTTCTGTC
>Locus_6443
TGCAGGAAAGCACCCCCACAACATGATGCTGCCACCCCCATGCTTTACGGTTGGGACGATGTTCTTCGGCTTGCAAGCCTCCCCCTTTTCCCTCC
>Locus_6450
TGCAGGTTGGAGCTCCATGCGGAGCTTGGCATGGAGTCGTAGACCTCACACTGAATGTGGCTCGTGCTCCTTTTCACACAGCTCATCCACAGGCC
>Locus_6472
TGCAGGTGACAGCATTCCCTCCCACATATGCCCCCCTAGGCACAACTATGACAACATAACAAACAAAAACGGGTCACAACTCCTGCAGCTCTGTC
>Locus_6502
TGCAGGTCTCAATGCAGCTCCATGCAGCCTGAAATAAGCCAATTTGGGAGGGGAGAAGATTGCCAATGGGTGCACAGTGACTGTTCATATATGAT
>Locus_6509
TGCAGGAGCGTAATCTATCACTGTCTCCAGATCCTCGTTAATGGAATCGAAACCCCAAAGCATTGTTCTAGAATCTACTGTAGCAGATATATTAA
>Locus_6547
TGCAGGCTGACTTTGTTCGTCAGGTAGACAGTGTTTCCTCTGACACATTGGTGTGGCTGGCTTCTGGATTAAGTGGGCGGGTGTTAAGAAGAGTG
>Locus_6550
TGCAGGGCCTGGCAGATTGATAAACGATGTTGCTTTAAACTTTGGAGACCGTCATTTTTGGGAGCTGCTGTTTACCTTCCACTGAAGTTAAATGG
>Locus_6555
TGCAGGTCAGGGAGAGAGAGGAGGAAGTGGAGGTGGAAACTTAGAGAGACGTCTGTTTTGTTCTTCTCCCTCAGCCACAATGGAAAAATGGGAGG
>Locus_6601
TGCAGGAGGCCCTGTCAGGCCCTGCCAGGACAATACACCTGTAGTCCTGTTCTACCTGTAGGAGGCCCTGCCAGGCCCTGCCAGGACAATGAACT
>Locus_6606
TGCAGGGTAGAATGGCCTCCTAACCTCCAGCTCTCCAGCCCAGTGTCTGGTCCCATTTCAGAATGGAACAACAAACCACCCAGCTGCTCAGCACC
>Locus_6615
TGCAGGTGCAGTGTAAGTACCAGGAGACACCCAACACCAGCCCTCTCTCTCTACTCTTTCTCTCTCTCCCAAATGTGACCTTACGCCCCCCCCCC
>Locus_6617
TGCAGGGTTGGGGTTCGGCTGCACCACAGAGTTGGAGTTACTGCTGTCCAGGTCTAACAAACAGCCTGAGAACAGAGAGACAACGATAGAATTAG
>Locus_6620
TGCAGGCTTGGATGTGAATACCCCTGATATATCTACAATACGACACCAAGGAGTCTCACCTGTCCAAGGAGGCCATGCTACCCCTCTCTCCCTGG
>Locus_6658
TGCAGGGATTTGTAGTTTTGCATGATGTGTATTTTGATGCTAATTAGCATTTTAGAATCTGAGGGTAAATGAAGATGAATATATTGATAACAATC
>Locus_6660
TGCAGGAACAGAATGAATTGGCCATTAACCACTGAAGCCTTTACTCCATCACTGAGCAATCACTAAATGGACAGGGGCTGCTCTGAGAGCTGTTT
>Locus_6679
TGCAGGAAGCTTCTGCCCCGAGAACGACAGCCTCTCATAGCCGTCTCCGATTGGTTCTCTGACTGGCTCTCTGAATGGCTCTCTGATTGGTTCTC
>Locus_6686
TGCAGGCTACAAGGTTTATTTCTTTCTTTGTGGGCTTTATGTCGTGCTTTATATTTGTTTACGTACCTGGTGATGTCAATAGGAGTCTGATTTCA
>Locus_6722
TGCAGGACATTGGAAGAAACATTGCATTGCATTTACACACAGTGACTGAAACAGCTGAGGAACAGACCTCAGTTATTAACTTAGATCGTCGATCA
>Locus_6762
TGCAGGTTGGACACCCGCTCGTCTTTGAACAGCTCGATGCCATAGACGCAGTCGAAGCCGTCGTATTTGACCATGTACAGGGAGGTGTTGACGGT
>Locus_6775
TGCAGGTCGGCAGCGTAGTCCGAGGGGAGGAGGTCTGTAGCGGGGAGAGGACCCCTGTCTGAGCCCAGCGGACGTCTGAGAGCCATCCACAGGAG
>Locus_6781
TGCAGGCTAAATATACAGTACATGCTATTATTATGTAGTGAGGTTCAATTGTTTCAACTGTATTGTAGTGTTCATTCCCCCTGCTCCTGACCCTT
>Locus_6820
TGCAGGGGTTCCATAGTGAGTTTGAGAAGTGTTCTGTTCTGGGAGAGCGCTGACTTCCTGGTACGGGACAATGGACATGTTTTACTCTAGTTTGG
>Locus_6825
TGCAGGATTTTTATAGCATGCCAAATTCATGATGGTAAATGCCCATTGAAACATATTGCAAATGCACGTGCATTTGATTCAATGGTGAAAAAAAC
>Locus_6848
TGCAGGGTTTCCTGTCTAAAAGTACTTAGTTCCTTCCATTTACATGGATGACAGAGACACACAACAGCCCTAATAATATAACTAAAATCGTTATT
>Locus_6857
TGCAGGAAAGCACCCCCACAACATGATGCTGCCACCCCCGTTCTTCACGGTTGGGATGGTGTTCTTCGGCTTGCAAGCCTCCCTCTTTTTCCTCC
>Locus_6861
TGCAGGTGTTTGTTTCAGACAACAGAAATACTTCCTCTCGAGATGTGGACAACTTCTTCAACTTCGCTGACATGCAGATGGGCTTGTAATTGAGT
>Locus_6891
TGCAGGTTGTGCATGCTCTCTCCATGGCGACACAGGTAGATGACTCTGGGCTGGACGTGGATGTTCATCAGGTAGTAGACAATCTTACTCTGGAC
>Locus_6903
TGCAGGTTTTGCATCTCTTGCCTCTGCATGTCTCTCTGTTTGGCCACACTCCTCTCCAGACACTGCCTTCTAGCCTGGGCTGATTGCAGCTCATT
>Locus_6931
TGCAGGATGGAGTCCGTAAGACCTTCTCCCAGTTTCAGGAGGACGTAGGTCTTTCATCCACTCTCTCTTCTAATCTATTTCATCATATCTAGAGA
>Locus_6972
TGCAGGTTTTCTGTTCTACCTGATAATTAAATGCACCAGGTCAAAATCAGTCCCTGATTAGAGGGTTAGAATGGGGGGGGACAGTACGGAACTGG
>Locus_7037
TGCAGGTCATATAAATCTACCCGGCGTCCCAAACCATACCCTATCTCCTTATTAATGTGCACTGATTTTGAGCAAGGCCCAGTTGTGCACAATAT
>Locus_7056
TGCAGGTTGAGGCAGCACTGCAGCATGCCCGGCTGGGTGGCTGCTGCCTTGGTCGACAGGTAGACCGTCATGAGGCGCTCAAACTGCTCGCGGAG
>Locus_7083
TGCAGGCCAAGCCTGCCCAGGTGCGCCACATCAGCTGACGATCTTCCCAGCTCTGCCCACTGGCCTCCTGCAACACGCAGACTGCCAAACAGGAG
>Locus_7110
TGCAGGCAGGTCTGATTATATATGATATCATCATTTATTGGCTGCCACTGACCCTTGGTCCTTGGCTGCAGGCCCAGTTATTTGACTGTCATGTA
>Locus_7118
TGCAGGGTCTGAGGGGTACAAGGAGCGAGGAGGTCCTAGGAGACAAATATCAGTTCAGGGAGAAGTCTTAACCACCTTTCTCCTGATGAGCCCTA
>Locus_7119
TGCAGGGATGCCACCATTTCCTTTGACCAACTGGTGGATTTGTCCATCCGGTTGGATAACCTGCTGGTCACCCGCGGACGTCCAGAGGGGGCTCT
>Locus_7120
TGCAGGGATTCCACCATTTCCTTTGACCAACTGGTGGATTTGTCCATCCGGTTGGATAACCTGCTGGTCACCCGCGGACGTCCAGAGGGGGCTCT
>Locus_7128
TGCAGGGAGGCTTGAAACTGCAGCTGGTGCATTAGTCCCTCTCTCCCCCCAGTCCCTCCTCCATTTCTCTCCCTCCCCCGTCTCCCCTTCAATCC
>Locus_7138
TGCAGGAAGGGTGAGGGAGGAGGATGTCTTCCCTGTAACGCACAGCGTTGAGATTGCCTGCAATGACAACAAGCTCAGTCCGATGATGCTGTGAC
>Locus_7190
TGCAGGTCTGCACGGAGGTCCACTTCCTTTCCTTTTAGTGGAAATAATAGCCAGGCAGTAGCTAGAGGTCAGCAGGGGATGATGATGTGACTCAG
>Locus_7191
TGCAGGACCATTTTGCCGTGAACTTTAAGACCCTGGAGCAGGACGGGCTGCTGCTACACAGTGAGGGAGTCCAGGGAGACATCTTGTCCCTGGAG
>Locus_7199
TGCAGGATCGTCTAAGACCAGCCACCCAGACAGCTGATGAAATTGAGGACTATTTCTGTCTGTAATAAAGACCTTTTGTGGGGGAACAAATCATT
>Locus_7202
TGCAGGTTGGATTATATTACACAGGCAGGGTAATGACGCTGTGGATTCCCTGCGTATCCTGGGAGGAGAGGGGATTGTGCTGCCCTGCTCCTGGG
>Locus_7207
TGCAGGCTCATCCTGACATGACCCTGCAGCATGACAATGCCACCAGCTATACTTCTCATTCTGTGCATGATTTCCTGCAAGACAGGAATGTCAGT
>Locus_7220
TGCAGGGCCTAGTGTGGCCTGGAAATCTCCTCCCATTATTTATTCATGTGTCTGCATGCAGCGGCCAGATGAGAAATAGGCTCAACGGCTCGGAG
>Locus_7232
TGCAGGACCTGCCTTGTTGATAGTGTTGTTAAGAAGGTAGAGCAGAGCTTTCTTATGGACAGACTTCTACCCATCTTAGCTACTGTTGTATCAAC
>Locus_7257
TGCAGGTCTGGAGTAGATAACAACATTAAAACCCTCAATGACCTGTTGTCTAGTTCAAATGAGGCAGGAGTGGACATTCTCAAATCATCGATTCA
>Locus_7291
TGCAGGTCCACCAGCTGGAGCTGGGCAGCCTGGGGCAGCAGATAAGAGAGAGCAAGAGAAATGGCCGTCTGGTGAGAACACACACCACCAATCAC
>Locus_7299
TGCAGGCTGACCCCGGTCGCTAGTTGAACTGTGTTTCCTCCGACATGTTGGTGCGGCTGGCTTCCAGGTTAAGCTGGCGGGTGTTAAGGAGCGCG
>Locus_7307
TGCAGGCTGACCTCGGTCGTCAGTTGAACGGTGTTTCCTCCGACACATGGGTGCAGCTGGCTTTCGGGTTTAGAAGCGAGGTTTGGCGGGTCATG
>Locus_7385
TGCAGGGCTACTTTGAGAGCTGCAACATCCACAGGAACCGCATAGCTGGCTTTGAGGTGAAGGCGTACGCCAACCCCACGGTGGTGCGCTGTGAG
>Locus_7402
TGCAGGCCCTGAACCTTCAGTCTGCCTATTCAAATCTGCAAGGGATGCCCCCTGGACTTCTGCCAGGTGTCGGAAGCACCTCCCTACCTGGCTTT
>Locus_7410
TGCAGGATTGTCTGAGAACAGCCACCCGGGTAGCTGATGAAACTGTGGCTTTGCACAACTTAAGAATTTCTGCGCAAACTGTCAGAAACCATCTC
>Locus_7422
TGCAGGCGGACCTCGGCCGTCAGTTGAACGGTGTTTCCTCCGACACATTGGTGCGGCTGGTGGGTGTTAGGAAGAGCGGTTAGGTGGGTCATGTT
>Locus_7438
TGCAGGAGTCAGTACAGCCTTCCAAGTCATCAGAGGAGGCTGTCATAGCCACGAGTCACTGCTGACACGTTCACACAGAGGAAACAGAAGGGCTA
>Locus_7453
TGCAGGGCCCTGGCTCTGGCTGCTGCGGGAAATGGAGGGCCAGGCCTCGGTGTCGCTCTCGTCGATGATCACTGTATCCCAGCCACTGTGATTGG
>Locus_7471
TGCAGGAAGAAGAGAAAGGTTAAAAGGCATTGGTTCTAGAAAGATGGAGGGGAATGTGGGATGGCTGCTCTCTTGAAAAACAGACTCTGTTCAGA
>Locus_7493
TGCAGGCTGACCACGGTTGTCAGTTGAACGGTGTTTCCTCCGACACATTGGTGTGGCTGGCTTCCGGGTTAAGCTGGCGGGTATTAAGAAGCACA
>Locus_7538
TGCAGGCTGACAGTGTTTCCTCTGACACATTGGTGCGGCTGACCTCCGGGTTCAGCGGTTGGGTGTTAAGGAGCGAGGTTTGGCGGGTCATGTTT
>Locus_7565
TGCAGGGGCGCTGTGTTATGCGGAGCTGGGCACCATGATCACTAAGTCTGGAGGGGAATATGTGTACTTGATGGAGGCCTATGGGTCAGTGACGG
>Locus_7583
TGCAGGACTTCTTCAACGGCTTTGACGCAATCTTAGAACACATCAGAACCTCGACCGGACGCCGTGCCTCCTCAGAGAGCCCCTCCTTTCAATGC
>Locus_7584
TGCAGGAGTACCATGAACTTCCAACTCACACAGAGTGAGCCATTCCGACCTGCCAGGGATGACCACAACAACGTAGCGACCCTCCATCTCATTGC
>Locus_7621
TGCAGGCTAGCTCCATACGAACATCCTCTCGCAAACTACACCTGTAGTGATCGATCAGGGCCCGCTCATTCCATCCAGCGCCTGCCGCCAGAGTT
>Locus_7643
TGCAGGCATCCGGCCCGTCACAAGGAGTCACTAGAGCACGATGAGCCAAGTAAAGCTCCCCCGGCCAAACCCTCCCCTAAACCAAACCCTCCCCT
>Locus_7646
TGCAGGGTGTGTTCGATGGCGTTGGGGAAGTTCTTCAGTGTGCAGATGGGGATGGACTTCTCCGGGGGGTCCTGGGAGGAGCTGTATGACTCTGT
>Locus_7698
TGCAGGTTCATGCTCTACAACATCCGTAGAGTACGACCCTAGTACTTCACACAGGAAATGGCTCAGGTCCTAATCCAGGCACTTGTCCTCTCCCG
>Locus_7711
TGCAGGAGGGCGGTCACGTGGGCTAGCAAGGCAGATGTCCTGGGGTTGGAGCCTCATTGTGAGCCGAGTCAGGAGGAAGTAGTACTCACTAATCA
>Locus_7723
TGCAGGATCCTTTGACACCAGCCACCCGGGCAGCTGATGAAACTGAGGACTATTTCTGTCTGTAAAAGCCCTTTGTGGGGAAAAACTCATTCTGA
>Locus_7742
TGCAGGTAAAACGTGTGAAAGTGCAGAGCAATGGAAATTATACAGGGTCTGTATCCACATACACTCCATCAGCATCACTGTTGACAGATGCACAT
>Locus_7752
TGCAGGACAGGTCCAGGATGGCAACAACTGCCCGAGTTACACCAGGATGCACAATCCCTCCATCAGTGCTCTGACTGTCCGCAATAGGCTGAGAG
>Locus_7760
TGCAGGCTCATCCTAACATGACCCTCCAGCATGACAATTCTACCAGCCATACTGCTCATTCTGTGTGTGATTTCCTGCAAGACACGAATATCAGT
>Locus_7773
TGCAGGTCTATGTTGGCTATGGCCAGCCGGTTCTGCTGCACTGCCAGGTTAGCCTAAGAGGTAAGTACAGTATCAAATATTAACTGGACACTCGG
>Locus_7776
TGCAGGAGGCCTTTTGGTAGGTCATCATTGTAAATAAGAATTTGTTCTTAAATGACTTGCCTAGTTAAATATAAAATAAAAACACTCACTCACCC
>Locus_7826
TGCAGGCATGTCATTTACATTTTGTAACATCATCTGTCCATAAGACGCATTATGCTAATTGGCCAAAGTAATATTTTTCTTTAATGTGGTATTAT
>Locus_7834
TGCAGGGTTTTGGAGTGGCAGCCAAGTCCACCCAGGAGTGCAGGAGAGTGGACCCCATGTCCATCGTTGTGTTCCACCAGGCAGACATCGGAGAG
>Locus_7836
TGCAGGAATACATTTTCATAATATAATCTCATTAAAATGCCCCCATGCAAAACCATACAGGATATAGTAATGTGCTTCAAAACCAAAACATCCAC
>Locus_7848
TGCAGGTTAACTCTGTCACCGTTAGTCAAACTCACCCTCCTAGAACCACAACGGATCCCACCTCTGACCCCAACTGCAGTTTGAATGTAGTGTAT
>Locus_7874
TGCAGGTAGTCTAGTGGTTAGAGTGTAGGGTCAGGCAGGTAGCCTAGTGGTTAGAGTGTAGGGACGGCAGGTAGCCTAGTGGTTAGAGTGTAGGG
>Locus_7882
TGCAGGAAGTTGTTGACTGAGCGCCAAGTGGCCGGCTTGCGGCCCCGTCGAGGGCGAGAGATGCGGCAGCTCTGCCTCTTGATGTGGCGGTGCAG
>Locus_7900
TGCAGGATATATGTATTTATTATTGAACCTTTATTTAACTAGTCAGTTAAGAACTGATTCTTATTGACAACGACGGCCTTCCCCCCGGCCAAACC
>Locus_7922
TGCAGGGCAGTCTGTTTGGCATGGCAGGCCAGCTGCCTACCAAATACACCACACCCATCATGAGTGGGCAAGGCCTGGCGGGAACTTTTGCTGCC
>Locus_7938
TGCAGGTCCACAACTGTATTCAGAAGGAAAAAGACTCGGCCAACACCAACACAGCCAACCGCCGCACCACACCAGTATGAGGGAGCCCTGAGAGC
>Locus_7950
TGCAGGTCTGTCCAACTCCCACACTTTGCCCCTCTTTCTCTTAAAACGAATTTTGAAGTTGAGGCTCTGCCCTTTCCCGTTCTCTTCCTTGCATG
>Locus_8019
TGCAGGATATGTGGTGGTTAAACAGTGAAGAGCCCTGCTAGATATGTGGTGGTTAAACAGTGAAGAGCCCTGCTAGATATGTGGTGTTTAAACAG
>Locus_8037
TGCAGGAGAGACTATCAGCAGAGACGGTGCAACCTGGTAAGCACCTCCCTCATACGTATAAAGCTAGGAGACCAAAATAAATACAAGTACTTATG
>Locus_8046
TGCAGGAAGGGTACCACATGAGGGAGGAGGATGTCTTCCCTATAATGCACAGCGGGGAGATTGCCTGCAAAGACAACAAGCTCAGTCCGATGACG
>Locus_8054
TGCAGGCTCATCCTGACATGACCCTCCAGCATTACAATGCCACCAGCCGTTCTGTGTGTGATTTCCTGCAAGACAGGAATGTCAGTGTTCTGCAA
>Locus_8069
TGCAGGTAATAATCCTTAACTGTCTTCACTGATCGCATTCATCATCAAGTAAGGTTTACATTACTTTTATACACTGAGTGTAGAGAACATTAATA
>Locus_8138
TGCAGGCTTTCTCTGATCTAAGGATTTCAGGGCTTTTATGTACCACCTGCACTGAGAATGGCAAAAAGCTAAAAGTTTGACCAGCTCTCACTGGT
>Locus_8158
TGCAGGTATTCAAAGGTGTGTCTCTCGTCCGCCTCTCTGCGCCAACACTGTACCATCAGCTCATGGAGGGAGGCAGGACAACCCACCGCACAGGG
>Locus_8169
TGCAGGTCAGTGATGGAGACGCGGTGAGACTCCACGGTGGGTCTACGGGGCAGCCGGGGGGAGGAGTGGGGCGAGGTGATGGGCGAGTAGGGCAG
>Locus_8171
TGCAGGATAGTCTGAGACGATACACCTGGACAGCTGATGAAACTGTTGCACAACCAAATCATTTCTGCACAAACTGTCAGAAATCGTCTCAAGCT
>Locus_8174
TGCAGGTCTTCAGCCTTTCCAGAACCAGATGCTCTATAATCTTTTAGAATGACTGAGTTGGTTCCCACAGATAATCTTGTTGAACCTGGAGATGG
>Locus_8184
TGCAGGCCTATGTGTGAGCAGGCCAGGCAGAAGTGCTCACCCATTATGGAGAAGTTCCACTACGCATGGCCTGACTCGCTGGATTGCTCCAGGCT
>Locus_8187
TGCAGGCAGTTGGTCACCCTGCGGGGGGTTGGCTGGTTGGCTGTGGCACCTGAGCCCACCTGGCCACAGTTGTTGTAACCCCACGCAAACACCTA
>Locus_8225
TGCAGGAAGGGTACCACCACATGAGGAAGGAAGATTTCTTCCCTGTAACACACAGCGTTGAGATTGCCTGCAATGGCAACAAGCTCAGTCCGATG
>Locus_8252
TGCAGGACCAGAACCTGTTAAACTTCCTCCCCCTGAATGAACACTCGGAGGTGTACAAGGCTCTCTCCAAACACCCGTCCGACCCCGAGAGCCTC
>Locus_8277
TGCAGGGCCCTGGCCCAGGGAGTGTCCAGCCACACTGCTCTCCAGGGGCTTGAAGCCCAGCTCCTCCATAGGGATCCCAAAGGCATGCAGCTTGG
>Locus_8281
TGCAGGGCACAAACTCACAGTGCATGGCACATCTAGAATTCAGCTCACACCACGTTTCCTTGGCTTGCCAGGGCCGTTCCACCCCTCCTCCGTTC
>Locus_8319
TGCAGGGAGACAGTGTGGCAGAGCTGGTCCCAGTCTGCTGGGTCTGTCATGGCCAGTTCGTACTATAAGGGCACAAGGCGAGACCCAGATGCAGA
>Locus_8326
TGCAGGGACATCCTGGATCCGGGACTTACTCGGAACTTCAACCAACTGTGGTCGCTCTGGCTCTGCGGCTGGAGCCGCTCCTAAAAGGGGGGGTA
>Locus_8384
TGCAGGGAGGGGTAGTCGTCACACAGCTCAACACTGCGGCCCATGAAGTTCTCTCTCTCAAAGATCATCATACGACTGCTCATGTGGGACTGAGT
>Locus_8394
TGCAGGGGAAGACAATTGAACTGGACTGTGGTAAAGGAATGAGAGAGGCCCTGGAAAAACAACTACAAGAGCTGGAGGAGCGTCACTCTGCAGAA
>Locus_8431
TGCAGGGACCCGGTTTAGATGACATCAGCTGGAACAAAGCAGCTGAGAACGCAGAGCAGGGTCTTGCTGATGAGTGTATAAGTGGGCCGTGTCAG
>Locus_8447
TGCAGGTTTGAACACGCTTTGAATGCCCTACTGTGTGGCTACGATGTTGACTTTGGCATGTTATTTATCAATCTGTGAATAGCAATATTGAAATG
>Locus_8461
TGCAGGTAACTAACGGTAACACTTTACCCTCCCGGCAACTAACGGTAACACTTTACCCTGCCAGTAACTAATGGTAACACTTTACCCTGCCAGTA
>Locus_8476
TGCAGGGTAATTAAAGCAATTCACAACACACACAGAACAAGCCAGTCGGCAATATGTGTAAGGTAAATACAGTCTGTGGCAGCAAGAACCACCAA
>Locus_8479
TGCAGGCGCTGGACTGTAGAGTTTAATACAAATAGGGGACATTAACTATGAGAAGCAGAAGCTTGTCAGGTCACGCAGTAACCCACTGAGATAGA
>Locus_8518
TGCAGGGTCTGGCTGAGGCTCCCAACTGTGATAGAACAGGAATGTTTTTCTAATTTGAGTCAGATTTCATATTTGACTTGTTTTTTCCCTCCCCC
>Locus_8524
TGCAGGACAGGTACAGGAAGGCAACAACAGCCCGAGTTGCACCAGGAACGCACAATCCCTCCATCAGTGCTCAGGCTGTCCGCAATAGGCTGAGA
>Locus_8534
TGCAGGCTGACTCCGGTTGTTAGCTGAACGGTGTTTCCTCCGATACATTGGTGCAGCTGGCTTCCGTGTTAAGAAGTGCGGCTTGGCGGGGCATG
>Locus_8651
TGCAGGACGTATGTGAAGGGTGTTCAGTACATGTAGCATCGCGCTATCACACTATTGTTGTGTAACATTAGCAGTGGACAGAGGGAGCTCTGTGA
>Locus_8652
TGCAGGTAGCCTAGAGTGGGAACTGGGAGATTAATTGCTGCTCGTTATTGGAGGAGAAACAATCACTTCCCCCTCGCCAAGTTGTGGGAGCAGCA
>Locus_8672
TGCAGGGACAGAGGGACATCTTGTTAATAGGGTCTCTGTTCTCTAAGATTGAAAATGTATTTTGAGGTATCATAGGGAATGTTAGGTGGTGAATA
>Locus_8683
TGCAGGTGTGTGATTTTGACACCACTACCTTTCTCTCCACGATAAGTTGCTGATCAACAGGCTACAGAACATGATTATCCAGATCACGTGCACTT
>Locus_8685
TGCAGGCTGACTTTGGTCGTCCAACTGATGCGGCTGGCTTCTGGGTTCAGAGGGCGGGTGTTAAGAAGCGCGGTTTGGCGGGTCATGTTTCGGAG
>Locus_8689
TGCAGGACATGAGATTATTATGGAGAAGACTGGGAATATTTCTATTAGTCAAGCATCGATCATCATGTCAACAGAATAAGACCCTCTATTTCTTG
>Locus_8704
TGCAGGCTGAGTTGAGTTGAACTTGGTTGCGAGTTGAACTGTGTTTCCACCGGCACATTTGTGCGGCTGGCTTCCGGGTTAAGCTGGCGGGTGTT
>Locus_8717
TGCAGGCTCATCCTGACATGACCCTCCAGCATGACAATGCCACCAGCCATACTGCGCGTGATTTCCTGCAAGACAGGAATGTCAGTGTTCTGCCA
>Locus_8765
TGCAGGATCGTCTGAGACCAACCACCCGGACAGCTGAAGAAGCTGAGGAGTATTTCTGTCTGTAAAACTCATTCTGATTGGCTGGGCCTGGCTCC
>Locus_8777
TGCAGGTAGGGGGCAGACCAGGGGGCAGGCCTATGTCTCTGTGTGGCCCCTCCAGCCCCCTGCCAGGCAGACACATCTCCACCTCCCTGAGACCC
>Locus_8779
TGCAGGATCGCAGGCCCAGGGGACGGGGAAATGGAATGGACCAATAGCCTTGGTGGAAAAACAAGAAGAAAAAAGCTTTTTAGGAGGGATCTGAA
>Locus_8795
TGCAGGAAGCCGCCCCACAGGCTGGTGGAAGCAAGTGCTGTGGTGGGAACTAACCAACTGGACCGACACACCAACCAACCTGCAGTATCAACCAA
>Locus_8813
TGCAGGAGACGAAGTGCGCTGAGAAGTCCCTTCCTGATGAAATCACCTCCATGCCTGAGTTCCCCCACAAGTACTGGGCTGGCTCTGATGAGAAG
>Locus_8823
TGCAGGAATTGAACCTTTACAACCCTGGCATGGCTAACGCCAATGCTCTTACCCACTGAGCTACACAGGACGAATGTCAAAGTCAACAATGTGAT
>Locus_8851
TGCAGGTCAGAGAGGCATGTTAGTTCTACAAAAAATATATATCTGAACATTCCACAACAGTGTGCTCTGCTGAACGCAGCTCTGTTGTTTACAAA
>Locus_8863
TGCAGGATGAAGGTGAGGTACTGGAGAGGGAGGAGAGGAGAGGAGGCGCAGATGGAGAAGAGGAGGCACTGGAGGGAGGTGAGGAAGAGGGAGAG
>Locus_8865
TGCAGGGGCAGTATTGAGTAGCTTGGATGAAAAGGTGCCCATTGTAAATGGCCAGCTCCTCAGTCTCAGATGCTAATATATGCATATTATTATTA
>Locus_8882
TGCAGGGTGCTGCGGCCGCCGGGCGGGGCCTCCAACATATCGTTCGGCACAGACGAAACCCCCCCTGTACGCAAGAACAAATTGGGCTCCAACAT
>Locus_8883
TGCAGGGGTAGCAGTGAGCCGCTACGGTTTGCACCAGTAGTTCCCAAGTATTTGCATTTGACCATTTACCACACTATTTTTTGTCAGGCGCTGTT
>Locus_8892
TGCAGGGTTACGAGGTAGACTACCTGACCTTTGACCTATCAACTCTCACCAGGTTTACATGGATGCAGAGATGTCATAGGGATGACATTGACATG
>Locus_8903
TGCAGGTGAGAACAGAGGGGTTCTGAGTGGCTCTCCCACACTTACAGCCCTTCTTCTCCACCGGCTTCTTGTACAGGGGCTTGGAGGGGCTGGGT
>Locus_8927
TGCAGGAGAGGGGGTGGACGACCATTACTGTATACCTCTGTGTGTGTGTGTGTGTGTGTTTGTGTGTGTGTGTGTGTGTGTATGTGTGTGTGTGT
>Locus_8952
TGCAGGGACGGGGAAGACTGAGACCACTAAAGACATGGGCCGCTGCCTGGGGAAGTACGTGGTGGTCTTCAACTGCTCCGACCAGATGGACTTCA
>Locus_8962
TGCAGGTTCAAAACTTTATACCAATCCAACCCTTTATACATTGACTAGATAGAATCCATACAATGTCGTTCCCTCTAGGAATACACCTGCATAAC
>Locus_8976
TGCAGGTCATGGACTTCCCGGGCCACTTCAACCAGGTAAAATGGAAACAACTTTATGATTTCAGTCAGTAAATGAAAAAGAAAACGCTCTAACAA
>Locus_8983
TGCAGGTGTACATATTACATTGTTGCACATTAAAATAACTTAATGTCATAAACGTTTAGTCTGCATGGTGTGAATGTTCTCTCCACCCACAAACA
>Locus_8992
TGCAGGCTATCCTGTTCAATAGCAATGCTGTCATTTTACAATCCCCCCCAAAAAAATTAGGTAATTAACAATTTATAAACACATGCTTAATTAGC
>Locus_8994
TGCAGGCAGCCCTGCCCTCTGTCCCCCGTGACACCAAGCTCTCCAAGCTGGACGTCCTGGTCCTGGCCACCGACTACATCGCCCATCTTACTGAG
>Locus_9011
TGCAGGTGTCGCCCATCTTCCCCATTATCCCCTGGGTACTTATACCTGTGTTCTCTGTTTGTCTGTTGCCAATTCGCCTTGTTTGTCAAGTCAAC
>Locus_9018
TGCAGGTAGATGACCCTCTGTGCCCACAGGGGCACGTGGAGGACCCTCCGTACCTGTACATCCATCTCTGCTGGGCACAGGATCACCACGTAGTA
>Locus_9038
TGCAGGTAACAAATGCATTTCTCCTTGTTGAAGGATATCAATCTCATCTACTCAATGCTCACCATGTTGCCTCTCCTTTTCCTCTCAGGTGCTGG
>Locus_9044
TGCAGGTGCTGGTCTCCAAGGAGACAATGAACGTGTCCGGCGCCGATCAGGACCCCCACACGGGTAGTCTGGTCTGCTGCCCGATCAGAAACGGG
>Locus_9059
TGCAGGCCACTGGGCTTCATTTTAGACATACAGACAATGTCATCCAGTGGCTAAACGCCATGACAGAGAAGGGCCTGCCAAAGGTGAGTGATGAG
>Locus_9073
TGCAGGCTCTCCTTCACCGCAGCCAACGTGAGTAAAGCATTTAAACATGTTCACCCTCGCAAGGCTGCCGGCCCAGACGGCATCCCTCAGAGCAT
>Locus_9156
TGCAGGCCAATGTACAGCGCCTGAAAGAGTACCGCTCCAAGCTCATCCTCTTCCCCAGGAAGGCCTCCGCACCCAAGAAGGGAGACAGCACTGTA
>Locus_9176
TGCAGGCAAAAGAGGAGGGAACCATGAACAGTCCGGTGGAAACAGAGGACGACCAATACAGTCCAATACATCTCACTGGGCTCGGAATATGTTGC
>Locus_9178
TGCAGGTTTCGGCTTTGTAACTTTTGAGGTTGAGGACGTTGTGGAGAAAGTATGCGAGATTCACTTTCATGAAATCAATAATAAAATGGTGAGTG
>Locus_9180
TGCAGGCATACAGACAGATGTGAAACGCCATTCTAGTTATTATCGCTCCATCTCCCATCCTTTCTCTCTCTCTGTCCATTTAGCTGCCAGTTCTT
>Locus_9183
TGCAGGAGGGGCTGTGATAGTCCAACAACACCCAGGGAACATTCACCAAACGTTAGGAACCATTGGGTGTGTGTACTCTACTCACAGGGCACTAC
>Locus_9186
TGCAGGTAAAATGGTAGATATGGGCGAAGAGATGACCTGTTTCTCAGGGAGCAACAAGGGCAGCAACTCTGAGGTCCAATCACTGAGCTCCTTCC
>Locus_9209
TGCAGGTGTTTCTAGACTGATGGACCTATTAGCTGACTCCAGAGAAGTCATCCGTAATGATGTGAGTACTACTCCTATTGACTGCTGCTTCAGAT
>Locus_9219
TGCAGGGTTGAAATATGCTACTCTCTTTGTTTACTGCTGTGCTATCATCACATATTAGCTACCTATACTTTCCCCGAAAAGCCTTTTTGAAATCT
>Locus_9237
TGCAGGAAGCCTACATAGCTACAGTACGTATTTTCCTTTCTGCAACTTCTACAAAGAACGTTAACCATTATCTTGATGAAAAGGAATTTGGACAC
>Locus_9239
TGCAGGACCCTGTGGGGCGGAGTTTGCACTTTCACAACTCTTCTATTGGTTCCAATGCGGCAGGCAAGCTAAATCAATCACACATACACTATTTG
>Locus_9250
TGCAGGAAATGCTGTTTCAGGTGTCTGAGAAATGGCTGCTTGACATCCCTGTGTCTTTGAGGCTGTGTGCGTGTGTAGTTGCGTGTTTGTGCATA
>Locus_9252
TGCAGGGAATGCACCAATGTGTTAACATGGGGAATATATTTCAGAACCTAAGCTGCAGTTGTCATCAAATTCACAAGTCATCATCATATTCATCA
>Locus_9257
TGCAGGCGTGGGCGGCACAAGGAGGAAAGGCCAATCAGGCGGCTAAGACTCTGGTTCAGCTTGTCAGATTGGCTGGGAGAGAGAAAGGTGGGGCT
>Locus_9260
TGCAGGGCCTGGCACGACGCCTGCACCTCCTGGGGACAGAGAGAGAGGGAGGGAGTTAGTAACTTGTAAACTTAAAAATGTATGTTTTGTGTCCC
>Locus_9263
TGCAGGTACACCATACAGTACTGTTCATTATTATCATCTGGTAGGGATGCTGTAACCCTGGTTACTATAACCTACAGGTACACCATACAGTACTG
>Locus_9264
TGCAGGTACACCATACAGTACTGTTCATTATTATCATCTGGTAGGGATGCTGTAACCCTGGTTACTATAATCTGCAGGTACACCATACAGTACGG
>Locus_9267
TGCAGGTGGAGCTGCTAGTGATGAAAGCTCTGTCTGTGGGTCTGATCAAAGGAAACATTGACGAGGTGGACCAGAAGATTCAGATGACCTGGGTG
>Locus_9289
TGCAGGTATATTTCACTGGTCACCCCCAAAGCCAATTCCTCCTTTGGCCGCCGTTCCTTCCAGTTCTCTGCTGCCAATGACTGGAACGAACTGCA
>Locus_9326
TGCAGGATCGTCTGAGGCGGGGGTGCTGAGGTGGGCCACCCATGGATACACCCCTGACTAATCATGTGAAAACCATGGATTATGTATTTAAATGG
>Locus_9364
TGCAGGAAGAAAAGTCGTTGCGTGGCCTCTTGGATCAGTTCCTCAGCTACGTCTTCAGGGTAGAACTTGGCCCGGAACTTTATCAACAGAGGGTT
>Locus_9385
TGCAGGGTAAGCATTTCCATTGTGTGGCCAAAGCCTGGCCCAATGCACCCTGAATAAACGGCAGGCTTTGGTGATGACTGGAGAGATGGGTGACG
>Locus_9388
TGCAGGAAGGAAGGGATGGTGAGACACGGGAGGAGGTCAAGTGATGAAGGGAGGGAGGGATGGATGGATGCGTGTTTTGGGGATACCTGGAGCAC
>Locus_9389
TGCAGGACTGGCTGTTTGTCCTGCTCACCCAGCTACTGAAGAAGATGGGAGCTGACCTGCTGGGGTCTGTCCAGGCCAAGGTCCAGAAGGCTCTG
>Locus_9416
TGCAGGACCGAGACAGGAAGCTGGCCGAGGCCTATGACCTCATTGAGAAGGACTTCGTACTGCTGGGGGCCACCGCCGTGGAGGACAGGTAACGT
>Locus_9417
TGCAGGGGAGTGACCTTGCAGGATGCATACCAGCTGTACTATCCCTTTAGGAGTCACTATAGTGACAGAGATCTCTGACTCCTTGGGGTCTGACA
>Locus_9434
TGCAGGGCTCTATGTTTATCTTTGAAGTGCTTTCTCACAGACCCCATGCAATAATTCACACATTTCTCAGACCATTTCTTTATAAGATGCAGAGA
>Locus_9443
TGCAGGTATCAGATAAGGAACATTTGTTGTCACCTTGCCTTAAAAGCACCTCATAAGTACACATTTCCCTTTTATATTTCTATCCAGTTCTGGAC
>Locus_9446
TGCAGGGCAGCTGTGATGATCTCCCCGACACGGGCCCAGATACGACCCGACTCCTTGGAACAGAACGGGTTCTGAGCAATGACCTCACGGAGCAG
>Locus_9490
TGCAGGACTCCAGTGTCTTGTACCCAGAACACGGGGTCCCAGAGTCAGGTAACAGAGCCGGCCACAGGGGGCTAACCTCCATCCACTCTGGAAGC
>Locus_9491
TGCAGGGGATGTACACCTGGTGGACAGAGACGCAAGAGAGGTAAAGGGGAGGGGGGGGGGGGGAGAGGGAAGAAGAGAGAGGAGACATGTTCATA
>Locus_9497
TGCAGGGCCAGCAGGAGGTCTGATAGCTCCTCCCCACAGGAAGAGGAGGAGCCGCTGCCATTGGCTTGCTGGGCCAGAGGGGTGTGGGAGAGGAC
>Locus_9538
TGCAGGGAAACACGTGCCGCCATCATTGCTTTGCACAAAAAGGGCTTCACAGGCAAGGATATTGCTGCCAGTAAGATTGCACCTAAATCAACCAT
>Locus_9544
TGCAGGCGCGACACAATGCAGAAATAAAAATATAAATCATGCCTTACCTTTGACGAGCTTCTTCTGTTGGCACTCCAATATGTCCCATAAACATC
>Locus_9579
TGCAGGGATAGAGTTCATTTCAACAGTAGCATTCAAACCCAAAGCCAATTTTTGTTTGCAGATTACTAGCAAATTGTTTGGAGAAAATTCTTACT
>Locus_9590
TGCAGGAGTAATGGGGCTGATTGTAAAAAATGCTTGGGGGGGGGGTGGAGCGAGCTTCGGCTTAGAGCAGGTGGGGAGAACTGTCCAGTGGTGAA
>Locus_9605
TGCAGGACTCAGGATCCCCTCATTGGCGAGTGTAGGTTGACAGTAGGTTGGTGATTGTCCATTTCTGACCAGAACACTTCTGTATGGCCAGCTGG
>Locus_9610
TGCAGGCTGACCTTGGTCGTCAGCCTGTTTCCTCCAACACATTGGTGTGGCTGGCTTCCGGGTTAAATGGGCGGGTGTTAAAATGCACTGTTTGG
>Locus_9632
TGCAGGGAGAAACTTTGTAGTGGGGCAGGGGAAAAAGAGGGAGAAGCATCAGGGATAGTCACATTGGAAGGGGTGGGAGATGAGGAAATGTTGGA
>Locus_9641
TGCAGGAATTGTCAGGTTTGTGCAGGATTTTCTACATTTCTGCAGGACAATTCATACTTCCTGGAGGACTTTTTTGGACTTTTTTAGGACTTTTT
>Locus_9693
TGCAGGCCCAGCCCCCCATCTCCTCTCACGTAGAGGAGGTCAAGGAGCAGTTCCACACCCACGAGGTAGGGACACCCCCGAGGGGATCTATACCA
>Locus_9714
TGCAGGTCCTGATCTTTTGGATCCCTGCTTTTTAAATCTGGCAGCTGATTTCATAGCTGAACCACTTACATACAGTATCTGTTCAATCTAACCCT
>Locus_9729
TGCAGGACACAGGAAACACTGTGGCTTCTGCCCACCTGGAGTAACGTCTCGCTGCCATTGGTGGAATTCCCTCTCCACATGTTTAACAGGCTCTT
>Locus_9786
TGCAGGAAGGGTACCACATGAGGGAGGAGGATGTCTTCCCTGTAACGCAGAGTTGAGATTGCCTGCAATGACAACAAGCTCAGTCCGATGATGCT
>Locus_9787
TGCAGGAAGGGTACCACATGAGGGAGGAGGATGTCTTCCCTGTAACACAGCGTTGAGATTGCCTGCAATGACAACAAGCTCAGTCCGATGATGCT
>Locus_9832
TGCAGGTGCAGGAGCACAAGTGGTCAGGCTGGTCACAGACATGTTGATTTTCATGGGTGTCTGAATGAAATCTAGGGATTGTGACAATCGGTTTC
>Locus_9842
TGCAGGGCTTCTCACCTTGGCTTTTGGTTACACTATATACCTATATACTATATACCTCCTCTGGTAACAGAAAACATGGCCTGGGATTGAAATAC
>Locus_9887
TGCAGGGCTGAGAGTTTATAGCTGGAAGTGTGTGTGTCTCTGTCCCATCATCAAGACTTACGTTACATTGTTGTCATCCTTCCCATGTTTCTCTG
>Locus_9920
TGCAGGGCCCGCCACAGGCCATGCCCCAGGTTGACGTCCCCAACGCTGCCCAGACCCCCGCCAGCAAGAAGAAGTCCACCAAGAAGGACAAGAAG
>Locus_9925
TGCAGGGTTCTGTGTCTATGAATCTCTTTTAGCCTTGAGGCGCTTTCTCACAGACACCCTGTTTTGACAGCAATAACTCACACATCTCTCAGACC
>Locus_9935
TGCAGGGTAAAGTGGCCCAGACAGCCTGTATGTCAGCGTGTAAGCACTTGTCCACGTCCCTGATGCAGATGCTGTTGGACAGCGAGCTGAAACAG
>Locus_9937
TGCAGGAGTTGAACCCACAGCCTGCAGATGCTAAGCCACACAGGACCTTATACTGTAAACCGAGTTTGTCTCCTGCATGTGTAACTCTGCTCTGC
>Locus_9944
TGCAGGTGATGAACCTGCAGATGCAGCTGGACAATGTCACCTCCTTCATGGACGAGCACGAGGAGAACATGCACGACCTCCAATACCACTCCAAG
>Locus_9954
TGCAGGACAAATGCAAAAAGAGTAAATGATAATGAAGAGTTTTACTGCTCTAGACATGGAGCTTTGCAGCACCATGCTGTGATAGCTGATATCTC
>Locus_9970
TGCAGGACAGAAAGGACTTTGAGCTTCTGTGAAGTTTTATCAGTCACTCCCATCTTCCCCAGCCCGTCGCTTGTGACCCAACGTCCCGATCAATA
>Locus_9997
TGCAGGGGAATGAATGGAAGAGAGAAGTATTATTTATGGTGTGGGTCTTTTCCATGCCACAATATGCTACAATACTCAGCTCTGATGTAGGACTT
>Locus_10009
TGCAGGTGACGGACCTGTTGCCGGGGTTACGGCGTATGCAGAGAGTGCTGCCGGAGCACGGTTGTCTGCTGGTCTCCCCCGGCAACTACTGGCAG
>Locus_10083
TGCAGGGACACCACCCTCACCTTCGACCAGCTGGTGGACCTGTCCATTCGGCTGGATAACCTGCTGGCTACCCGTGGACGTCCAGATCGGGTTCT
>Locus_10089
TGCAGGGGCATCTTGTCAGAAACGAAGTAGACGATCTTTAGAACCGTGTCAGGGAAGAATCCGTTCTCTCCGAACAAAGCCTCAACAGTTGGCTC
>Locus_10107
TGCAGGACTGCTGGACCCTGGACACAGGTCCCCTGTGGGCGGAGCAAGGTAACCTCACTGCATTAATATATTCCACGAGGTAACATGTATGAGCA
>Locus_10117
TGCAGGCTCATCCTGACATGACCCTCCAGCATGACAATGCCACCAGCCATACTGCTCGTTCGTGCGTGATTTCCTGTAAGACAGGAATGTCAGTG
>Locus_10123
TGCAGGACAGTGGTGTATGTGGGACCCAACCAGGAAGTGTAACTACCCACAACCCTGAGCAGGTGGTGGGTGGAGTCAGAAAACAGGAGATCTGA
>Locus_10135
TGCAGGCTGACTTTGTGGTTATCAGTTGAACTGTGTTTCCTCTGACACAATGGTGCAGCTGGCTTCCGGGTTAGAAGCCAGGCTTGGCGGGTCAT
>Locus_10136
TGCAGGGGGAGCAGCCCAGTTTTGAGGGGGCCCAGGATAGGGGGGAGGTGGGGCCATGTAGGCAGGGGCAGATGGGTACATTCCTGCAACACAAG
>Locus_10139
TGCAGGCTCATCCTGACATGACCCTCCAGCATGACAATGCCACCAGCCATACTGCTCGTTCTGTGCATGATTTCCTGCAAGACAGACAGTGTTCT
>Locus_10162
TGCAGGTGAAGGTGACTCCTGACACAAAGGCAAAGAAGAGGACACTGACCTGTAGCACCACCTGTACTCTGACTGACAACCCCACCTACATCTGG
>Locus_10171
TGCAGGTGTTTGGGACAGAGGACAACATGCTTAAAGCCCTGACGGAGATCCTGGACATCAAGCAGGCTCTGGACGCCCTCCAGGCCCACAACAGC
>Locus_10202
TGCAGGGTCGAAATATGCTACCCTCTGTTTACTGTTGTGCTATCATCAGATAATAGCTTCTTATGCTTTCGCCGAAAAGCCTTTTTAAAATCTGA
>Locus_10251
TGCAGGCTCTAGTTTTATCTTATCTTGATTATTGTCCAGTCGTGTGGTCGAGTGCTGCAAAGAAGGACCTAGTTAAGCTGCAGCTGGCCCAGAAC
>Locus_10269
TGCAGGTGACCAAAGACCGCAGCTTGACTGTCACCCTCAGGGACTCGGTCCGGTTTGTGGTCATCCTACACAAGGTGTGGAAGCAGCACCCCTAC
>Locus_10285
TGCAGGGTCAGATAATAATAATCACAGATGTACATGAAGGCAGGGTAAAGTGACTGGACATCAGGATAGATAATAATAAGGTATTTGAGGTAGAT
>Locus_10288
TGCAGGGCTGCGAGGGACGCCACTGCCTCACTGCCTGGGAGGCCTCTGAGTGGTCCAAGGTCTGTTGTGGTTGGGGTGGGGTGTGTGCTTGTCTA
>Locus_10333
TGCAGGCTCATCCTGACATGACAATGCCACCAGCCATACTGCTCATTCTGTGTGTGATTTCCTGCAAGACAGGAATGTCAGTGTTCTGCCATGGC
>Locus_10405
TGCAGGTGGGCGTGGCCTTCCTAGGAGGACTGGGTGTGGCTCTGCTGCTGGTGCCGCTCAATAAGGTGCTGGCCTCGAAGATCATGGAGAATAAC
>Locus_10434
TGCAGGGCTAATGAATATTCAGTCTGCTCTTTAAGTCTCCGTTTTTGGTAGAAGGCAAAACAATACTTTTTTTCTTTCATTCTTTCTTTCTTTCT
>Locus_10466
TGCAGGCGTTTGGATGTACGACATGTAAAAAGTGTGGATAATGTGCTTTAACGTGCACCGATTTCGTCGATCTTCGGTCGCCTTCGTTGTTTGTT
>Locus_10513
TGCAGGAGCAGCTGCAGGCGGAGACGGAGCTGTGTGCCGAGGCAGAGGAGATGCGCTCCAAGCTGGCCACCAGGAAGCAGGAGCTGGAGGAGATC
>Locus_10544
TGCAGGTTTGATATGTGCTGAGAGAAGGACAGTGTACCATCTAGCCATACTCCCAAGTACTTGTATGAGGTGACTATCTCAAGCTCTAAACCCTC
>Locus_10545
TGCAGGCAGTCACAAACACACACACAGCCACTTGCTGCCTCTACCTCTCTGGTGAGCAAATGCACACACACGCACACACAGCGCAAAGTCTCTCT
>Locus_10584
TGCAGGCCTTCTATTGTATCAATCAGACCAGCCTGTTAGCCTTCTATGGTATCACCTCAGCCAGACCAGCCTGCTAGCCTTCTATTGTATCAGCC
>Locus_10621
TGCAGGTCTATATAATTTAGCTTATCCATAGTTGGTTAAATGGGTACAATCAATCAGTCCACCATTAATTTTCATCATTTGACCAATGAAAACCC
>Locus_10622
TGCAGGTGACAGAGGATGTCCAGAGCTGACTGGTCCTTCCTGGAGCAGCTGTTGGAGGAGGGGCAGGAGTACAGCACCGGGGTGGGCCGTGTCTG
>Locus_10631
TGCAGGCTACATGTGCACATTCCTCCACTCACAAAAAAAATTCAGCATCCAACTTCAGTCTCAGCCACAAATCTCTGCATTGACAAAATGTAAGT
>Locus_10640
TGCAGGGGAAAATGTCTGATCTGGAAGAGGAGAACCTGGCCCTACGCTCTGAGGTATAGCTGACATGACACCTTATTTCCTAGAGTTCACTACTT
>Locus_10652
TGCAGGCTGACCTCAGTTGTTGAACAGTGTTTCCTCCGACACATTGGTGAGGCTGGCTTCCGGGTTAAGCAGGCGGGTGTTAAGAAGCGCGGTTC
>Locus_10680
TGCAGGAGCAGGTTGTTGTCCATGGTCAAGCCAAGGTTCTTGGCACTCTGGGAGAGGGACACCATGGTCAGAGACAGCCTGCTTGGTCAGAGACA
>Locus_10681
TGCAGGGCCACATGCGCTCGCACACCGGGGAGAAACCGTTCGCCTGCGCCCACTGCGGCAAAGCCTTTGCTGACCGCTCAAACCTCCGCGCCCAC
>Locus_10774
TGCAGGAAGCCTTTCGTAATATCCAGGAAACCTGATTTAACACCATCAGTAGATACACATTGCGTTCTATCTGTCAAGTCATTTTTAAACCAGTT
>Locus_10775
TGCAGGATGGTTGGAGATGAGCCACCAGGACAGCTGATGCAACTGGGTTTGCACAACTGAAAAACGTCCTCACAAACTGTCAGAAACCATTTCGG
>Locus_10777
TGCAGGGTTCCATAACTGGTGGCTCGCGGGACGAATTTGGCCCATGGGTGATTTTACTTGGCCCCCAAGTTTTCTGAGCGAACTTGTTTTATTGT
>Locus_10786
TGCAGGAACAGCAGGTCCTCCTGCGGCCCAAACGAACCAATCTTATGTGTGATGTCATTACTGATCACAATGATCTCACGCCCTGCCGGGTACTC
>Locus_10797
TGCAGGAGAACAGAGGGAACCGTGATTAATGTGAGTTAGACTATAGTATGATGAACCCTCCATTAGCACATTAACTACAGAGATGACTGAACAAC
>Locus_10815
TGCAGGTCGCTGTACAGTGAACACGTCCCGGAGAGGGTTGGCGTCTCCACAGCTGGAATGACGAAATGACATTTGTATTATGTGTATGTATTGGT
>Locus_10828
TGCAGGCAGTGAGCTGATTAACTGTGTGGTCAGCCACCCCTCGGAGCCCATCTCCATCACCGCACACGAGAACCGCACTATCCGCTATCTGGACA
>Locus_10860
TGCAGGTGCAGGTGGTGCAGTTGCCGTACCAGGCGGGGATACAGCCCGACAGAATGCTCTCGATTGTTCATCTACAAAAGTTTGTGATGGTTTTA
>Locus_10864
TGCAGGCTGACCCCAGTCGTCAGGTGAACGGTGTTTCCTCCGACACATTGGTGCGGCTGGCTTCCAGGTTAAGCGGGCGGGGGTTACGAAGCGCG
>Locus_10871
TGCAGGTTTCCCTGGATGTCCTGGTGGTTTTCTCCTGAGGAAACCTCTTGGTCAAAAACGAAGAAGGCCGAGGCTCCGTAGTGCAGGGCAGTCAC
>Locus_10873
TGCAGGGTGAACCCAGTGTAGAGGTCTACTTCCAGTCTGATAGAGCAGCCAGCATGAAAGACCTGCTCAGAGAGTTCATCAGCAAGGCCACAATG
>Locus_10911
TGCAGGAACAGAGACCCTGAAGTGAGTAGAGCACCTCTCGGGGGTCAGGGGGACACCTGAAGTGAGTAGAGCACCTCTCGGGGGTCAGGGTGACA
>Locus_10962
TGCAGGGTGTGGTCGACAGAGGGCCAGGCCCTGTTGGGGTCGTTGCGGAGCAGCTGGGCGCGCTGATAGTACACTCCCTTGACTGTCTCTGTCTC
>Locus_10970
TGCAGGAGCGAGTCACTGCTTTGATGTTTGCAGAGAACAATAGGGTGTTGTCCAGGGTCACATCAAGGTTCTTTGTACTCTGGGAAGTGGACACC
>Locus_11007
TGCAGGGGGTATGAAGCTAACACTGTTCATGTGTCAAAAGCCTTTTAACTGGTAGGGTCCCAAAGCAAGTATTATTACTTCATTGGGCACCATTC
>Locus_11024
TGCAGGCAGGCAGCGGGGATCTGAGGGGGAGGAGGCAGAGAGGGAGAGGCGGAGGGAGGGCCTGCCCACTACTGTGGTAAGTAAAAGAAGGATGC
>Locus_11037
TGCAGGGAGAGGAACAGGAGGAGGAACAGGAAGAAAGAGAGGATGTGGTTCAATACACTTATTGTAAGTGTCTCTGGACAAGAACTTCTATTAAT
>Locus_11039
TGCAGGTCCTGATTGGCTCGCTCTGACTGGCGGTTGGACTGGGGGGGAAACTGGAGGACAGGCTGGCAGACGACCCAATGAGGGTGCAGAACGCC
>Locus_11048
TGCAGGGTTTTACACAGTAATAATATATATTCACCTCACTCTCAGAGAAGTGTACTGCTGGGTTTTACACAGTAATAATATATATTCACCTCACT
>Locus_11054
TGCAGGCTGACTACAGACGCATGGGCGTGCCCAACAACCTCTGGGTCAGCACGCCAGCCAACAGCGAGTACAGGGTTAGTAGTATTACAGTCCTC
>Locus_11097
TGCAGGCCGGAGACCTGAACAACGTGTGTCTGGAGCTCACCGTCTGGGACAAGGAGGCTCTGGCCAGCAACGTCTTCCTGGGGGGAGTCCGACTC
>Locus_11118
TGCAGGCTGTGGCGTTGGAGGCCCACTCAGGGACTTTGGGCCAGATGTCGACCTCGGCTCCGAACTGAAGCAGCTCCCTGAGGACCTCCACGTCT
>Locus_11140
TGCAGGTCCAGTACCAGAAGTGCTTGGTGGCCCAGACTCCACCACCCAGGTCCAAAATGTGGCAGGCGGGTTCCAAGGTGAAGAGGGCCAACTCC
>Locus_11173
TGCAGGCCATCTCCTGACGGACATCCTTGCGCAGGCTGCAGCGATAGTGGTCGATAAGGGCCCTGTCGTTCCATCCTGCTCCGGCGGCCAGGGTC
>Locus_11206
TGCAGGCTGATCTCAGAGTTCTCCTGCCTCTCGTAGTTGGCCACCACCACGTACTGCTCCAGCACCATAGGGTCCGAGCTGTCAATGCCTGCACG
>Locus_11247
TGCAGGGCCTTGAAGGAACCGGATTGCCGGGGCTCCTGGGGCTCCTCCTGGTCTTTCAGGAGCATGCGGTACACATCAGACTCCTCGATGGAGCT
>Locus_11267
TGCAGGGCTCATCCTCCCCTCAAATGAAATCCACTCAACATTAAATTAACCCTTGAACATGTCTCCTGTATCTTCCTGTTATCCAATCAACCCTG
>Locus_11275
TGCAGGAGCAGCTGGAGAACAAGACTGACCTCCTTAACTCAGCCCACAACCAGCTGGACGACAAAGTAATCAACTGAACACTAACTACACACACA
>Locus_11282
TGCAGGGTGTCTAGTCAATCTACAGCCTTGTTGAAGCTTATTGATGTACACAGTGAGCCTGGAGAGCACACGTGTGTCACCCGGTGCTGTGTGAT
>Locus_11321
TGCAGGCGCCCGGCCCGCCACAAGAAGTCGCTAGAGCGCGATGAGCCAAGTAAAGCCCCCCTGGCCAAACCCTCCCCTAACCTGGACGACGCTGG
>Locus_11342
TGCAGGTTCTCCTGGGGGCTGGAACCTACAGCATTCCAGTTATCAGCCCGCCTCTCTAACCTTGAGGCTACCGCCACCCCGATAAACAAACGCAC
>Locus_11344
TGCAGGTCTTCCAAACAAGTTGTGTTCTCATCTATAGATTTAGAATAACGAGGCAAGTCAAAAACCTACTGCTCGATCAATCAAAAAAGCCAACA
>Locus_11356
TGCAGGTACCGCCCCGGGCAGGCCTGGGCCACTCACCGCTGACCACCCTCTGGTGGTTTCCAATGTTCCCTTCTGTCAAAAGACAAATTGTCCAA
>Locus_11357
TGCAGGTCTCATCTGAGAAATCAATATTTAAAATGCTTTTCACACATACCTCATACGTAGCCGTGGCTATAACACATGTACACCCGTTACATACC
>Locus_11402
TGCAGGGGATGCACTTTGAGCCCACCAGTAATGACATGATGCGGCGGGCAGCCCGGGCCCTGCACGCCTTGGCCAAGGTGGAGGAGAACCACTCA
>Locus_11406
TGCAGGTGTCAACTGGTGGGCGTCCAATCTACTACGTGTCAGCCAAGCGGGAAGTCTTCACACCCATGAAGCTACCCAAATACACCTTGCCTAAG
>Locus_11450
TGCAGGACTTGCTTTGTGGAGTGTGGTGTCAAAAAAGCAGAGCGTCTCTTTATTACAGACATGCCTCTCCCCAACTTTACAACCTTTGAATCTAT
>Locus_11452
TGCAGGACAGGAATGTCAGTGTTCTGTCATGGCCAGCGAAGAGCCCGGATCTCAATCCCATTGATCACGTCTGGGACTTGTTGGATCGGAGGGTG
>Locus_11461
TGCAGGAAAGCCCGGCGCTCATGGCTCGATGACTTCTGGTCAAACATGCCGGCCTGGATGACCTTCTGGTCCACGTTGAGTTTGTACTTGGCCGC
>Locus_11467
TGCAGGCGTCCAATGGCTATTTTCAAGACATCTTTCCCAGAAACGACCCCTCTCAGCAGCCACAGACAGACCACACCAGCTGAAAGATGACACAC
>Locus_11506
TGCAGGCTGACCGGCGTGTAAAGAACCAGAGGAGGAGGGTCCACATGACCCTGGAGCTGCCCTGGAGTGCAGACAGAGCCATACAGCAGTTTGGT
>Locus_11548
TGCAGGTCAAACCCCCTCTCCTCAATACAGTAGAAGAGTGTTAATTACGTCCAAGTAAGTCCCGCTCTGAGAAAGGCAGGAGAGAGAGAAAGAGA
>Locus_11558
TGCAGGAAGGGTACCACATGAGGGAGGAGGATGTCTTCCCTGTAACGCACAGCATTGAGACAACCTGCAATGACAACAAGCTCAGTCCGATGATG
>Locus_11565
TGCAGGTCTTCATACACTGAGCTCCACATGCCTTGTAGTGCCACTCACATTCTCCAGGGGGGTTGTAGTAATCACAGAACAGTGCTGTATGTGGT
>Locus_11592
TGCAGGTAACATACACCACATGTATCCACCTATTGTGTCAGGCTACATAAGAGTGACAAAAGTGGTTATAAGGTGACTCGCAGAACTTACCCCGA
>Locus_11609
TGCAGGGTTTTTACTGCAGCAGCCCAGCTCCCATTCCAAAGAAAATACAGGTCTAAACTGAAGGGTAGTTTTGGTATGTTAAACATAAGAGTCAG
>Locus_11652
TGCAGGGGAGCCAAAGTAATTCCGCTACCCAAGAGTGGGTTCTAACAGCAGATGTACTGTGGCTTGCAAAGGTACCCTTTGACATTTTTCCTATT
>Locus_11667
TGCAGGGATTGGACGATACTCACGTCAGTCAGTCCAGAGAGAGCGAAAGGCAACGGAAGATATAAGCAGAGACACACAAAGGGAGACAAAGATTG
>Locus_11699
TGCAGGCCTTACTGGACCAGTTGCACCAGGAGAGAGACAGTCTGAACAGACTGGTGCAGAAGCTCAGCCTCACAGGTGAGTTACTCTGGGGCTGG
>Locus_11701
TGCAGGGGAATAGGTTTTGTCGTGCCCTCTTCACGCCTGTCTTGGTGTGTTTGGACCATTCTAGATTGTTGTTGATGTGGACACCAAGAAACTTG
>Locus_11735
TGCAGGCGCGACACAAAACGCAGCAATAAAAATATAATTCATGCCTTTGACAAGCTTCTTTTGTTGGCACTCCAATATGACCCATAAACATCACA
>Locus_11743
TGCAGGTAGAACAGAATGTTTCTACCAAACAGCTACGAAGAACGGAAGCCTGGAAGTAGAATACCAGGTAGCAGTCTTGGACAATTTAGTTTTCT
>Locus_11758
TGCAGGGGACGACACACGGTCAGACGGGAAGACAAGAGACCTCTCTCTCTCTCTTATGTCATTCACATTGTATCTCTCTCCTCTGAGGTCAGATA
>Locus_11777
TGCAGGAACTTGACCCGTAGCTCCGCCTCTGTGAACACGTCCATCCTGCGCAGGTAGCCAATCACACGCAGGCACACAGGAAGCTGGGAGTTGCT
>Locus_11802
TGCAGGCAAATGAGAGCATTTACATGGCAACCAGGTCTCTTTGCGCCCCGGCTGGAATTTGCCTGTGTTTGCATGGCCAGAGCAGCTCTATTGAT
>Locus_11805
TGCAGGTCTGGAGTAGACAACATCAACTTGAATCACCTGTTGTCTAGTGTCGTCACATGATGCAATACATTTACCCTGAAGAAGGTGATGTCGAA
>Locus_11811
TGCAGGAGACCTGCACCAAGCTGCAGACACTCAACACTCAGCTACAGGTATCATACAGCTACTATTGTTTTATATAGTTAATATAATGAAACTGT
>Locus_11860
TGCAGGATCCCTTTAATTCAGGCTGTTTGACCTTTAACCTTAGCCTCCATGTAAAGGAATCCAACCTTCCTTTATATAAAAGCTAGTCTCCAAAT
>Locus_11874
TGCAGGGATGGGAGAGGGGGGGAAAAAAATATCAACTGGAAAACCCTGGTGGCTGCGTTTCGGACACTGGTGGCCAGCCTTGGCTGCGTTTCGGA
>Locus_11897
TGCAGGAGCCAGAGGATGGCAAGATGTGTGGGATCTGCCTGGTGGCAGGCAGAGTGTTTTATGGGTAGCAGAAGGCTGAGCAGGGTGGTTCAGTG
>Locus_11915
TGCAGGCGGGAACGGTGCGAGACTCCATGGCCAAGTCCCTGTACAGCGCACTGTTTGACTGGATTGTGTTCCGGATCAACCACGCACTGCTCAAC
>Locus_11916
TGCAGGCTGACTTCGGTCGTCAGTTGAATGGTGTTTCCTCCGACACATTGGTGAAGCTGGCTTCCGGGTTAAACTGGCGGGTGTTAACCTCTCTG
>Locus_11926
TGCAGGTAAACAATGCGCCATAAAATAGATGAGAAGACCGAGACAGATGATTCTGGGGAAATGTGACACGTGCAAACAACCCAAACAATAGCAGA
>Locus_11934
TGCAGGGCAGATTCAACCCTGGCTCATGAGCACACCACCCACAGCCAGGTCTACAGAACTGTATCATTTGGAATGGGAAAACATCTGCCCGTGTG
>Locus_11955
TGCAGGTGACAGCATTCCCTCCCCCATATACCCCAATAGGCACAACCACGACAACATTACCAACAAAAATGGGTCACAACTCCTGCAGCTCTGTT
>Locus_11959
TGCAGGAGAAGTCTCAGTGCGCCCTGGAGGAATACGTGAGGAGCCAGTACCCTAACCAGCCCAGCCGCTTTGGCAAGCTCTTGCTGCGGCTTCCA
>Locus_11988
TGCAGGGGCGCTGTGCTACGCGGAGCTGGGCACCATGATCACTAAGTCTGGAGGGGAATACCCATACCTGATGGAAGCCTTTGGGTCAGTGATGG
>Locus_11990
TGCAGGTGATTCACAGAACAGGACATTGTATTTATTTAACTAGGCAAGTCAGTTAAGAACTAATTCTTATTTTCAATGACAGCCAGTGGGTTAAC
>Locus_12018
TGCAGGGCTGGGCGAGCGGTGGCTGCCCCATCACGGCCGTGCTGCTGGAGTTCAGACCTAAGGGGAACTGGGCGTGGCAGAACGTGCGCACCAAC
>Locus_12026
TGCAGGCAGGGTATAACATCATTGCTCTCCTCAACACCTGGGTTTGGTGCTGATGTTGTTGCCAACAGCCATAATTGAGTCAGTGGACACTGCTG
>Locus_12032
TGCAGGAAGGATACCACATGGGGGAGGAGGATGTCTTCTCTGTAACGCAGAGCGTTGAGATTGCCTGCAATGACAACAAGCTCAGTCCGATGAGG
>Locus_12048
TGCAGGGGCTCTCGATAAGGCAGATCAGGTTCAGGTTTGACGGACAGCCAATCAACGAGACGGACACACCTTCACAGGTACACTGCACAGACAAC
>Locus_12060
TGCAGGACTGACTCTTGGGAATCAGAACTGTCAGCCTTACAGACTGGCCTCAGTTTCTCTGGGACTGCCTTGTCTTCTCTTGCTGACCAGTCATA
>Locus_12071
TGCAGGCCTGGAGGGTCCACACCTCAGAGGACACGGAACACACACGACGCATCGGAGACAACTGTACCACTGGAGACTGCTCTACCTGTCTCTCC
>Locus_12097
TGCAGGGAAGGGGGATTAAAAATGTAATATAATAATGTGTCTTGTAATGTTGGAAAATATGTTTAAAAGTATTGGTCATCATGGGTTATGGGTTG
>Locus_12105
TGCAGGGGCTATGGGTCTCTTACAGCACAGAGGGGCTCTCCACTGCTCTGGCCTCACTGAGGAACCTTTACACACCCAACATCAAGGTACTGGAC
>Locus_12115
TGCAGGTCTCTTGGCCAGGTTGAGACAGTCTGCGTGGTAGACCTTGGGACATCCTGTCTTCTTACAGGACACGATCTGTCCTCCGTCCCCACAGC
>Locus_12118
TGCAGGCAGTCACTGAGTCTGATGTGCTAGAGGAGCCCCTGAAACTTGCTGCCCCTATCATCACCAAGCCTATCTCTGACCTGTTTAACCTGTCT
>Locus_12131
TGCAGGCTCTAGTTTTGTCTAATCTTGGTTATTGTCCAGACGACTGGTCCAGTCCAGACGACTGGTCCAGTCCAAACGACTGGCCCAGTCCAGAC
>Locus_12153
TGCAGGTCAGACACGTTACAATGGATTCTATTTTTTAACACATTTATGGCCTTTTTTTGTTGGTCGGAAAGGACCTTAAAGGGGCATCTGCAGTT
>Locus_12158
TGCAGGCACACTGACCCCCAGCCCTCCTGTAGACTGCAGCGGCTCCTCCAAACACACTGACCCCCAGCCCTCCTGTAGACTGCAGAGGCTCCTGC
>Locus_12167
TGCAGGACCCACATGGCACTTTACACACGGCCAGGGTAATGACACAGCGTGGGCTCTCATCGTTACAGGCAGTCCATCAGGTTTCACTGACAGAG
>Locus_12185
TGCAGGCCTGGTTTCATCTTTACCCTGATATGGAAAGACATTGAGAAAGTACTTGGTTTGGACATGGGCAGGCTAACCAGAACGTAAGTCACAGG
>Locus_12210
TGCAGGAGCCCGGCCCGCCACAAGGAGTCGCTAGAGCGTGATGAGCCAGGTAAAGCCTCCCCGGCCAAACCCTCCCCTAACCCTGACGACCCTGG
>Locus_12221
TGCAGGTTTGAAATATGCTACCCTCTTTATTGACATAGTGCTATCATCAGATAATAGCTTCTTAATGCTTTCGCCGAAAAGCTTTTTAAAATCTG
>Locus_12230
TGCAGGCTTCATCCTTTGACACTAATGACTAACGTGTGTTTGCTGCTGCATTGAAAAGAGATGCCTTCTCTGTGCTGTTTTCACTGCAGTGTCAC
>Locus_12231
TGCAGGAATGATGGGTCGTGTGAGGTCATCACTCCGACCAGACGAGGAGACGTGTTCAGCGAGTACGTGTGTAAATGCCAGCCTGGCTTCGAGGG
>Locus_12246
TGCAGGCTGACCCTGGTCGTCAGTTGAACGTTGTTTCCGCCGACACATTGGTGTGGCTGGCTTCTGGGTTAAGCGGGCGGGTGTTAAGAAGTGTG
>Locus_12250
TGCAGGCTCCTCCATATCAATCACATGCTGAGAAGAAGAGGGAGGACGGGGGATGAGGAGGAGGGGTGCTAGATACCGGGGATGAAGCTAGAGCT
>Locus_12267
TGCAGGAGTGCCACGGGGGAGTCGTGGCAGGAGATCATGCTGTCATGTTTAGGGGGGCAGAAGTGTGAGCCAGACCCCTTAGCTCTAACGTCAGA
>Locus_12270
TGCAGGTTTGCTGACACAGAGGTGAGGAGTGTGGCTGTCAGCTGGATCGAATCCAGCAGTGATGACGAGTTGGCCGACTACCTGCCTCAGCTAGT
>Locus_12274
TGCAGGAGCGGGTCACTGCTTTGATGTTTGCAGAGAACGACAGGGTGTTGTCCAGGGTCACGACAGGGTGTTGTCCAGGGTCACGACAGGGTGTT
>Locus_12283
TGCAGGCAGCCGCCCAGCCAGGAGAGCAGCAGGTGGCGCGTCTCACCTGACTGCTGCAGCAGGTTCTTCAGGAGCTGGTGCAGCTTGTCATGGAA
>Locus_12302
TGCAGGAATCACTTAGGTTGAGAATTTAGTGGCGGAGGGCCAGAGCTTAGAGTTTGGGGGCCTCTGCTTTGACCCTCAGAACACACACACACACA
>Locus_12303
TGCAGGGATAGAGGAGAAGCAGAATGGGATACTCAGTGTGTTTTTGTCCAGTCGAGTGCTGCTCTATGAATCTCTCTGCGTACAGCTTACCCCTG
>Locus_12304
TGCAGGTGTTGCGGCACCAGCTGCTCCAGTGTGTTCAGAAGGCCTCGGACGGACTGGAGCAGGAGCAGCAGAACCTGGCCCTCCTGCTGGTCAAG
>Locus_12350
TGCAGGTCTGTTAGGAATTCTGTTACATAACTGTAGAGGCAGAACCCTACAGCCCTGTTGGTGTTAAAATCCTTCTAACCCAACACAGAGGGTGT
>Locus_12365
TGCAGGAAGGGTACCACATATCAGGGAGGAGGATGTCTTCCCTGTAACGCACAGCGTTGAGATTGCCTGCAATGACAACAAGCTCAGTCCGATGA
>Locus_12378
TGCAGGCTATTGTCTGGACTGCTCAGGTCAGAGTGGTGTGACTGGATGGAGCTGCTGGTGAAGCTGCCGTTGATCTGAGGACTGGGGGAGCCGTT
>Locus_12408
TGCAGGGTATACTGTTATACTACCGGCTGTCTGTTAGACTGGCTGTTAGACAGACTGCTCTACTGCGGTACTGTTCTGCCTTCTCCATCCCAGTC
>Locus_12448
TGCAGGTGAAGAAGCAGCATGTGGAGGTCCTGGGCTGGCATGGTTACATGTGGTTGTGAGGTCAGTTGGATGCACTGCAAAATTCTCAAAAATTA
>Locus_12475
TGCAGGACCTATGTTTTGTTTTGCAGCTCCATAAATCAGCATCTCCTGTTCGCCATGTTGTTTGATCAGCATGGCTGATTCTGAGGGGGAGGGAG
>Locus_12477
TGCAGGTGGGAGATGAGATCGTCAACATCAACACAGTTCCCATCAGTGGATCCAGACAGGAGGCCATCTGTCTGGTCAAAAGCTCCCACAAGACC
>Locus_12498
TGCAGGGACAGAGGCGGTGGTACTTGGTGTTGGCCCCGGCACAGCTGAACAGCAGAGGGTCTTTCTGGAGGCCACACTCACTACTCTCCACTGAG
>Locus_12503
TGCAGGTGAGTTCTGCAGCCAGTGTTGTCGGTCAGGCCCTGGGGGACCTGCTGGAGCACGTATGCCGCTACGCCTCCCACGGCGAGCCCATTGGT
>Locus_12527
TGCAGGCTGCAGAGGCTGGCTCCCAAATGGCACCCTGGGTTTAGAGGAAGAGGATAGGATAACCCTTCAAATATGGCAAATTAAGCTCTGACGAA
>Locus_12528
TGCAGGAGTTCAAGTCCAGCCAGACGGTCAAAGTGAACCCAGACCGACCCCAGCAGCAGGCACGCTACATCACCCTGGATGTAAGTGTGCACTCA
>Locus_12530
TGCAGGACCACTGTTCATGTTTAGATGCCTTAAGGGGTCTGTCTGTCAACTACACCTCCCACACTGTGAGATTCATTCTGGTAAGTAATACATTT
>Locus_12597
TGCAGGAGGCATACTAGTCCCAGAGTTCTCCATGAATTCCAAGGCACATCTTGTCATGTCCTACTGTACGTCCTTAATCATTCCTCAAGTCAGAA
>Locus_12622
TGCAGGTTGTACTTCCTGTATAGAGTGTAGTCCCTGACGACGCTGACGCAGCACACACTCTTGATGACCTCGACGATGATGGTGAGCTCAGGGGT
>Locus_12633
TGCAGGTAGGGAACAGCATTTGTCAGTATGGAAATATTTGATTGAGGTTGCATGGCTCAGTGGAACAAATGGAACAGTCCACAAAGTGCAGACAG
>Locus_12641
TGCAGGATGCCCTGTTTAAAACAGATCACATTTCCACAGTTTAAGTATTGGTTAGGTGCTTTACCTGTGCCACAGAAGGTGCGGCAGGGGTAGTA
>Locus_12681
TGCAGGCTGACCTCAGTCGTCAGGTGAACGGTGTTTCCTCTGACACATTGGTGCGGCTGGCTTCCGGTTTAAGCGGGCGGGTGTTAAGAAGGGCG
>Locus_12687
TGCAGGGGGACCTGCAGCAGGAGGAGCTGTACGTAGCAGTGGAGATACTCTCGGCGGTGGCTCTCATCAACCAGGCAGTGGAGGCCAAAGATGTG
>Locus_12693
TGCAGGCCCGCGGTCCCTAAGGAGTGTCAGAGACAGGTGGAGGCCCCGGAGCTGCTGGGAACGGCCTGCTCACGGCAGTGTAAGAACGGACACTG
>Locus_12719
TGCAGGGGTTAGGTGACTGCACAGGCCCACTGAGTATTACATAGGCCATCACATCGATCTCAGGCAGGAGAGCGCTAGCTTACAGGAAATGATGC
>Locus_12736
TGCAGGCGAGCCGTCAGTTGGAGTCAGATTTACGTTCTCACCTCTCCTCCCTGACCAGCCAGGACAGGAGTCTGCGCTCTGAGCTGGGCCAGCTG
>Locus_12765
TGCAGGGCTTCAACTAGAGGAGTGTACATGTCAAGACAGATGGGACACAGATAAGACTCCCTCTTTCAACCTCGTCTCTCTCTGTCCTCCCTCCT
>Locus_12769
TGCAGGATGGCAATAACTTCCTTATAGACAGAGAGAGAGGAAAGCAGGATATGTCCCACAATGGGCCACTGTGAGGGAGAAACAACATGGCTTCC
>Locus_12772
TGCAGGAAGGGTACCACATGAGGGAGGAGCATGTCTTCCCTGTAACTCACAGCGTTGAGATTGCCTGCAATGACAACAAGCTCCGTCCGATGATG
>Locus_12785
TGCAGGTTTGTTGGAGGAGAACAGGTTGAAGTATCCAGAGGTGAGAAGGCCCTGCTGTAAGACCTCTGGTAGGATGTTATCAGTACAGTTACCTC
>Locus_12799
TGCAGGCGGCATCATCAGAGTCTTCATCACAGAAGGAGTCTCCCTCGTCACCCAACAAGGCCCAACAGAACCAACAGCCTGAGGCCCAACAGAGC
>Locus_12832
TGCAGGGTAGTGTTGTCACGTCCCCTCGACAACAGCATTTCAACCATCTGAAGGAAATATGTCATGGCGCATCACCATGGTGATGATGATTTGTG
>Locus_12847
TGCAGGATCAGCTCTCCTTGGGAGTCAATATTCCCATCGAACCCTGGAGGGGGGAAGAGGAGAAGGAAGAGAGGGGACTGTCAAGTCACTTGATT
>Locus_12852
TGCAGGGTCCTTTGGGGGTTTCACGCTGGGATTACATTTCCACTTGTTCCGCCGTTGGCATGGCAATGTTGTCACCAATCAATTGTCTTCATTTC
>Locus_12856
TGCAGGAGTGAGAGTAGAGGACCGTGGCTGTAGTGGCCGACCATGCTGATCTCTAGATTATTGGCACGAGAACTATTCTACGTGTGTGAAAAGCA
>Locus_12860
TGCAGGCTAACAAGCAGGTCATCTATCTTCTCCATGTTCTGGGAGGCGGTCATGCTGTTCTGTATGCTCCCTGACTCAGACATGGACTGGTTGAG
>Locus_12864
TGCAGGCTCACAGTAAACAAACACAACATTACAAACATGGCCTTTGGATGCCTGCAAAGGCCATGTAACCTTGATTTAACTAGGCAAGTCAGTTA
>Locus_12893
TGCAGGATTCAGGAGTGAAGCAGCTCTCTGATGGACTGAAGGATCCACACTGTCAACTAGAGATACTGAGGTGTGACAAATTGTTTGTTCTCACA
>Locus_12917
TGCAGGGACGCGATGTCGTTCTCCCTCTCCGCTGCTGCCTCCTCCCCCGCCTGCTGCAGAACCAGCACCTCCTCCTGGGCAGACCTCAGCTCCTC
>Locus_12973
TGCAGGCAGAGGAGGGTCGTTAGTGATTGGAGTCACCTGGGCTCAGGGCATTTAAATGGCTTCTCTAATCACTCTTCTCTCTGCTTCTCCAGGTA
>Locus_12998
TGCAGGCTGACCGGTCGTCAGTTGAACAGTGTTTCCTTCGACACATTGGTGCTTCCGGGTTAAGCGTGGCGCGGTTTGGCGGGTCATGTTTCGGA
>Locus_13013
TGCAGGCTGTTCAGCTGGAGGATGGCACCACAGCTTACATCCAGCACACAGTACAGATGCCCCAAACCAACACCATCCTGGCCATCCAGGCAGAT
>Locus_13038
TGCAGGCAGCTGGAGGCGGTGGTGCGCATCTCTGAGTCCCTGGCCAAGATTAAGCTGCAGGCCGTGGCTGGAGAGGAGGAGGTGGACGAGGCCCT
>Locus_13054
TGCAGGAAGGGTACCACATGAGGGAGGAGGATGTCTTCCCTTTAAGCCTCCCTACACTGGCTTCCTGTCAAGGCAAGGGCTGATTTCAAGGTTTT
>Locus_13076
TGCAGGGATATTGATGATCCTGTTCTGGAGCACAGGTATGTTTCGAAATTGTAAGATATATTACAATTTGTGCAGCTAGTAAAATAACATCCAGC
>Locus_13078
TGCAGGCTGAGGCGATACCACTGGTTCCCCAGCTGCCGCTCAAAACAAACCAACACCACCTTTAGAGCTGGGGGAGAAGGTGGGAGGAGGGGAGA
>Locus_13106
TGCAGGGTTAGAGCACTGCCAAATACTGCCACACCCTCAGGGAGAGACTGCTCTTCTCTAGGAGACAACACAAGACAATACACTGTTAGCCACTC
>Locus_13114
TGCAGGGACCACTGAGCCCTTGTCATAGCAGGGACAGTTGGTGGGGGCAACACACTGTCCAGCCTCGTCCATGTAGGTGCCCTCTGCACAGCCAC
>Locus_13138
TGCAGGTGTGTTGTCATTGTCCTGTTGAAAAACAACGGATAGTCCCACTAAGCCCAAACCAGATGGGATGGCGTATCGCTGTGATAGCCATGCTG
>Locus_13161
TGCAGGCTGAGGACTGGACCCTCAACATGGAGATCTGTGACATCATCAATGAGACGGAGGAAGGGTGAGCAACAGACTACATCAGTACACTTTCA
>Locus_13168
TGCAGGTTAGCTCGCAGCACTATGACCAGCTCCTTGAAGGTGATCCACTTTGTCACGTACACGGATACCTCCTCCTGGTACTTCTTGTTCTTGCT
>Locus_13171
TGCAGGTTATTGTGCCTTGTGTTACAGTAATCTACTGTCCTGTAGGTTATTGTCTGCCTTGTGTTACAGTTATCTACTGTCCTGTAGGTTATTGT
>Locus_13192
TGCAGGAGGCCTTTTGCCTTTTGGTAGGCCGTCATTGTAAATAAGAATTTGTTCTTAAATGACTTGCCTGGTTAAACAACTGTTCAATTCAAAAT
>Locus_13234
TGCAGGTGGGGTCGCCAGACTGCCTCTTTGGTAGGGGTTACTGGAAGTTAGATCGGGATGTGCTGGAGGAGCAGGCTTTTGTTGACGGGTTTTAT
>Locus_13243
TGCAGGTTTTGGCACCAGGCTTATGTATTTTATATGTAAATCAAATGAATAAGGTGGAATAACAACAAATGGAATGCAATACATACATTTCAATT
>Locus_13244
TGCAGGTGTTTGGTACAGAGTTTGCAACAGAAGAGTTCATGCTGTTTCCTCATGTGCTGCTCCAACTCCTCAAACTTTGAGAAGACTTTAGACTC
>Locus_13266
TGCAGGACTTTGCTTTATGGAGTGTGGTGTCAACACCGAAAACAAAGGAGCAAAGCCTCTCTTTAACAGTACCCCTTTGACAGGGGTATTGTGAT
>Locus_13304
TGCAGGATTAGAGATAACAAATGTTAGGGAAGGACGCGCACCTGCTGTGAGGGAGAGGGGCGAAAGGGGCGAGGGAACGCACCCCCGCTTAAACA
>Locus_13398
TGCAGGAAGGTACTGCTGTAGCGGTTGAGGACAGGGGGGAGGTCCAGGTTGGAAGGAGGGGCTAAACTGTAGTTCAGAGCCAATGAGATGGGAGT
>Locus_13404
TGCAGGTGGAGAGAGCCATCGCTGTCATCAACACCATGCTCTACTGGAAGACTACCTCAGGTACAAACACACCTCATCTTACCTACACCCGCATT
>Locus_13414
TGCAGGTAAGAGGGATGGGGGGGGGGTGATGAATTCTAGTCACTGTCTATGTGTTGCCTTTTACAATGACCTTAAAATAGTGTCAGCACTTATTG
>Locus_13422
TGCAGGCCTTTAGGTCCTGGTTTCCCTGGAATTCCTGCATCTCCTCTCGCTCCTTGAGGCCCCTGTAATAAGAAACACACACATAGGTAAACTGA
>Locus_13423
TGCAGGCCATCTTCCTCAACAGCAACTGCTTCGAGCACCTGACACGCCTCCTACAGAACAGCAAGGTATGGTCTCGCTCAGCCCTGGCACAAAGG
>Locus_13424
TGCAGGTCCTAGGGGACGCTTATAAAACAAGAGAAAGTGCCAGGTCTCTCCCACACTGCTCTCTTCAAACTACATCTAGGTCTATTGGCTGGTAT
>Locus_13430
TGCAGGTCAGAACAGTCTTTGTATCTTATACACCTTATACACTAAGATATCACTGTTATTACAGGTGTAATATAAGTAGTAGTAGCAGCATGTTA
>Locus_13480
TGCAGGTAAACAAAGCATCACTTGTGTGTCAGTAAAGTATCTATATATTGCATCATTTGAAGAAACTATCAACAGGTCAACATATTACACCACAA
>Locus_13522
TGCAGGAGGAAATGCGCTCATAAGGTTAAACTGCCTGTCAGTGTAACATACAGTTATAACACAGTAGCTACTGTAGCCTTCATTCTGCCTTCACT
>Locus_13557
TGCAGGGCATCAGCCTGGATACGCCAGACGTAGACAGCATCCTGCAGCAGATCATAGACGCCAACTCACTGTCTCCACTCTAGAACCCACTCTCA
>Locus_13564
TGCAGGGGTCCCAGAGCAGCAGCGACGGCAGAGTCCAGCCTCTCCAGCATCTGTTTCTTGTCTGGGTCTGTGGTCTCAGCCAGCTTGGCCTGGAA
>Locus_13571
TGCAGGCTAATCTAGGTCGAACTCAATTTATACCTGAATGAAGCGTCTGAGTCGCGAGTTGAGGACCGATTAATCAGATTCTCTCTCTCGCAAAA
>Locus_13589
TGCAGGAAGCAGCAGGCTCTGAGGAAGCAGGAGATGGATGGGATCCTACTGAGACAGAAGCAGCTGGAGGAGACTAACAGAAGGCTGTGTGACAA
>Locus_13600
TGCAGGGTTGAAATATGATACTCTCTTTGTTTACTGTTGTGCTATCATCAGATAATAGCTTCTTATGCTTTCGCCGAAAAGTATTTTTAAAATCG
>Locus_13606
TGCAGGTGACCAACCCCACCATGGTCACATTGAACGTGAAATGGGACGCGGCCGAGGGGAAAGTCAAAGAGTACAAAGTCATCTATGCACCTGCT
>Locus_13629
TGCAGGACCCCAGGCCCGAAATAACATCCTTCACTGGGAGAGAGAGAGAGGACGACCTCCTTTCCTCTGCCAGGATGAACAGAGGGGAGGAGAGG
>Locus_13659
TGCAGGATCAGTTTATGGCCTAATGTGTATTGAATGGACTGGAGAAAAAAATGCACTTCAATTTAGTTTTTATCCTTTTTATACTTGCAAAATCT
>Locus_13680
TGCAGGTTCCTGCTCTACAATATCCATAGAGTATGACCTCACACAGGAAGTGGCGCAGGTCCCCATTCAGCCACTTGTCCTAATTCAGCTACTTG
>Locus_13704
TGCAGGTTCTACGCAGCCTGTGTGGTTTTGGGCCTGCAGTTTCTTCATGACCATAAGATTGTGTACCGGTGAGTACTCTGGGTAGACATGAAATA
>Locus_13709
TGCAGGATCCTCCACTGACATGTTGCCTGACGTCACCCTGGAAACACGTTGCCGACAAGCCAGATTGCCGACCAGAAATGCAACGTGCAGTCAAA
>Locus_13712
TGCAGGTATTCTCAAACAACAGCAGGTGCTCTTGGAGGGGAATAGTCATTTCAAAAGCTAAAGGAAAAATGATATCCACAAATGGTTAAGTGTTG
>Locus_13720
TGCAGGGCGAGACAGTTAGCCCTGTCCCTGAGTGGGAGGGTGTAGACCTCCGGGAGGGAGGGGCAAGAGGACAGACTGTCCTCCTGGGCGGGGCT
>Locus_13722
TGCAGGCTCATCCTGACAATGCCACCTGCCATACTGCTCGTTCTGTGCATGATTTCCTGCAAGACAGGAATGTCAGTGTTCTGCCATGGCCAGTG
>Locus_13758
TGCAGGCGCTCCATGATGGAGGCTAGGTAGGCCTGGCGGTTCTCCTTGATCTGCTCCATCTTCATGGTAAGCTTCTCCTCTGCCATCTTGCTGAA
>Locus_13804
TGCAGGGCTAGCCCAGATTACTGTCCTGCACTTTGTGACTTTGTTGAATTGTAAAGGGTCTTAGAAATACATTTCATTGATTGATCGATTGTTGT
>Locus_13817
TGCAGGCGTCTCTGGAGTGGAGCGACCCCGTGGACATCAACTGCCCCGGCACACAGGTCAACAACTAATACGACCCACTGGGCTGATATCTGCCA
>Locus_13838
TGCAGGTGTAGAGCTCTCCCTGCTCCCAGCCTGCCTTGCTCAGGGTCAGGATGCTGCTGCGTCTGTAAAGGCCTTCCTTCTCTTCTTCTGGACTG
>Locus_13853
TGCAGGACCAGACAGCCAGGGAAGACCAGTCTACACTGTCCTGGTGCAGTCAGTACACAACACTCCTCATGTCTCAGCAGGATCAGATGGTGACA
>Locus_13884
TGCAGGACGATGGTTATTATTGATTCTGTTATAGTTTGAGCAGCTCCTCCGTGATTAAAGAGAGGAGAGGTGTTCACGTTGCCATCGTCACCTAG
>Locus_13904
TGCAGGTAGCCATGTGGTTAGAGCGTTCGGCCAGTAACCGAACAAATCCCCGAGCTGACAAGGTAAAAATCTGTCATTCTGCCCCTGAACAAGGC
>Locus_13918
TGCAGGCAGGAGGCCGCTCCTCGGGGGCCAAGTCCCAGTACGCTCCCTCCAGCCCCCTGCCCAGCCGACACATGTCCAGCATGCTGAAGCCAGGT
>Locus_13926
TGCAGGCCATGATCCTCAGCCTGCCGCGCTACCACTGCGAGAACCCGGCCAGCTGCAAGTCGCCCACACTCTCCACCGACGTCATGCGCAAGCGC
>Locus_13932
TGCAGGATTTTTAATGGGTGGGGTTCGTAGAAATCATGACACCTGGAACAGTTGCAGCTACCCCTGAGATACATCTCACAGATGTGGAGCCTCTT
>Locus_13958
TGCAGGAGATACTGAGAGCTACAGTATTGTTGGAGTTGTTCGCCATGGGAAAACGATTAACTAGATGAACATTTTAAACATGCTTTCTGAAGAAT
>Locus_14003
TGCAGGTGGTCAAGTTCCTGATGCAGAGTGACTGGAACCCTGACGGACAGCCTCAAGGAGCCTTCACCAAGAGTCACGCTGTCCAGCAGGCCCTT
>Locus_14010
TGCAGGCTCATCCTGACCTGACCCTCCACAGCATGACAATGCCACCAGCCATACTGCTCGCTCTGTGCGTGATTTCCTGCAAGACAGGAATGTCA
>Locus_14012
TGCAGGTGTGTAACATAGTAGCAGGGCAGCGCTGTATCAAGAAACTGACAGATAATCAGACGTCCACTATGATCAAAGCCACGGCTCGCTCTGCA
>Locus_14023
TGCAGGCTATTGGGGACAATGGCTGCCTTCTCCTTTAGCCGGCATCAAAAGAACAGATGAATGCAGCCACACGATCAAGGGGCCCTCAGAAGTAT
>Locus_14028
TGCAGGGATTTCCGTTCTCCAACTCCATCTTTGAACAGTAATGAGGCTCACTCGGGGCCCCTTCCTCACAATCAACACCAATCAATATACACATA
>Locus_14038
TGCAGGGTTAGGTGACCTGGGAGTAGTCTATGGTAGTCTGTCCACTGCTGCAGCTCTTTCTCGTCCCCACCAGGGGGCTCAGTTGTATTATAAGT
>Locus_14039
TGCAGGGCCTCCATGAAGGCCTTGGTGCCAGACTTTGCAATGGTTCCCAGGTTGTTGATCAGGTCGGCCTTGGTCATGCCGATGCCGGTGTCAAC
>Locus_14042
TGCAGGACAGTCAGGACAAGTCCCAAATACTACCCGCTCTCTTAAATAGTGCACTACTCTAGATGAAAACCCAATGGTCTCTCTCTCCCTCCCCC
>Locus_14044
TGCAGGGTAACATCACATGCCAGACCACCATTAACCAGCCCTGTGAATCACATCAACTCCCACACCAGAGGACACAGTAAAAAGTCCAGCTGGCA
>Locus_14072
TGCAGGAGGAGTTTGCTGGGAAGGGTCTAAGATTTACTAGAGGTAAGCCAACTGGCACAGGATGTGAGCTGGGAATTAATATCAGTGTAACTATT
>Locus_14102
TGCAGGAGAGATTAGGGAATCACTGGAGGAGGGGTTAGGGAGTCACTGGAGGAGAGATTAGGGAATCACTGGAGGAGAGGTTAGGTAATCACTGG
>Locus_14107
TGCAGGAGATGCATCAGACGGAGCGTACCATCTCAGATTTGGAGGGGTCCATCTGGGCGAAGAGAGCCCCCCTCAGAGTAGCTCAGTCCAGGCTG
>Locus_14109
TGCAGGGTTCCTTCTCTGGCTGAGCCCATGGCCACTGATGAGATGACCACAGACAAGTGATGGCCACAAAACCAACGACCAGTAAGCACCAAACA
>Locus_14113
TGCAGGCACGTTCTTGCTACAGCTTGGTCTTAACCACGATGACTAATATAGATAGTTTGTGCAAGGTGCAGTGGCAGAGATCAGACATAGCAACA
>Locus_14120
TGCAGGCAGACATGGCAGGCAGCTCTAACTGGTCAATCATTAGCCAATAGCTGCCACTGCCTAGCCCTGGACATTTAAACACACACAGGTCTCTC
>Locus_14130
TGCAGGGAGGAGACAGAAAGACAGCCTGGTGCGTGGGGCTGCCACAGGAACCACCAGGCTGGGAAGACCTTCAGGAGGCTTGGGGTTAAGAAGAG
>Locus_14131
TGCAGGGAGCTGCAGGCCCACAACACACAACTCAGAGAGGCTGAGCGGTTGTACAGCCAGAGAGCCATGGAGGCAGAGGCTGACATCGTAAGGTT
>Locus_14167
TGCAGGGTTTACATTGTTTATACCCCACAATTCTTACATTTATTCAAACATTTTGCTATTCAATAAACATACAGGAACGAGTTGCCTCAGACCGT
>Locus_14171
TGCAGGTTGGGGGCGGGGCCAGGGACTTGCACTGGAAACACCAAAGGATACAGGGGACACTTAGTATGAATCCCCAAATAAAAAGACACAGAAAG
>Locus_14172
TGCAGGTTTTGGTAACCATTGTACAGATTTTAAAATGCACACGTTTAGAGAATATTTCACAGTGAAGATTCTCATATTCTCATGTCCGTTTTCTT
>Locus_14181
TGCAGGTAGCTAACCCCCGGCAACCACTGCCACTCTGTCTCAGAGAATGCTGTCATTGTCTGTCAGTCTTTTTTCTGTCTGTCTTTGACTGCCTG
>Locus_14231
TGCAGGGCATAAGGTTTGTCTTTAACAAAGGCCTCCATTCACACACAGAGAAGATGTGTCTTTAACCCAGGTCTCCAGTCACGCACAGAGAAACT
>Locus_14245
TGCAGGAACTGAACCCACCACCTTGGTGTTGCTAGTGAGGTGATCTTACTAACTGAACCCACGACCTTGGTGTTGCTAGTGACGTGATCTTACTA
>Locus_14283
TGCAGGAGGAGTCTATGTGGGACAGGAAGCAGAGTTTAGTAGAGCAGAGAGGGAGATCTGATGCACTGATATCTGGAGGTAGTTGATTGATGGTT
>Locus_14369
TGCAGGTGGAGTGTGTTTTCCTCATGGTAACCAGCAGAGAGAGACTACAGCGCAGACACCCAGGTATGGGCAGCATTGTGGGGGAGAGGAGGTCT
>Locus_14371
TGCAGGGAGCACAACGGCCACGACAGGCCCTGCACACCTGAGGAGAAGAGGAAAGAGAATGTAAGGACTGGAACTATTTAATGATATAATAAATA
>Locus_14374
TGCAGGAAGGGTACCACATGAGGGAGGAGGATGTCTTCCCTGTAACGCACAGTGTTGATATTGCAGGCAATGACAACAAGCTCAGTCCGATGATG
>Locus_14375
TGCAGGTTTCTACTGGATCGACCCCAACCAGGGCTGCATCGCTGACGCCATCAAGGCCCACTGCGACTTCTCCACCGGACACACCTGCATCCACC
>Locus_14394
TGCAGGCAGTGGTAGTCCAGCAGGACAGCTTCATTGAGGATCAGCGCCAGGCTCTCACCAACCGCCCCGAACGCCTCACCTCCTTCTTCTCCTCC
>Locus_14395
TGCAGGTCCAGCCCTTCGGCATCACCAGAGGACAGTTTGCACAAGGTACCGGATATGATCTAATCTAGCGTTCTCTCTCTCTACCCTTTCATATG
>Locus_14403
TGCAGGTGAAGGTGACTCCTGACACAGAGGGACAGAAGACACTGACCTGTAGCACCACCTGTAATCTGACTGACAACCCCACCTACATCTGGTAC
>Locus_14409
TGCAGGAAGAGTACCACATGAGGGTGTCTTCCATGTAACACACAGCGTTGAGTTTGCCTGCAATGACAACAATCTCAGTCAGATGATGCTGTGAC
>Locus_14418
TGCAGGCTTTCTCTGATCTAAGGATTTCATGGCTTTATGTACCATCTGCACTGAGAATGGCAAAAAGCAAAAAGTTTGACCAGCTCTCACTGGTT
>Locus_14439
TGCAGGGAGACAGCGTGGCGGAGCTGGTCCAAGTCTGCTGGGTCTGTCATGGCCAGTTCGTACTATAAGGGCACAAGGCAAGACCCAGATGCAGA
>Locus_14441
TGCAGGTAGCCTAGTGGTTAGAGCGTTGGGCCAGTAACCAGCTGGAAGCCTAGTGGTTAGAGTGTTGGGCCAGTAACCAGCAGGTAGCCTAGTGG
>Locus_14510
TGCAGGTGATGCAAGGGCGTAATGGGCCTCTCCCTGGTGGCTGAGCCAGGCTGCTGAGGCGGTGGGGCCTACTGTCTGGCCCACAGGGCTGGGGA
>Locus_14546
TGCAGGTCTCTGAGTCTGGGTGCTATCTGCCGTCATGTGGTCCTGCAGTTCTCTGAGTCTGGGTGCTATCTGCCGTTATGTGGTCCTGCAGTTCT
>Locus_14549
TGCAGGGCTGCAGACACAGCGGCTGGGCAGGGGACAGCACTCTCCAGGGGGTGCGTAGCCTTCGATTAGCACCGCGTCCTCAGGGCAGCGGGGTG
>Locus_14556
TGCAGGAGCTGCTGTCGGCGCAGCGCCTCCGAGCGCTCCTTGTTCTCCTGCTGCAGCCGGATGAAGTCCTTACGCAGTGTCGACTCACCCGGCAT
>Locus_14567
TGCAGGTTCTCTGTTCTACCTGATAATTAATTGCACCCACCTGGCGTCCCAGGTCTAAATCAGTCCCTGATTAGAGAGGAACAATGAAAAAAACT
>Locus_14569
TGCAGGCTGACCTCGTCGTCAGTTGAATAGTGTTTCCTCCGACACATTGGTGCGGCTGGCTTCCGGATTAAGGCGGGTGGATGTAAAGAAGCGCG
>Locus_14570
TGCAGGAGGATGTGGGACGGTGTGACAGCGTGGTGACAAACCTCCGTCAGCATGGACATTAGTTATCGCCTTCTTTTCCCAGAAAACCCAATTCA
>Locus_14573
TGCAGGGTGGAGCCGTCTGAGGTCTTGTCCACGCCCGTGTTTTCCTGTCTCAGCAGGTTCCGCCGGAACTTGGCCCGAGCATTCTGGAACCAGAC
>Locus_14610
TGCAGGATCAAGTAATGCAATGTGTCTGCTCCACTCCCCACAGATTTATCGGATCCTGGGGAAGACTGTGGTGTGCTACCCTATCGTCTTTGATC
>Locus_14629
TGCAGGTATGTAACAGAGTTTGTAAACCTAGGCAATGTTTCAGCTCTGCGCACTTTCAGAGTATTGCGAGCTTTGAAAACTATCTCGGTAATCCC
>Locus_14640
TGCAGGAGAAAGAGGGGATCCAGTGGGAAGCGAAGGATGAGGACTTTGAGGAGTTTGAGGAGGAGAGTGAGGACATGGTGGTACCAGAGGTACCT
>Locus_14642
TGCAGGCTAAGCCGGAGCGTACGGCCGAGGAGAGCGACCGGCTCAGGAAGCTGATGCTGGAGTGGCAGTTCCAGAAGAGACTGCAGGAGTCCAAG
>Locus_14666
TGCAGGGGCCACATGTACTGAATGAGTTTAGCATCTGTTAAATGAGCACATTATCAGTATTAAACATGACAATCAGACCTAGTCGTGTCCCAAAG
>Locus_14702
TGCAGGTGTTCTCCACGGAGGGGGGAGGCTCGCTGGCCGGGTCCCTCAGCTCCTTCAGCTCAGCCGGGCTGGAGGAAGACACGGCTAGGGGCCAA
>Locus_14726
TGCAGGCTGACATCAGTCGTAAGGTGAAAAGTGTTTCCTCCAACACATTGGTGAAGCTGACTTCCGGGTTAAGCGGGCGGGTCTTAAGGAGAGTG
>Locus_14735
TGCAGGGACCATGGAGGCCAGTAACTGGATCCTGACTTAAAGGAAGGGGATATTAGCTGGCAATATGGAGGGAATCATCTCCAACACAGACCGGT
>Locus_14745
TGCAGGTGGCCTGGTGGAACCTTTTGCCTTTCAGGAAGCACCTGTTGGGTGACTCGTTGCACTCGCAGGCACACTTGGTGCGGTTGAGCGGCTGG
>Locus_14754
TGCAGGGCTGTGCCTTTCATCTTAGTGTAGACTGAGCTCTCTGGCCTCGTCTCACTGTCTTGATAGGCTTTCTGACTGATAAAGACATACCTGTA
>Locus_14767
TGCAGGACTTGCTTCTTCTTTTTGTGTTTTTTTTGCATAGCGAACAGAAAAGCATTCCATCCCCGACAGCTGTCCGCCCCCCAAAAAAACCTGTC
>Locus_14785
TGCAGGCATAATCACAGCACCCCCTACATGCAGCCTGAGAGTCTTTCTAATCTAAGGCTCAGGGATGGGCCAGTCCATCCGTCTATCAGTCCCTC
>Locus_14797
TGCAGGGCTCATAATGAGCAATAACGACTACATGACATGACTAATCATGTTCAAATGAAGGTGCTAAAAAGGTTAGTGCACACAGACGGAGGTGT
>Locus_14805
TGCAGGATAACAGAAAAAACAAGGGAGGAAGGGATGGAAAGGGGGGGTGGAGGAGGAGAGGAACGGGTTCTACATAGAACCTAAAAGGGTTCTTC
>Locus_14813
TGCAGGGCAGCAACACGCTCAACGAGAAATCTCCACGGTAAGACCACCTGTGTACTGTACGGTGTATGCTGAGATATGTTGTAGCCTAGCGGTTA
>Locus_14821
TGCAGGTCACTACGTACACAAGTACAGGAATGCTGATGCAATACTTCCTCTCATCCTTCTTCCTATTGTCCACTTAGAATTGTAGATGGAGTATG
>Locus_14862
TGCAGGGGGCAGCAGTGCTAACCTAACATCTTGTAGTGAATGGAGATGGCCTCCACAGGAGTTGCTCAGAGGTATTCGGTTGTTCTGCTTCAATA
>Locus_14866
TGCAGGTAATTGGGTTCCATGAACAGAGAGCCCTTGTACTTCCTCTCAGTCGTCTGCTTGTAGCCGTTCATGAGCTGCCTGAACTCTTCGTTGGT
>Locus_14873
TGCAGGATCTTTTCCATTACTGACGGCCATCGCCAGAGCAATCCCAGGATTCAGTAGTCTCCGTTTGTCAGTCCACCGTGACGGACGCTCAGGTC
>Locus_14894
TGCAGGTTATGTGTACAATCTGCATTCTAGAAACCAATATATTGATGAACTACAACATCGAGAATACTGGATGAGCAACTATAGAGTGAGCATGC
>Locus_14940
TGCAGGCTGACATCGGTAGTCAGTTGAACGGTGTTTCCTCCGACACGTTGGTGCGGCTGGCTTCCGGATTAAGAGGGCGGGTGTTAAGGAGCGCG
>Locus_14945
TGCAGGTACCTAACCAACCAGGTTCAATGTTAGCTAGCTAACATTAGGTTATAACTAGCCTAGCAAATGGCTCTGAGAAATTAATAATAAGATCA
>Locus_14969
TGCAGGCTGACTTAGGTCGTCAGTTGAATGGTGTTTCCTCCGACACATTGGTGCGACTGGCTTCCGGGTTAAGCAGGCGGGTGTTAAGGAGCATT
>Locus_14977
TGCAGGCTGCTTTAGAGCCACAGCACTGTACTGCAGATCGCTTTACCTTGACTTTGATGTATTATTCTTACTGGTCTATTGGCTGGTGGGAGGGT
>Locus_14992
TGCAGGCCGTTAGTTAGCGGCGTTGCGAGATTGCTTGTGAATGTGTGTGTGTGATTGCTGTGCACTGACTTGTAGTATTAAAGAAGGTATTGCTT
>Locus_14994
TGCAGGCAGGTGTTTGTCCCCCTGTGTGCTGAGGGTGTCAGGTTCTTGTCCGGTTCTGGCATTTAGGTCGTTACAGACTAGTACATGTCCCTGGG
>Locus_15019
TGCAGGGAGGAACAACAAGAGAGTGGGAGGAGAGAGCAGGAGGGGGAGGGGGTACAAGAATGTGGGAGGGGTGTGGCGGAGGGGGTAGTGAGAGT
>Locus_15025
TGCAGGGAGGCAGTGTGGGGCGCGTGTGTGGCAGTGTTGAGCAGCATTCCCCGGCTGTTGCGGTTGGTTCTGCAGTCGTTGCGAGTTAGGGACCT
>Locus_15028
TGCAGGAAGGGTACCACATGAGGGAGGAGGATGTCTTCCCTGTAACGCACAGCGTTGAGATTGCCTGCAATGACAACAAGCTCGATGATGCTGTG
>Locus_15047
TGCAGGACAGACCATCCCCTAACCCAGATGACACTGGGCCAATTGTGTACAGCACATGGGTCTCCCGTTTGCGGATGGCTGTGACTGAGCCTGGA
>Locus_15053
TGCAGGACTCACCTGTACCAGGCTATCTACCTGCAGAATTTGCCCCCCTAGGCCGACCTTCTGGGGCTACAGCAGGGCTGGGCCTGTCCCGACCC
>Locus_15061
TGCAGGCTGACCTTGGTCGTCAGTTGAACAGTGTTTTCTCCGGTAGCTAGTTATGCGGGTGGGTGTAAATAAGCGCAGATTGGCGGGGTATGTTT
>Locus_15147
TGCAGGCTATTAGAATCAGCAGGTTGTTGTCCCCTGCACCGACAGACAGGGCCTCAGCGAACGCTGACTGACTGACACACGGAGACCGATAGTGA
>Locus_15168
TGCAGGGTATAATTACAGTGAGGACTTCAATCAAATTAGCCCCATGTAAAGCAATACAAGTTACTCGTACAAAACACGCATTCATTTCCTTCTAT
>Locus_15189
TGCAGGACCTCCTCATCACCCTGCTGGTCTAACAGGACCTCCTCATCACCCTGCAGAACCTCCTCATCACCCTGCTGGTCTAACAGGACCTCCTC
>Locus_15229
TGCAGGCTGTCCTGTGTGCGAATATCTTTTTTTTTGTGTGTGCACACCTGTATGTGCACGTCAGTGACAGCAGCAGCCATCCAGGCCTGTCATGC
>Locus_15238
TGCAGGCAGTTCCTGTGGAGTTTCCGTCTGCCTGGCGAGGCTCAGAAGATTGACAGGATGATGGAGGCCTTTGCCCAGAGATACTGTCACTGCAA
>Locus_15273
TGCAGGTGGTTGGCTGGAGGCTAACAGAGGAGACTGGGGAGCCATCTTGGATTCCCAGACCCAGACTGGTGCAGCCAAGGGCCCAGTGGACAACA
>Locus_15290
TGCAGGATCTCGAAGGCATAAGAGGAAGCGGATAACGATTCTTCACTGTTATGTCATTCAGCCCTCGATAATCTATGCAGGGACGCAGAGACCCG
>Locus_15291
TGCAGGATGTTGAGGAGGAACTGTGGGAGCATATGGTGAGAGGAAGCACTGCTACGGAACCCTCCTCTTCAAAGCAGCCATGCAGCAGCGTCTGC
>Locus_15302
TGCAGGTGGCTGGGTTCACACTGCTGGCAGTAGGGGTGTATTCAGCGCGGAACGCCACCGGGGTGATTGGGCGCTACATAGAGGCTCGTCTGGGA
>Locus_15330
TGCAGGCTGCTGTGGGTGGGTTCTATGTGCTAGTTAGTTAGTTAGTTAGTTAGTTAGTTAGTTAGTTAGTTAGTTAGTTAGTTAGTTAGTTAGTT
>Locus_15340
TGCAGGCACCCGGCCCGCCATAAGGAGTCGCTAGAGCGCGATGAGCCAAGTAAAGCCCCCCTCCGGCTAAACCCTCCCCTAACCCGGACGACACT
>Locus_15362
TGCAGGCCGACTCCTGTTGTCAGTTGAATGGTGTTTCCCTCCGACACGTTGGTGCGGCTTCTGGGTTAAGCGGGCGGGGTGTTAAGAAGCAAAGT
>Locus_15401
TGCAGGAGAAGCACCAGCTGCTCAAGCAGCAGCTCAAGGACCAGTACTTCATGCAGAGACACCAGCTGCTCAAGAGACACGAGAAGGTAAGGGCT
>Locus_15412
TGCAGGGGTTGGGAATGCAGGGACCTAAGGTAGGATTGACCAATTATAAAGACCGGACACACTCAAGGAAAAAAATCAAGAATATGCTTTAATTT
>Locus_15432
TGCAGGCTATACTTTAACTTGTCAGCACACAGCTTATGCAGGGGAATGTAACTAGCATGTCTGACATGCTGTTAGCGTGTTATCATTAGTAACCT
>Locus_15446
TGCAGGTCGCCTGCGGTCATCACAATATGTGTACTATAAATAATGTGTGTGTGTGTGTATGTGTGTCTGTGAGTGTGTGTAAGGCGCAGCTCCAC
>Locus_15452
TGCAGGTTGAAGTTTGGCAGCAGAGAGCGGAAGAACAGTGACAGGGTGCTCTCATTGGAGGCTCCCACACTCTGCCTGCAAACACAGAGACAAGT
>Locus_15460
TGCAGGGTCTCCTACTGATGAGGAGGCTAAAGAGAAGTCAGACGCCATGCCCAACATCTCAGACATCATGCTGAGGAAACTCAAACTGCACAGAG
>Locus_15463
TGCAGGATACAGACACACAGAGACACTGGCAATACTGAATTGAATTCAAGCAACTTTATTAATCCCAATTATTGAACAGCCTCTGGTAGCTATAC
>Locus_15476
TGCAGGAAACCGGGGTGTAATTTGGTGTTTAAATTGTCAGATTAGTAAAGTTGGGCTCTATCCAGCATGTCAAAGCTATTGGTGGATCTATATAG
>Locus_15494
TGCAGGAAGGGTACCACATGAGGGAGGAGGATGTCTGCCTGCAATGACAACCAGCTCAGTCCGATGATGCTGTGACACACCGCCCCAGACCATTA
>Locus_15498
TGCAGGGTCTTACCTGATGGAAACACGCAAAAAGCCAGCTATTTCCTGGAGCAAGTAGGGACACATCAGGTTTCACACAACCCCATGTTCTACAC
>Locus_15519
TGCAGGCTGCTGATGAGTTTGTTGCTGACGGGCTGGTCCTGTGGCTGGTTGCTGATGGGCTGGGCCTGGGGCTGGCAGAGGGTCAATCTCATCCT
>Locus_15525
TGCAGGCCTGTCAGGTGTACTGTACTGTAGGCCTCTGCTCTGTTTACATTCCTTAACTTGGATCAGCTTCATCGTTATCTTCTCCATCTCCACTC
>Locus_15573
TGCAGGCGCCCGGGCCGCCACAAGGAGTCGCTAGAGCGCGATGAGCCAAGTAAATCCCCCCCTGGCCAAACCCTCTCCTAACCCGGACAATGCTG
>Locus_15588
TGCAGGTGTCTGAACTGTACCTGTGGGTGTCTGTACTGTGTCTGTAGCTGTCTGTACTGTACCTGTAGTTGTCTGTACTGTACCCGTGGGTGTCT
>Locus_15607
TGCAGGGTGCCAGGCCACAAGGACGGGCGGGATGGGGCAGGGGGCAAGCAGCGACACCCCTCTCCTCTCATCGTAGAGGACCAGAGAGGAGTCGC
>Locus_15616
TGCAGGGAACTGGGTATCGACACAAATGACTCAGAACTGACTAAATACCTCTCAGACAAGGGATGTACTTGGATATTTAATCCCCCACACTCATC
>Locus_15646
TGCAGGTCCTGCAGCAGCTGCACTCTCAGCTCACACTGCTGGTCCAGACACTTGAACTGCTCCACCAGCTGGGCACGGATCTCTACAGAGAGGAG
>Locus_15656
TGCAGGTGTGTTCCCCAGGTCAGGTGATCCAGGTGAAAGTGCTGGGGGTCCTGGCCATGATCGACGAGGGAGAGACGGACTGGAAGCTGATAGCC
>Locus_15686
TGCAGGCTGACCTCGGTAGTCAGGTGAAAGGGGTTTCCTCCGACACATTGATGCGGCTGGCTTCCAGGTTAAGCGGGAGGGTGTTAAGAAGCAAT
>Locus_15744
TGCAGGTAATAGTGGTCATTGAATAAAAAGTCATTGCTAGTCAGGCTGATTTCTAATAGTTGTAATATTTCTTTGTCCGGTCTAGTGTTGTCTGG
>Locus_15746
TGCAGGTGAAGAAGCCGGATGTGGAGGTCCTGGGCTGGCGTGGTTACACGTGGCCTGCGGTTGTGAGGCCGGTTGGACGCACTGCCAAATTCTTT
>Locus_15821
TGCAGGCTTTGATCAGAGGGCCAGGGAGGAGAGAGGAACTGGGTCAAAAAGTTGTGCTGGAGACTGCAGGAGAACAAGGCTGGAATATCGAGTAG
>Locus_15839
TGCAGGCTGACACCGCTAGTCAGTTGAACAGCGTTTCCTCTGAACACATTGGTGCGGCTGGCGGGTCATGTTTCAGAGGAAGCATTACTCGACCG
>Locus_15847
TGCAGGGGAGTAGAAGAGATAAGAGGCTAGTCAGACATACCTCTATAAATCAACTTGGAGGAGTGGACATTTACTGCTGAGGCCTTAGAAAACAC
>Locus_15903
TGCAGGTGAAGAAGCCGGTGTGGGGGTCCTGGGCTGGCGTGGTTACACGGTTACACATACTGCCAAATTCTCTAAAAGGATGTTGGAGGCGGCTT
>Locus_15905
TGCAGGTTTTGTACCTCAGGGTGAATAGTCTCGCTGAGTTCATATCCCAACGCCAGTCTAAGTTTTACTGTTGGTGTCTGTCCCTGTTCGTTTTC
>Locus_15921
TGCAGGCTCATCCTGACCCTCCAGCATGACAATGACGCCAGCCATACTGCTCGTTCTGTGCGTGATTTCATGCAAGACAGGCCATGGCCAGCGAA
>Locus_15949
TGCAGGTTACGGGTGAACTGTGTAGGGGTGTTTGATGTCTTAACGTTTGACAACAGTCAGACCAACCATGTGACCCTCATGCCACAGTACCAGGT
>Locus_15950
TGCAGGTCCTGATCTTTTGGATCCCTGCTTTTTAAATTTGGCAGCTGATTTCATGAACCACTTACATTTCTGTTCAATCTAATCCTCGAATGTAA
>Locus_15959
TGCAGGGAAGCAGGTACGTGTGAAGTTCACCATGTTCCGTATGAAGGAGCCGAGAGTGGACGTCAGGGTGTGTCACAAAGACTACATAGAGGTCA
>Locus_15974
TGCAGGTAACTCACCCTGGACTCCAGTTTCTGGAGCTGCTTCTTGCCTCCCTTCATGGCCAGATTCTCAGCCTCATCCAGGCGGTGCTGCAGGTC
>Locus_15984
TGCAGGCTTTCGGATCCAAGCTGTCCAAGTGTTAGTAACTGAATATGAGACCTTACAGGAGATGGTCAGTGGTTGACCTGGCAGGACAGTCATAG
>Locus_16017
TGCAGGTACACACACATTGACAGGCACATTAAAGGACAGTTAACAGCAGAGCTTCACTGTGCTTCCATGGCTGTCAAAGCCAACATTTCTTAGAT
>Locus_16028
TGCAGGAAGGGTACCACATGAGGGAGGAGGATGTCTTCCCTGTAAGATTGCCTGCAATGACAACAAGCTCAGTCCGATGATGTTGTGACACACCG
>Locus_16045
TGCAGGTTGTTCAAACACATGTGAAATGACCATATTAATGGATTACAATACATGTATAAATCATTTTGACATCGAAAACAAATATTACAAGTATA
>Locus_16107
TGCAGGCATCCTGCCTCTAACCCCAGGGGGTCAAAGGGCTTCCCCGTCCTGCGGACTTCCTGTAACATGGGATACATCACTTCCTGCCAGAAGAG
>Locus_16157
TGCAGGAAGGGTACCACATGAGGGAGGATGTCTTCCCTGTAACGCACAGCGTTGAGATTGTCTGCAATGACAACAAGCTAGGTCCGATAATGCTG
>Locus_16184
TGCAGGAAGGACCCTCATGAGGGAGGGGGACCCTCCACCTCCAAATCGATCCCGCTCCAGAGAACAGGCCTTGGTGTAACGCTCATTCCTTCGTC
>Locus_16207
TGCAGGCAGTCACCGAGTCCAAGGTGCTAAAGGCACTTTTTAAACTTCACCCCCAAAAAACATCTGGGTCAGATGGTTTAGACCCTTTCTTCTTT
>Locus_16208
TGCAGGTGTCTGCCTATGGTTTCATCACAAAAAACTTTGCAGACTTCTCTGACCACTACTATGATGCTGTGATGCTGCCCCTGCGCTTCTATGCC
>Locus_16217
TGCAGGGGTGGAATGTAGGTCACAGAAAATAGAGGTTGTGGTGGCAGCTACAAAGAGGTATTTGCGTGTGCGTGACTTGACATCGGAAAAGTTGC
>Locus_16246
TGCAGGTGAAGGAGACTCCTGGCACAGAGGAAGGGAAGGTGACACTGACCTGTATCACCACCTGTACTCTAACTGACAACCTCACATACATCTGG
>Locus_16265
TGCAGGTGCGAGCGTGTGTGTTTCACTGTCCAATCCGAGGCTTGAACATGATCTGAGCGTGTGATCTGAGAACTGTTTGGTCTGTTGGGCATCAA
>Locus_16267
TGCAGGGCGTAAGACGTTCCCTCGAGCGCGGCGGACCCAGGTCCACGGTTTCCATTCCCCGGTCAGTTTCAGCCCCACAGAGCAGTCTCCCAGCA
>Locus_16275
TGCAGGATGGGTGAAGCATGGCACCTTCTATAAGCAGTATCAGGGTTGGTCCTGGTCTAGGGGGTTAAGGCCACAGCAAACACACTGACCACACA
>Locus_16302
TGCAGGATCTCGAAGGCTGAAGACATAAGAGGAAGCGGATACCTCCCAGCTGCATGGGCTCAGCACCCGAGCCGGCAGAGGAAGATGGTAGTGAT
>Locus_16315
TGCAGGTAGGAACTGACCCGCAGCACTGCTGACATGAGACTAGTCTTTATATTCAGAGTTTAACTGGGAAACCAGTGTGTTGTATTGCCTTAATA
>Locus_16328
TGCAGGCTCTCCCCAGCTCTGAGTGGTATAGTTTTGGCAGGCAGACAGACAGTGAGGGAGAACAGAGCTAGGTGGGGCAGGGATCAGCACTGACT
>Locus_16353
TGCAGGAATCAAACCCACAACTCTGCTGTTACAAACTCCAGGACCCAGGTCTTTATTGTGCTAGTATGACCAGTGCCATAAGGGAGAAGTCTTTT
>Locus_16371
TGCAGGGGCTACGTGGGAGGATACCAGTGTGACGTGAGTCGGATTAGTCAAGTCAGAATTCTGTATAAACTACAGTTTGTCTAATAACTCTGAAG
>Locus_16408
TGCAGGGAAAGACATTGTTGAACCCACCAGCAACATGGACATCTTCCCTACTGTGGTGAAGCTAGCCGGAGGGACGGCACTGGGGGACAGGTGAG
>Locus_16430
TGCAGGAGAGGCACTGAGGAGTGGTGGTGCATGGGGACCTGAGGAGGCATCCCGAAGGGGGGTGGTTGCAGGCTGACAGGTGGGCCTCGCGGGCC
>Locus_16479
TGCAGGGAGCTCTGCTTGGTTCGTGGCCCGGAAAAGACATGGACACATGCACATGGACTCAACACAGACACACACACACACACACACACACACAC
>Locus_16482
TGCAGGGCACAGCAGGGTCGTTAGATAGGAACCTTCCAAGGAGGGAAAGAGTGATGCACATTACCAGACAGATAGATGGTGGTAAAGGCCCACTG
>Locus_16489
TGCAGGAAGGGTACCAAATGAGGGAGGAAGATGTCTTCCCTGTAACACACAGCGTTGAGATTGCCTGCAATGGCAACAAGCTCAGTCTGATGATG
>Locus_16516
TGCAGGCGTACAATACCTTCACTTAAGTGCTGTGTTGCTCCAAAATAATTCATCTGTTCTATTCAACGCATCCTGTGGATCAAGTTAAACCTGCC
>Locus_16537
TGCAGGGTGAGAACATACACACATTAAACAGACAGCGACGCCCACCGACACACAGGCGCCCACCAACACACACCCCGACACACACTCATAGACAC
>Locus_16544
TGCAGGAGATCAAGGAGCCCACGGAGGAGGATATGGAGGCCTTCAGGATGAAACGCTCCAGGGAAGACGACCCCATGGCCAACTTCCTGGAGCTG
>Locus_16546
TGCAGGTACTGCTGTAACTCCCCACAGGAGTTCCTCTTGCTCTGGGTCATCTCCTCTATGGGGTTGGGTGTCTGGCTGTGTGTCTGGAGCTGGGA
>Locus_16553
TGCAGGTGTGTGTGCTGTGCTTGAGGTGGGTCAATATTATCTCAGTGTGTGGTTGAGTCTTCTTTTATTTTTCTTCAGGTGACCCAGTCCACTAT
>Locus_16554
TGCAGGAATGGGCTGGCTGGACACCAGGGATGAAATATAACCTCCTGTGACATTGTGACAATGCAGGTCATAATGTAATAATAAATCATGACCAA
>Locus_16575
TGCAGGGGAAGTTTACCTACTTGATCAGAGCAGACATCATTAAGCTAGCAGGAAGTCCTCATCCTTCTCCTCCTACTCATCATCATCATAACACA
>Locus_16586
TGCAGGGCAGTCTCTTGGTGTTATGACTCATGGCCCTCCTCCTCATGTGTTTAGGAAGAGCTCCAAACACATGGGAGCTGCCTGTTGTCTTGGTG
>Locus_16594
TGCAGGCCCCTGATCCAGAGCTGCATCTGTGTGGAGAGATACCTGGCGGTGGCCCAACCTGTGGCTTTCCTCAAATACAGACTCCGGAGGTACAG
>Locus_16601
TGCAGGCGGAAGAGGAGTTCAACATCGAGAAGGGCCGTCTGGTGCAGACCCAGAGGTTGAAGATCATGGAGTATTACGAGAAGAAAGAGAAGCAG
>Locus_16608
TGCAGGAGACCCGGTCTCTCCCCCTTCAAGCACAGCCTGGCCTCCTCATCTTCCTTCTCCTCCTCCTTTGCCTCCTCCGCCTTCTCCCACCTACT
>Locus_16642
TGCAGGTGGGGGTGGGGGGCCTCCCAAAACCTTTGAGTGTCCTAGCATCCAGATCACCTCTATCTCCCCCAGCTGTCAGCAGGAGATGGACGCTA
>Locus_16646
TGCAGGCTGAGATCCCGTGTGTCTTGAACCTAGTGACTCACCTATTCTCCAGATGACTGAAGTCCCGCAGGCTGAGATCCCGTGTGTCTTGAACC
>Locus_16651
TGCAGGTGAAGCATGCAGAGCTCCAGTTCTCCTCTACGTCGCCAGGCTCCATGGCTCTGTACGTGTGTCACCCAGGATACACCCCCATGCCCAGG
>Locus_16656
TGCAGGCTCTTCTCTACCCTCCAGGCTCTTATCCTCTATCCTGCAGTCTCTTCTCTACCCTCCAGTCTCTTTTCCTCTATCCTGCAGTCTCTTCG
>Locus_16674
TGCAGGCTCATCCTGACCCTCCAGCATGACAATGCCACCAGCCATACTGCTCGTTCTGTGCATGATTTCCTGCAAGACAGGAATGTCAGTGTTCT
>Locus_16679
TGCAGGCCTGGTAGAACCCATGAGGCTTCACTCTGCCTGTGTCACTGGCCACAAACACCTGCAGCACCACCGGCTCACTGACACCCTCCAACTGG
>Locus_16688
TGCAGGTATAATGGTTTATAACTTGTTATAAGAACGTATAAGCATTTGTTAAATGTATTATTCATCTAAGTGTGTCTTGGTGTGTGTTTGTCCCA
>Locus_16716
TGCAGGACAGCTATGGCCAGGAGTGGGTGAGTGTGTGTGGCTTACTGTAGGATAGATATGGCCAGGAGGGGTTGAGTGTGTGTGGCTTACTGTAG
>Locus_16740
TGCAGGTTGTTTTCTTGGAAATCAATGATTCGACGCTGAATGGAAGACTGCTCGTCTTACTTTTGTATCCTTTGTCGGTTGTCATATCTTTGGGT
>Locus_16746
TGCAGGCGGTACAGGATGGTCGTTTTACCAGCTCCGTCCAACCCCAGGATCAGGATCCTCATCTCTCTGGTGCCAAACAGGCCAGAGAAGAGACT
>Locus_16758
TGCAGGAGATGAAAACTAAAGAACAGTGTATTGAAATAAATTCTAAAAACTAAACTAAAAATATATTTTTTTGGGGGGATACTCAGATTCCATTT
>Locus_16771
TGCAGGAACATCTTTGCGGTTAATGAGCGCAAACCCAGTAATAACGTTGTTCAGCAGTAACTTCAAAACACCGCTATCACTCGATCCTTGTTGGA
>Locus_16841
TGCAGGTATATCTCGCTGGTCACCATAGCAACACCCACCTGTAGCACGCGCTCCAGCAGGTATATCTCGCTGGTCACCATAGCAACACCCACCTG
>Locus_16842
TGCAGGCTGACCTCGGTCATCAGGTGAATGGAATGGGGTTTCCTACGACACATTGGTGAGGCTGGCTTCCGGGTTAAGCGGGCGGGTGTTAAGAA
>Locus_16862
TGCAGGTGGAGCTGGCCACAGGACAGTTCCCCTATAAGAACTGCAAGACCGACTTCGAGGTCCTGACCAAAGTGCTGCAGGAAGACCCTCCCTCG
>Locus_16886
TGCAGGAGTCAGGTCTGTCTATGTGGATGGGGGACCAGATGACTCCCCTCCACACCATCCCACCCTGGGCCATCGCTATCATCCTGTGTCTGCTG
>Locus_16944
TGCAGGACCGAACCTTCGCCCAGAGCTCGCAACTAGCCCCTAGTCCTTCTCCTCCGCTCTGTGAGACGTTTGTTCCGGCTCCAGAGCATTACGAT
>Locus_16948
TGCAGGGTTGAAATATACTACTCTCTTTGTTGACATTGTGCTGTCATCAGATAATAGCTTCTTATGCTTTCGCCGAAAAGCCTTTTTAAAATCTG
>Locus_16970
TGCAGGTACTGGTCTCCATGAGTCTGGTTCTAGAAGATGACTGGATGAGTAACATCCCAGAGGCTTCATGGTGCCCTAGACTGTGGGGGAGTGGG
>Locus_16976
TGCAGGTGAGGATCATTGACGATGAGGAGTATGAGAAAAAGGAGAACTTCTTCATCGTACTAGAGGAACCACGCTGGCTGAAGAGGGGAATCTCA
>Locus_17014
TGCAGGGGTAATCTGATCTCCATCTACCTCTGAATCAGCCTTGGTCCAGTGAATTCCTAATGACTACGGTCTGTCTGTCTGTCTGTCTGTGTGTG
>Locus_17056
TGCAGGTAGGGTTAACATTAGTGTTACCGTAAAATGTTTTTTCAGAGGATGAAATTCAACCAGATGGAAATTAAGCACCATCCTGAAACAGTGTT
>Locus_17071
TGCAGGGGGTTGGATACAAAACAGGCGTGAGCCACAGTAAATGGCTGTGGTGGAGGGTGAAGTTGCCCCTAGATGCTGATCCTGAGTCAGTGTAT
>Locus_17084
TGCAGGGGCAAGGTTTCTTCCAATATGTCGTCCAGAAGCTCCTCCCCACTGTGGTTCTGAGCATTGAGGGTGACATAGGCATCATGGGACTCCAG
>Locus_17096
TGCAGGCTCATCTGTGAGACGGGACTGACGCAAGCACAACTGTCTGGGGACTAGTGCAACTGTGATTCTGTTTTAGCGTCAAGGTCTCTTCCCCG
>Locus_17119
TGCAGGAACTGGAAGATGCGTTGGTTTGTTCTGAGGGAACACAAACTGATGTACTTTGACAACGACAGCGAGGAGAAACTGAAGGGAACCATCGA
>Locus_17122
TGCAGGTGCACAGCTCGCCACACGGAGTCGCTAGAGGGCAATGAGCCAAGTAAAGCCCCCCGGCCAAACCCTCCCTAACCCAGACGACGCTGGGT
>Locus_17153
TGCAGGCTGTTTTAACTTCTGCTATAAAGCCTTGTTCTTGGGGTTAAAGAGGACATTCTCATTGGGTGAATACAGTTCAGGGAACATCTTCTAAT
>Locus_17225
TGCAGGGAAAGCATTGGAATGGATAGGTTACTCTGGATTAGGCCTAGGTAACCATTAACTTTTAGCATTGTTACCTATGCCTGGAAACGCCTAAC
>Locus_17241
TGCAGGAGGTTTAAATTGATAAAATGTCAGTGTATGTGCTTCATTTTCAGTGTGATTAACGCTCTTGTGGATACCATGATTGCAAAGGTCAACTA
>Locus_17275
TGCAGGTAGACAATTACCTGGCGTCTGTTCAGAACACTGAACACAGCTGGGCCTCAAAACCCTGGCCAGCCTGTCTATTACAGAACCAATCATGT
>Locus_17314
TGCAGGGAATGATTAGGGACTTCTGACTGAGAGACAACACAGCACACTCCAGGGTGGCAGAGATTATCAGCTGGCCACACAGACAGCATATATCA
>Locus_17325
TGCAGGTTGTTGATGAGCTGGTTGCTGACAGGCTGGTCCTGGGGCTGGCGGAGGGTCAATCTCATCCTCTTCTTCCAACTCACTGTCAGACTCCA
>Locus_17363
TGCAGGACACACTTCATGTCTGGCTGGAAGGACACCACACAGTGCTCTGGGAAGCTGGTGTAGTCAGGGAACAGAACGGGACCACCACTGGCGGC
>Locus_17365
TGCAGGCCATGGGCTGGGGCAACAACGAGATCGGATCCATGCAGGTCCAGAGTGGAGCGTAAGTAGCAGGAGTAGAAACCCTGGCTTCCTTTTTC
>Locus_17367
TGCAGGATGTACCAGACCATACCCTGTCCTGTAGGATGTACCAGACCATACCCTGTCGGATGTACCAGACCATACCCTGTAGGATGTACCAGACT
>Locus_17381
TGCAGGTGACGGCGGAGCTGGACTCGTGGAACGAGGACCTGCTGCGCCAGGTGAACGACTTCAACTCGGAGGACCTGAACCTGGCCGAGCAGCGG
>Locus_17383
TGCAGGCGCTAGACAAAACACTGAAATAAAATATAAAACATGCATTACCTTTGACAAGCTTCTTTTGTTGGCACTCCAATATGTCCCATAAACAT
>Locus_17406
TGCAGGCTGCTGATTAGCTGGCTGCTGATTGGCTGGTCCTGGCTGCTGATGGGTGTGTCCTGGGGCTGGCTGAGGGTCAATCTCATCCTCTTCTT
>Locus_17412
TGCAGGGACACCACCCTTACCCTCGACCAGCTGGATAACCTGTTGGCCACCCGCGGACGTCCGGATCGGGGTCCGTCCATTCCATTCCCCAGCAC
>Locus_17441
TGCAGGCCTTGTTGGTCTCTGCAGTTGTCTTAAGGCTTAAGGTCTGGTCTAGGATCAGTACGGTCCACCCAGAAGCACTGGATCAGTTAACAGCT
>Locus_17454
TGCAGGTGATTGGCCGCTCAGAGCTGATCATGCGTGTGCTGGGGCAGGTGTACCACCTGGGCTGTTTCAGCTGCTGTGAGTGTGAGCGCCGGCTG
>Locus_17477
TGCAGGAAGGGTACCACGTGAGGGAGGAGGATGTCTTCTCTGTAATGCACAGCGTAGAGATTGCCTGCAATGACGACAAGCTCAGTTCGATGATG
>Locus_17485
TGCAGGACATCATCCTCCTCCATGAGCTCCCGCAAAGTCACGTCCTCCCGGTCCAGCAGCTGGTCGATGTGGGACGTGGTGTGCAGGTCAAACTT
>Locus_17504
TGCAGGTGATTAACATGTTAACACTGATGACTGATTTTAATCTGCAGGTGATTAACATGTTAACACTGATGACTGATGTTAATCTACAGGTGATT
>Locus_17533
TGCAGGTTGTCCTCGGTCGTCAGGTGAACAGTGTTTCCTCCGACACATTGGTGCGGCTGGCTTCCGTGTTAAGAAGCACGATTTGGCAGGTCATG
>Locus_17604
TGCAGGCACGTATGAGACATAACAGTAGAGAAAGCCCTGTGTGCCTGCTGTATGAGATACTGTATGAGATATAACAGTAGAGAAAGCCCTGTATC
>Locus_17621
TGCAGGGAGTCGTGGGCCGAGGCTAGCCCAGTGAAGGAGCCCTCCATCTGGCTGATGTCCTCCACTACCTGGACGAAGCGTTCGAAGTTGACGTA
>Locus_17632
TGCAGGAGACCGACAGGACAGATAGAGGCTTCAGACAGTGACTCAATAAGGTTTATAATTAAACATGGGGTCAATGGCTTCCTCACTAGTGTGTT
>Locus_17664
TGCAGGGAAGATGGTTAAAATTGATGGGAAGATGGATGGAGCCAAATACAGGACCATTCTGGAAGAAAACCTGATGGAGTCTGCAAAAGACCTGA
>Locus_17672
TGCAGGCGCATGCGGAGCGGCAGCTACGTCAAGGCCATGGGAGACGACGACAGTCAGGACTCTGACGCCAGTCCTAAATCCTCTCCTAAAACCAC
>Locus_17697
TGCAGGAGGAGATCAACATCAACAGGAAGAAGAGGATCCCAGACTCACGGGTTCACTGCTGTATGTACTTCATACCACCTACTGGACACTGGTGA
>Locus_17720
TGCAGGCTCATCCTGACATGACCCTCCAGCATGACAATGCCACCAGCCATTTTGCTCGGTCTGTGCGCGATTTCCTGCAAGACGGGAATGTCAGT
>Locus_17728
TGCAGGGAGGACCAAGGGGATGAATGGAAGGGAACTGCAGGGAGGACCAAGGGAATGGAAGGGAAGGGAAGTGCAGGGAGGACCAAGGGAATGGA
>Locus_17731
TGCAGGCGCAGGTCCACTTTCTGCTTCAGCTCATCTGTGTAGGGACCCAGCTGGGATTGCATCTCCTTCACACTCTGCTCCAGACTCCCCTTCAG
>Locus_17734
TGCAGGAGAAGGTTTGGAGGACCATGCCTCAAAATCGATGACACCTTGATTCCCCACTAATTAACTCATCACGGAAAATATTGCAGATATTCTGA
>Locus_17737
TGCAGGAGGCGGAGATCTACTACAACATCAACGTGAACTGCCTGGACCCGCTGGGGCGCAGCGCTCTGCTCATCGCCATCGAGAACGAGAACCTG
>Locus_17738
TGCAGGGTGGAAATATGCTTTCTTCTCTTTGTTTACGGAGGTGCTATCCTCAGATAAGAGCATCGTTTGCTTTCGTCGAAAAGCCTTTTTGAAAT
>Locus_17741
TGCAGGGGGTGATGGGATGTCAGGGGAAATGTGAGCAGCTGAACACAATCCAGGAAACAGTGAGTATGAGAGACAACTGTCTGTTTACTGCTTTT
>Locus_17745
TGCAGGTTGATATGCTTGATATATGTTGATGACAAACATTAGTGAACTAGAAATGGATGCCGGTGAAAACAGTCAAAAGCTGTGGTGGTTGTAAG
>Locus_17750
TGCAGGATGGTCAGCATTTTCCTGCGGTCGATCAGTTGCTGCCTCCTGAATGACAGTTGGTTCATCTCCATGGAGATCCTATCCAGCTCCCTGTG
>Locus_17763
TGCAGGAAGAGGTACTCGAAGGCGGTGGGGTCTTCCTGTAGCAGATCCAGGGGGTCTCTGGGAATGAAACACACCCTGAACAGACACTTGTAGTC
>Locus_17772
TGCAGGTACCAATTTCAGTTTAACAAGGGCTTTCTGCAAAGCAAAAAGGCAGATTGTAGCTCCAAGACAGCCTTGTCAACAGAATGCACAACCGA
>Locus_17806
TGCAGGCTGCTGATGAGCTGGTTGCTGACAGGCTGGTCCAGGGGCTGGCTGCTGACAGGCTGGTCCTGGGTCTGGCTGAGGGTCAATCTCATCCT
>Locus_17822
TGCAGGTCTGTGGTGAGAGTGCTTGGCCTCTGTGCCTCCAGAGTGGAACTCACTCACACCCCCAGCAAGATCTCTCTGAAAGGAGCCTCACTTCT
>Locus_17903
TGCAGGAGCGCCTTGGTTAGATGATTGTTTGACCATCAGATGAAAACATCATGACATGACTGGTGGTGTGTATGACTAGAGAAAACTAAAGTCAA
>Locus_17915
TGCAGGGTTGGACCAGCGGAGGCTGCCCCATCACCGCTCTGCTGCTGGACTTCCGGCCCAAGGGCACGTGGGCCTGGCAGAGCCTGAAGGCCAAC
>Locus_17917
TGCAGGCCGATCTAGGAAGACAAGTCATGCAGGAATGTAAGAAGGGCCCACCAATACCCAGCCATCCCCCGTCACGGCCACAGTCTCACCACCAA
>Locus_17937
TGCAGGTTCAGGATCTCGTAGGGTCAGAATTGAGTAACCCTGGTCTATACTGTAATCTACTGTCTAATTGTCTTCTGGTTTCAGTCTTAAATTTG
>Locus_17962
TGCAGGAAGGGTACCACATGAGGGAGGAGGATGTCTTGCCTGTAACACACAGCTTTGAGATTGCCTGCAATGAAAACAAGCTCAGTCCGATGATG
>Locus_18002
TGCAGGATTTTTGAGCATGACAAATTTGTGATGGTAAATGCCCATTGAAACATATTGCAAATGCACGTGCATTTGCAATATGATTCAACAGTGAA
>Locus_18021
TGCAGGCTTTGTTCTTACAACTGTGTGACGAAAGGCGACATGGACCGACACTGTGTCACAAAGAAGCACCTTAAACGCGTGGAGGATGCTAGCAG
>Locus_18045
TGCAGGCGAAGTAGAGGGGTGTGGCCCCAGAGCAGTTTGGTCTGGTGATGTCCGCTCCACTGTCCAGCAGGCACTGCACCGTCTGATGATGTCAT
>Locus_18062
TGCAGGCTGCGCAGCAAACAAGTGTCCATGATTAAAACTATCTGGATATCCGATAAAATGTCATGATATTATTTCTAATGCCTATCCCTACTTTA
>Locus_18064
TGCAGGCCATCAGGAGAAATGCACCTCCAGTTTACCACAGTAACAGTACGAGCAGGAGACAACACTCTAGATACCATAGCTAACAGGATGTTGAA
>Locus_18078
TGCAGGTTTGAGGTGGAGCCCTTGACCATGAGAGAGAGAGAGAGAGAGGGGTGGTGAATTGAATTCAATAGGTGGAGGATGCTGGAGCTTTGTTC
>Locus_18079
TGCAGGTGTACGAACGCCGCCTGCCGCCCGGGGCCTCATAACACCACACAAACGACTAGGAGCAGTTTCTCTCCGGCCATAACTTAACATCTCCC
>Locus_18081
TGCAGGAACACGGTACCCACACCACCGAGGCTTTTCTCACGGCCCAGCGCAACTTTGTCCAGAGCTGTGCAGGCTACTGTCTCATCTGCTACCTG
>Locus_18085
TGCAGGAGAAAGAGAAGAAGTACATGCTCCAGGTGGACAACCTGAGGCTGAGGGATGTGGAGAAGAGCTTCATGTCGAGCAAGCAGATCTTCGCC
>Locus_18095
TGCAGGTGAGAGACTGTGGCTCCGGGGTGAAACGTATCCTATGTACAGACCTTGGATCTCCTCCAACCTTAACCATTAGTGGGAAAAATGCTAAA
>Locus_18101
TGCAGGCAGAGAAGGGTCGTTAGTGATTGGAGTCACCTGGGCTCAGGGTATTTAAATACTGCTGCTTCACTAATCTCTCGTCTCTCTCTCTCTCT
>Locus_18111
TGCAGGGCTCCTTCCTGCGCAGCCCGGAGTATCAGCACTTCATGGAGGACATCATTCTGTCCAAGACAGATGGGGATGAAATGGAGATCATCGCG
>Locus_18131
TGCAGGGTTCTTGACCTGTGGCTGGGGGGGTCTGACAGAGGGCCTGGGCTGAGGTTTGGGGGATTCCATGGTGGGGAGATTCTTCTGGGGGGGTT
>Locus_18136
TGCAGGTTCAGTTTTCCTGTGCCGTCCGTCTGAGAAGTAGTTAAGGAAGAAACACCAGCCAATATTTTACCGTGTGAAGTAGTGGAGGCTGGTGG
>Locus_18147
TGCAGGTGCCCACAGGTTTGGGCAGTACCACACCAGCGGTGTAGACAGCCTGGAAGATGCCCTTCAGGTTGACCCGTCTGGTGATCTCTCGGATC
>Locus_18150
TGCAGGCTTAGGTCTCTCTAGATATACCTTTCTCATTTGAGGATTTGACTTATTCCAAATGAAGTTGGAAATGTAGCTGTCCAGTTGTTTGAACA
>Locus_18162
TGCAGGCTGACTTGAACGGGATTTCCTCTGACACGTTGGTGCTACTGGCTTCCGGGTTAAGCGGGTGAGTTTTAAGGAGCGCGGTTTGGCGGGGC
>Locus_18173
TGCAGGGACAAAGAGCAACACAGGCTTCAACCACTAGTTATAGAGGAGCACACATCTAAAATTTAACAGACTTTCTCCACTGATGGGAAATGTTG
>Locus_18218
TGCAGGTCTTGACTCACGGTTATCAAATCGTAGCATTCTTGAGAAAGTGTGAAAGACTTTCAGTGGCATCGTGGCACGGAAAATCGCCCTTCCAC
>Locus_18262
TGCAGGACAGGGAACAGTGGAGGAGGGTAAAGAGAGGGTGGCCACGCTCTGAAACTGATACAGCTGCATTCTCCTCTAAACATCACAGGGCCAGC
>Locus_18267
TGCAGGCGTTGGAGGAAGAGCTGCTGTAGGAAGTCCTCCCACAGCGCTAGGGGGCGCTCTAACAGCCGCTGGCAGATGAAGCTCCAGTGTTGACT
>Locus_18281
TGCAGGCAGTCACTGAGTCCGAGGTGCTAAAGGAGCTCCTGAAACTTGACCCCAAAAAGCCATCTGGGTCAGATGGTTTAGACCCTTTCTTCTTT
>Locus_18291
TGCAGGAGAAGGTAGAGTTACACTCAGCTGATACCCTAGGCAGGGTTGGGGTCCATTCCATTTCAATTCACTCAATACAGGAAGTGAATTTAAGT
>Locus_18312
TGCAGGACTTGCATTTTTGGAGTGTGGTGTCAAAAAAGCAGAGCATCTCTTTATTACGGACAGACCTCTCCCCATATTTACAACCATTGAATCTA
>Locus_18334
TGCAGGGTCTTCTTACCTTGGCCACAAACTGCCTGTCCTTCTGGTCCATGTTGGCTGTGGGGGCAACGTAGTCCTTCCAGATACGGACTTTACGT
>Locus_18359
TGCAGGGTTGAAATATACTTTTCTGTCTTTGTTTACTGGGGTGTTATCCTAAGATAATAGCATCATTTGCTTTCGCCGAAAAGCCTTTTTGAAAT
>Locus_18379
TGCAGGTTCCTGGACAATTCAGGGGGGAATGGCCCTAGCCCTCACCTTCCGATCCAACGGGTCCCAGACATTTCAGGGGGGAATGGCCCTAGCCC
>Locus_18393
TGCAGGAGCCTAGCGAGGCCTACCTGGTCGGCCTGTTCGAGGACACCAACCTGTGCGCCATCCACGCCAAGAGGGTGACCATCATGTCCAAGGAC
>Locus_18448
TGCAGGGGGAGTAAGTTTAAATGTTCCTACTTCGTCTCTAACACGAAGGCTCAGCATTCCCCAACAGTCCCGTTACAAGTCAGAATGTTGGAACA
>Locus_18467
TGCAGGATCCTCACCCTCCATGTGGCCGTGGTCTGACCTGGGTTAAACTGGACCTGCTTCTGGGCTTTACCACGGAAGTCCTTATCCTTCTCCGC
>Locus_18470
TGCAGGGGACATACGTGTGAATGGGGATGACATGCAAATCTATTGGGCTAAAACAAGGTTATTTTGTATTGACTGTCAATGACAATCAAGAGGTT
>Locus_18485
TGCAGGCCCATAAGAGTGAGCCGTGTATGTAAATTGTCCCTATTTGATATGTTGTGGGAATGGGAGGGGATACGGTGTGGGACGTCCAATCCTAT
>Locus_18491
TGCAGGACGGTTGAGCTAACGTAGGCTAATGCGATTAGCATGAGGTTGTAAGTAACAAGAACATTTCCCAGGACATAGACATATCTGATATTGGC
>Locus_18495
TGCAGGAAGGGTAGCTCATGAGGGAGGAGGATGTCTTCCCTGTAACACACAGCGTTGAGATTGCCTGCAATGACAACAAGCTCAGTCTGATGATG
>Locus_18546
TGCAGGAAGGTGAGGTGCCGGAGGTCCCTCCGCCCCCTCTGGACATCGAGGGGTCCCCGGCGTACACACTACGTGCTATTCTGGACTCGAGACGC
>Locus_18551
TGCAGGCAGAGGAGGGTCGTTAGTGATTGGAGTCACCTGGGATCAGAGTATTTAAACTGTCACTAATCACCTCTCTCTCTCTCTCTCTGCTCCTC
>Locus_18568
TGCAGGGCTCGGGGGGGACATCAAAGGCCCCCTCAAAATAGACACACATGCTGGGCTGCGGGGGCTAACTGACACACCCGCCTGGGGCTACAACG
>Locus_18585
TGCAGGCTAAATCCAATAAGTCACGCAATCTGCCAATCACAACCATAATTGACAGCCGGTACCTCCAATCACAAGACCGACACAGGCTGGCAGTA
>Locus_18610
TGCAGGGTGATCTGAACCTCTCCCACTCTGCACCGCCATCTCTTCCACCGCCTCCTGGTGGACGGCATCTAACTCTGTGATGTGTGTGTCCCAGC
>Locus_18628
TGCAGGCCTATCTCACCAAGCCTCTTTAACAACATGGGGTCAACCCAGCAAAGCTTGAAAGACCAGCAACGTCTGCATCCCAAATGGCACCGTAT
>Locus_18644
TGCAGGGTTCTGTATTTATATTTGAGATGCTTTTCTCACAGACCGTTTCTTTATAAGAGGCAGAGACTAGAAAAGAACTGTGAAACAATGTTAAA
>Locus_18661
TGCAGGCGGGCGTGCGTCCGTGATTGCGAGAGAGAGAAAAATAGCTAATTCTTTGTCCTTACCTGAGAGATGGGTCTCAGTCTTCACGCTCCTTG
>Locus_18670
TGCAGGAGGAACCGCCCCTGCACTGCAGAGGAGGAGCCGTGACACTGTATATAGACTTTTTGTTTTCTTTTGTTCTACTGTATTATTGACTGCTT
>Locus_18678
TGCAGGAGGTTCTTGGCCACACCTATACAGGGAAGCCTTGACAGGACTCCCAGGTGACACGCCAGGCCAAACTCTGGAAAAAAGACAACCCCATA
>Locus_18684
TGCAGGTTGGCATTCATTGTAATGAATCTTGCCCTGGAGGCAGCTCTGCAGAGAGGTCACTAGCTGGCACAGCCACAAAGTAATACAATCTGATT
>Locus_18698
TGCAGGGATGCCACCATCACCTTTGACAAACTGGTGTATCTGTCCATCCGGTTGGATAACCTGCTGGTCATCCGTGGACGTCCTGAGGGGGCTCT
>Locus_18706
TGCAGGTTCAGGAGGTGTACCCGTTCCACGACGGCTGGAACATAGCGTGCTTCGTCATCCTCCTCCTCTTCATCATCACAGTAGTCTCCCTGGCA
>Locus_18707
TGCAGGCCTGGCTCAGAGAGTAGAACCAGGGGCGGGAGGAGACAGCTGAGGCCATGGCACGAGGAGGTACTTGCTTTTTCTCAATTAATCTTTCC
>Locus_18708
TGCAGGAGGAACCGCCCCTGCACTGCAGAGGAGGGGCCGTGACACTTAGTGGTTGTTGTAGGTGTCAGTTTGTATGTATCTTCCTATTTGGAATA
>Locus_18733
TGCAGGAGTGACACCTGCTCAGGAAGGAGGACATGTCAGCGCAGTCCTGGGTGGTCTCATAGGAACGGCCCTGGAAGTTCCTGTCCTCGTAGAAG
>Locus_18746
TGCAGGGGGGTCGTAACAGCAGTGTGACACATTGTACTCTGACTTCCTCTGGAGTTTCACTAGATGTCAGCAGAGACGTGAAATAAGATGTCTGT
>Locus_18785
TGCAGGGTGGAAACACAATACAACACCACAATATCAACCACATTATCCTGTAGGGTGGAAACACAAGACAACACCACAATATCAACCACATTATC
>Locus_18786
TGCAGGCCTTTAACTTCATCTCCACATTTAAGAGGCACATTGGATTAGAACTAGTAACCACAAAGAAACAACACCCTGTATTACAGTAAAGCAGA
>Locus_18825
TGCAGGAGTCAATTGATCGGTTGATTCAGGTGACCTATTGACTGTGAAGAAACTCTAAAATTGAGACACTCTACCGTCGAGGCAGAGAGAGAGAC
>Locus_18831
TGCAGGCTGACTCCGGTCGCCAGCTTTACGGTGTTTCCTCCGACACATTGGTTAAGCGAGCAGTGTGTCAAGAAGCAGTGCAGCTTGGTAGGGTG
>Locus_18849
TGCAGGAGGTCCGTAATGAGGTGTGTGTGTGTCCACAGTATGCTGCTGCACTGGTTGAGGAAATGAGACGTGAGATGCAGGCTATACTCCAATGT
>Locus_18877
TGCAGGTTAACCTCGGTCGCAGGCTGAACGGTGTCTCCTCAGACACATTGGTGCGGCTGGCTTCCGGGTTTAGAGGGCGGGTGTTAAGGAGCACG
>Locus_18918
TGCAGGTTTTTGTCAGTACTGACTAAGGTTGCATTCCACTGCTTAGAGGTTGCATGCATCAACCATTGGTTGACTGATAGATTGCTAAAACACAT
>Locus_18926
TGCAGGTCATTATAGACGACTTCCTGCCATGTGGTCAGAATGGAGAGCTGCTGTGTTCCTACTCCAGCAACAGGAACGAGCTGTGGGTCTCCCTC
>Locus_18931
TGCAGGCTCGTCCTGATATGACCCTCCAGAAAGACAATGCCACCAGCCCTACTGCTTGTTCTGTGCGTGATTTCCGTGCAAAACAGGAATGTCAG
>Locus_18943
TGCAGGCTGTCGCCAGTTGAACGGTGTTTCCTCAGACACATTGGTACGGCTGGCTTCCAGGTTAAGCTCAGGGGGGTGTTAAAGATCCCGGTTAG
>Locus_18957
TGCAGGTCCCAGATGCTGCATAGTAACCAGCCATAAAGATCTCCCTTCGCCACACAATCGCTCCATCACCACGCCTGTATGTTCCTATACAACCA
>Locus_18977
TGCAGGCTCTAGTTTGATCTTATCTTGATTATTTTCCAGTCATATGGTCAAGTGCTGCAAAGAAGTACCTAGTTAAGCTGCAGCTGGCCCAGAAT
>Locus_18983
TGCAGGATTCAGGAGTGAAGCTGCTCTCTGCTGGACTGGAGAATCCACACTGTAAACTGGAGACACTGAGGTCAGTAGTCTGTATTAGTTCACTA
>Locus_18987
TGCAGGATTAACTCTGGGACAGCCATGTATCCCTTTTCTAAGAGGGGCTTCTCTAAGAGGAAGGGACAGCCATGTACCACTTCTCTAAGAGGAAG
>Locus_19009
TGCAGGAAAACAGCTCAGTGAAGAACGAGGCTGCCGTCTATGTTAAACCAACGTCAGTTTCCCAGACTGATACACCCCCTGTACATTTTGAATGG
>Locus_19017
TGCAGGATCTCGAAGGCTGAAGACAAGAGGAAGCGGATAACGATTCTTCACTGTTATGTCATTCAGCCCTCGATAATCTATGCAGGGGCGCAGGG
>Locus_19042
TGCAGGATTTTTATAGCATGATAAATTCGTGATGGTACCTGCCCATTGAAACATATTGCAAATGCAAAAGTTCCATAATTGGTGTCTCAGGGGCT
>Locus_19052
TGCAGGAGTCCCCTGGACTGACTGTTCAGCCTGTGTGAGTACGACCTGACAGTGGACACCTGAGGAGGAAGTGGAATGACAGGTCAGATCAATCA
>Locus_19053
TGCAGGAGTCCCCTGGACTGACTGTTCAGCCTGTGTGAGTATGACCTGACAGTGGACACCTGAGGAGGGAGAGGAATGACAGGTCAGATCAATCA
>Locus_19054
TGCAGGGCGCTGTGCAATCGATCCCACTCCAGGTAGCAATGCGCCGCCCGACGGGCTTATCTCACCCGCCATGTTGGATCCGAAACGAGGTTGCG
>Locus_19055
TGCAGGTTGGATCCCAGCGGTTCAGCGTTAATATGCCTCATAAGTTTGGTATTCACAACTTCAAAGTCCTAACCTTCTGTGACCACTGTGGATCG
>Locus_19057
TGCAGGAGGCCTTGTCTGAGACGGTCTCTCTTCTCAAAATCATCATCATCACCACTCCGATGACAACTGCCGAGTCGGAGAGAAACTTTTCTACC
>Locus_19118
TGCAGGATTCAGGAGTCATGCTGCTCTCGGCAGGACTGGGCAGTCCGCACTGTAAACTGGAGGTTGTAAGGTGAGGGATTTCTAAACAATCTGGT
>Locus_19135
TGCAGGCTCATCCTGACATGACTCTCCAGCACAATGCCACCAGCCATACTGCTCATTCTGTGCGTGATTTCCTGCAAGACAGGAATGTCAGTGTT
>Locus_19137
TGCAGGTTTAAGTGTTGGAGTCCGTTGCTAGATAATAGAAAATCTGTAAAGTCTTTGGTTATTGTACATGTTCACAGCTCTGTAATTCATGTGTG
>Locus_19154
TGCAGGACAAGAAGGTAGGCACCCTGCCCTACCCCTCCATGTTCCCCCTGCCCTTCTTCCCAAACTTCTCCCCGCCCGTCTACCCCTTCCCAGAG
>Locus_19167
TGCAGGCTGTCTCAGGGAATGGAGAGATGATAGGGAGAGACAATGGAGAGACGAGAGAGAGAGAACAGAATAGCCCCATGCTCCCTCCGCCCCTC
>Locus_19200
TGCAGGAGATGGTGATGAGACCCCCAACCCACCCAGCGCCTCATCTCTTTTCCATGTTTTGGTATTCCTTCCTAATGGCCTCCACTTCTTTACCC
>Locus_19228
TGCAGGAGATCATTTATTTCTCTGTGGTCTGGGGTAAACAGACCTGATCTCGTGTGTGTGAGAGAGACCTGTTCGTGCTGTGTTTTTAAGCACTG
>Locus_19240
TGCAGGCTATCTACTACAACATAAAGACAGTTGTGTTATAGAGTCAGAGTTAGTTATCTACTACAACTCCACTACAGTATAAAGACAGTTCTGTT
>Locus_19246
TGCAGGACCACATACTGCTTCTGCTTGGGGTCATCCACAAAGTGGTCCCCCTCTGGGATGACCAGTTGTGTCATAGCCTGGAAGTTGTTTGCTTG
>Locus_19252
TGCAGGTTTCCCTGGATGTCCTGGTGGTTTTCTCCTGAGGAAACCTCTTGGTCAAAAACAAAGAAAGCCTGCGCTCCGTAGAGCAGGGCAGTCAC
>Locus_19261
TGCAGGTCCTTGGTCTTCTTGCTGCCGTTCCAGTCCAGACGCTCGTAGAAGCGCTCGTCCGGGATGTCGCTCATTAGATCCTCGTAGCTGTAGAT
>Locus_19280
TGCAGGCGTTTACTGAGTCCGAGGTGCTAAAGGAGCTCCTTAAACTTGACCTCAAAAAAACATCTGGGTCAGATGGTTTAGACTCTTTCTTATTT
>Locus_19288
TGCAGGTGTTGTTTTTGCCTCCTCTGCAGTAGGGTAGCAGGGCTTTAGGTCAACAACATGCACCGTCCTGACATCTTCCCAAGTGTCCTCCAAAC
>Locus_19297
TGCAGGAGGTATGATACTACAGTACTCCACACTACAGTGGAGACAGGGCAGTGGCTGAGATGTAGAAATGCAATGGATAGAATCTATAACAGTAC
>Locus_19323
TGCAGGCAGGATTAAGTGGTCAGCCGGCAAATTGATTGTTATGTTACTGTTAATTGCTGCGGTCACCATTTCAGTGGCGTTATGGCTTGAGCTAC
>Locus_19341
TGCAGGATGTCTTTTAGAGACTGCCTTGGCACTTTGTTTTGGTACACTCAGCACAGATGACACGAGGTCCATCGAAAAGAGACACAAAGCCGCAT
>Locus_19353
TGCAGGTAGACACAGGTTTGGGTAGTACCACTCCTGCCGTGTAGACGGCCTGGAATATACCCTCCAAGTTAACCCTTCGTGTGATCTCCCTGATC
>Locus_19395
TGCAGGCAGGCCATATGTTGGGCACCTGATTTTGACCTTTCAACCTAACATATTTTTGTCCTCTTGGTCTTCCAGATTTCATCATGATCACAGTG
>Locus_19449
TGCAGGTTAGCAGCTGTGGGATTCACTCCCCCCTTTGAAATCTCCCTAACTAACTCAGCAGCCCCAGGACTAATCAATAGGTTTCCCTCTGCCGC
>Locus_19461
TGCAGGGTTTCTGAGTACCGGGGACCAGTCAGCCAAGGGGAACTATGGTCTGTTGGACCAGATCCAGGCTCTACGTTGGCTCAATGAGAACATTG
>Locus_19463
TGCAGGCGCTCGCTGGTCTTGAGGTCCAGGCCTGTGTGGGGTGAGGACATGAGGGGGTGGACCATCTCCTGGGAGTCATGGAAGGTCAGGTAGTC
>Locus_19471
TGCAGGGACACCACCCTTAATCTGGACCAGCTGGTGGACCTATCCATCCGGCTGGATAACCTGTTGGCATCCCGTGGACGTCCAGATCGGGGTCC
>Locus_19475
TGCAGGAAGGTAACTCGTCATGTTTCTGATGGTACAGCAGTGTGTGTTACATCAGAGCATTATCCGGCAGGAAGGTAACTCGTCATGTTTCTGAC
>Locus_19504
TGCAGGCTGACCTCAGTCGTCAGTTGAACACTGACCTCAGTCGTCAGTACTCCGAGACATTGGGGCGGCTGTCTTCCAGGTTAAGCAGGCGGGTG
>Locus_19568
TGCAGGGTACGTCTCATACACTACTACTGTCTGTCTGGTCCTGGAGGGTTGCTGTCGTCTCCTGCCATTGTGCTTTTGAGCAAGGCACTTACCCC
>Locus_19594
TGCAGGGGAGTAAAAGAGATAAGAGACTCGTCAGACATACCTCTATAAATCAACTTGGGGGAGTGGACATTTACTGCTGAGCCCTTAGAAAACAC
>Locus_19600
TGCAGGATAAAACACCCACAACCAGAAACACTCCTGTAGTTCGTATTCTGAAACGGAATACGTCTCACTTCAGGTTCCTCACGCAACAGCCAATC
>Locus_19603
TGCAGGTTTTAACTCCAACCCTGTTCCTGGAGAGAGACCCTCCTGGAGGTTTTAACTCCAACCCTGTTCCTGGAGAGAGACCCTCCTGTAGGTTT
>Locus_19621
TGCAGGGCCCGCACAGACATGGGGCCCTCACGGTTACTCCCCGGGAGGGTGAACTTGGCGAACTTCATCTTCAAAACCTAAGAGAGCGTTTTATT
>Locus_19705
TGCAGGGAGACAGGAGGACAGAACAGAGATCAGAGATGGAGAGAACATAGGGGTCAGAGATGGAGAGAACAGAGGGGTCAGAGATGGAGAGAACA
>Locus_19721
TGCAGGTGCAGCAGAAGGCTGAGGTCATGCTCCAGGCAGGCCATTTTGACCCGGACGGCATACGGGCCTGCGCCGAGAAGGTGGCCATGCACTGG
>Locus_19730
TGCAGGTCGAGGTGGCTGAAAGAACCAGACGCTGACTCCAATGAACTCTTCAGAATGGTGGCTGAGATCTTCATCCTCTGGTGCAAATCACATGT
>Locus_19762
TGCAGGAGCTGTGAGTCGCAGCTGAAAAATAGATGAGATCTTTGTCACTCAAATCGCTGTACGTTCTTTAAGTGCTGTCAGAGTGGGGATGAGGC
>Locus_19767
TGCAGGTAACTCACGCAGCGCCCCACCCTCAAGGGCCCCCCAACCATCCTACAATGGCAGTGGCGGAAGCAGTCGCTATGACGACTATGGCAGCA
>Locus_19772
TGCAGGTATGTACTGTAGCGCCTGTTTCCTGTATCGGTTTTAACATGCGGTTTGTGATAGGTCATTGAATGACACATAATGATGTGTACGTTCGT
>Locus_19786
TGCAGGTGGTGAGTCCCACCATCAGCTCCCCAGTGTGCCAGGAGCAGCTGATTGAGGCAGGGAAGCTGGTGGACCGCTCAGTGGAGGGCTGTGTC
>Locus_19817
TGCAGGCTGACCTCGGCCGTCAGGTGGACGGTGTTTCCTCCGACACATTGGTGCGGCTGGAGTCTGCATTAAGCAGGCGGGTGTTAAGAAGCGTA
>Locus_19827
TGCAGGCTGATGAGGTCGTCAGTTGAACGGTGTTTCCTCCGACACATTGGTGCGGCTTGCTTCCGGGTTAAGTAGGCGGGTGTTAAGAAGCGCAG
>Locus_19850
TGCAGGCTGACCAGATCAATAAACTGTGTTAAGTGGCAGTGATGCCCCTCCATTGATGAGCTAATGGCTGTCCAGACTGTGTCCACTCACCATTT
>Locus_19851
TGCAGGTCAGAAGCTGTTCAACTGTCACATGTGCAACACATCCTTTTCCACCAAAGGGAGTCTGAAAGTCCACATGCGTCTCCACACGGGCTCCA
>Locus_19884
TGCAGGAAATCAACTGTATATGTTTCTAATATATGAGAAAGGAAGTCAAACTCAATAGGACTTTTCTATTGAGAGAATGAGTCGATAGATTATTA
>Locus_19923
TGCAGGCCTATTTGATGGGTTTATGGATACTGTATCATTTATGTAGAGATCTTTAGGAATCATCTGTTGAGGAGTTAGACCCAGAGAATCAGTCT
>Locus_19935
TGCAGGCTAACCTCGATCGTCAGTTGGACAGTGTTTCCTCTGAGACATTGGTGTGGCTGGCTTCTGAGTTGAACTTGGCGGGTGTTAAGAAGCAC
>Locus_19959
TGCAGGCAGGCTGGCACAGTGACGCAGGCCACTCTCTCTCCTCAGAAGTAAGACCAGGCAGTGGGAAGACAGCTCAACTTTCTTCTCATCCACAG
>Locus_19991
TGCAGGGTGTACCAATGAACACCCTAAGGTTTCTTTTTGAAGGACAGAGAATCTCAGACAACCAAACCCCCAAAGAGGTACCCCAACCCATCCCT
>Locus_20014
TGCAGGCGCCCGACCCGCCACAAGGAGTCGCTAGAGCACGATGATCCAAGTAAGGCCTTAGGTCTTAGACCTTAGGCCTTAGGCCTTAGGCCTTA
[truncated: 4,806 more rows]

## Sheet: Table_S2
	Nb of fish infected	Body weight at challenge (g)	Survival rate (%)	Body weight of surviving fish (g)
IMMERSION
Aq1	75	4.6	80	10.5
Aq2	75	4.9	77	10.5
Aq3	75	4.7	74	10.3
Mean	75	4.7	77	10.4
INJECTION
Aq1	50	23.7	64	29.9
Aq2	50	20.8	38	28.8
Aq3	47	20.2	54	27.4
Mean	49	21.8	52	28.7

## Sheet: Table_S3
Marker	chromosome	position (cM)
Locus_6664	1	0
Locus_10166	1	0
Locus_10520	1	0
Locus_13037	1	0
Locus_19572	1	0
Locus_22072	1	0
Locus_23060	1	0
Locus_23851	1	0
Locus_24989	1	0
Locus_25425	1	0
Locus_25617	1	0
Locus_25890	1	0
Locus_26003	1	0
Locus_31042	1	0
Locus_31104	1	0
Locus_33479	1	0
Locus_33576	1	0
Locus_33587	1	0
Locus_35113	1	0
Locus_38789	1	0
Locus_41013	1	0
Locus_41391	1	0
Locus_42019	1	0
Locus_42504	1	0
Locus_43808	1	0
Locus_46376	1	0
Locus_47422	1	0
Locus_50523	1	0
Locus_51889	1	0
Locus_58036	1	0
Locus_58800	1	0
Locus_64403	1	0
Locus_64601	1	0
Locus_64882	1	0
Locus_68630	1	0
Locus_72693	1	0
Locus_72899	1	0
Locus_74935	1	0
Locus_79983	1	0
Locus_80310	1	0
Locus_5640	1	0
Locus_63718	1	0.4
Locus_66751	1	0.4
Locus_11854	1	0.4
Locus_33750	1	0.6
Locus_37516	1	0.6
Locus_46664	1	0.6
Locus_50621	1	0.6
Locus_18925	1	0.6
Locus_42121	1	0.8
Locus_45874	1	0.8
Locus_73687	1	0.8
Locus_74913	1	0.8
Locus_4920	1	0.8
Locus_7452	1	1
Locus_10305	1	1
Locus_12614	1	1
Locus_28845	1	1
Locus_46714	1	1
Locus_59701	1	1
Locus_701	1	1
Locus_81382	1	1.2
Locus_77179	1	1.2
Locus_19831	1	1.2
Locus_51591	1	1.2
Locus_43295	1	1.2
Locus_32621	1	1.2
Locus_52606	1	1.2
Locus_65527	1	1.2
Locus_74807	1	1.2
Locus_26132	1	3.1
Locus_37583	1	3.1
Locus_38434	1	3.1
Locus_60705	1	3.1
Locus_75822	1	3.1
Locus_8603	1	3.1
Locus_35588	1	3.3
Locus_15915	1	3.3
Locus_62956	1	3.5
Locus_68026	1	3.5
Locus_17744	1	4.2
Locus_39656	1	4.2
Locus_12722	1	4.2
Locus_33527	1	4.4
Locus_53790	1	4.4
Locus_56352	1	4.4
Locus_59198	1	4.4
Locus_61360	1	4.4
Locus_19209	1	4.4
Locus_25658	1	5.2
Locus_47794	1	5.2
Locus_19497	1	5.2
Locus_51226	1	5.4
Locus_37950	1	6.2
Locus_38378	1	6.2
Locus_6575	1	6.2
Locus_22426	1	6.7
Locus_54598	1	6.7
Locus_78421	1	6.7
Locus_81696	1	6.7
Locus_22404	1	6.7
Locus_74842	1	7.9
Locus_51360	1	7.9
Locus_9455	1	8.1
Locus_51445	1	8.1
Locus_61053	1	8.1
Locus_68513	1	8.1
Locus_70691	1	8.1
Locus_71301	1	8.1
Locus_6843	1	8.1
Locus_15650	1	9.7
Locus_34712	1	10.8
Locus_54023	1	10.8
Locus_70051	1	10.8
Locus_77754	1	10.8
Locus_12839	1	10.8
Locus_30722	1	11.3
Locus_76669	1	11.3
Locus_19187	1	11.3
Locus_48104	1	11.5
Locus_5986	1	11.5
Locus_66537	1	12.7
Locus_33120	1	12.7
Locus_1424	1	15.7
Locus_45600	1	15.9
Locus_80513	1	15.9
Locus_45556	1	15.9
Locus_76101	1	16.4
Locus_48504	1	16.6
Locus_65228	1	16.6
Locus_79084	1	16.6
Locus_13452	1	16.6
Locus_17567	1	19.1
Locus_35590	1	19.1
Locus_57187	1	19.1
Locus_57364	1	19.1
Locus_68358	1	19.1
Locus_72210	1	19.1
Locus_77565	1	19.1
Locus_6216	1	19.1
Locus_15007	1	21.2
Locus_41774	1	21.2
Locus_45443	1	21.2
Locus_62323	1	21.2
Locus_64049	1	21.2
Locus_68816	1	21.2
Locus_70047	1	21.2
Locus_76602	1	21.2
Locus_5716	1	21.2
Locus_25267	1	21.4
Locus_22427	1	21.4
Locus_77241	1	21.6
Locus_20576	1	21.6
Locus_61729	1	23.1
Locus_72158	1	23.1
Locus_42725	1	23.1
Locus_8336	1	23.3
Locus_9414	1	23.3
Locus_16387	1	23.3
Locus_17829	1	23.3
Locus_18130	1	23.3
Locus_20161	1	23.3
Locus_23563	1	23.3
Locus_24898	1	23.3
Locus_27198	1	23.3
Locus_30272	1	23.3
Locus_33339	1	23.3
Locus_35743	1	23.3
Locus_40183	1	23.3
Locus_52054	1	23.3
Locus_62298	1	23.3
Locus_63293	1	23.3
Locus_63334	1	23.3
Locus_64068	1	23.3
Locus_66663	1	23.3
Locus_71710	1	23.3
Locus_3946	1	23.3
Locus_21042	1	23.5
Locus_33399	1	23.5
Locus_47132	1	23.5
Locus_77027	1	23.5
Locus_19655	1	23.5
Locus_51778	1	23.7
Locus_35449	1	25
Locus_61675	1	25
Locus_69882	1	25
Locus_7458	1	25
Locus_50132	1	25.2
Locus_8209	1	25.6
Locus_12395	1	25.8
Locus_14518	1	25.8
Locus_19719	1	25.8
Locus_46066	1	25.8
Locus_53640	1	25.8
Locus_66388	1	25.8
Locus_67650	1	25.8
Locus_77070	1	25.8
Locus_81653	1	25.8
Locus_6618	1	25.8
Locus_17266	1	27.5
Locus_18319	1	27.5
Locus_21581	1	27.5
Locus_25228	1	27.5
Locus_28579	1	27.5
Locus_33761	1	27.5
Locus_33952	1	27.5
Locus_37034	1	27.5
Locus_37679	1	27.5
Locus_53674	1	27.5
Locus_66867	1	27.5
Locus_67178	1	27.5
Locus_68039	1	27.5
Locus_77587	1	27.5
Locus_13277	1	27.5
Locus_7052	1	28.3
Locus_37423	1	28.5
Locus_44372	1	28.5
Locus_70697	1	28.5
Locus_9238	1	28.5
Locus_14358	1	28.8
Locus_23299	1	28.8
Locus_50527	1	28.8
Locus_11238	1	28.8
Locus_63965	1	29
Locus_77447	1	29.2
Locus_9975	1	29.2
Locus_42813	1	34.6
Locus_72412	1	34.6
Locus_12211	1	35
Locus_27520	1	35
Locus_49273	1	36.6
Locus_41996	1	36.6
Locus_44968	1	37.6
Locus_69400	1	37.6
Locus_72494	1	37.6
Locus_5815	1	37.6
Locus_14769	1	37.8
Locus_15689	1	37.8
Locus_38254	1	37.8
Locus_40976	1	37.8
Locus_41510	1	37.8
Locus_43207	1	37.8
Locus_66186	1	37.8
Locus_80670	1	37.8
Locus_80927	1	37.8
Locus_5147	1	37.8
Locus_27260	1	38.4
Locus_36484	1	38.4
Locus_44979	1	38.4
Locus_49694	1	38.4
Locus_5416	1	38.4
Locus_22285	1	38.8
Locus_31462	1	39.9
Locus_32910	1	39.9
Locus_37949	1	39.9
Locus_52492	1	39.9
Locus_64460	1	39.9
Locus_78310	1	39.9
Locus_19385	1	39.9
Locus_26436	1	40.5
Locus_6586	1	46
Locus_20966	1	46
Locus_73064	1	46
Locus_81991	1	46
Locus_3090	1	46
Locus_37552	1	46.5
Locus_9865	1	48.3
Locus_16972	1	48.3
Locus_20081	1	48.3
Locus_20226	1	48.3
Locus_30956	1	48.3
Locus_32415	1	48.3
Locus_35604	1	48.3
Locus_53961	1	48.3
Locus_66662	1	48.3
Locus_67050	1	48.3
Locus_67615	1	48.3
Locus_79542	1	48.3
Locus_9088	1	48.3
Locus_46941	1	50.2
Locus_77245	1	50.2
Locus_80374	1	50.2
Locus_38796	1	50.2
Locus_8172	1	50.6
Locus_13594	1	50.6
Locus_40529	1	50.6
Locus_41960	1	50.6
Locus_56111	1	50.6
Locus_56507	1	50.6
Locus_58074	1	50.6
Locus_131	1	50.6
Locus_5002	1	54.3
Locus_20086	1	55.3
Locus_33349	1	55.3
Locus_39674	1	55.3
Locus_15554	1	55.3
Locus_57896	1	55.5
Locus_37760	1	55.5
Locus_55660	1	55.9
Locus_55928	1	55.9
Locus_68303	1	55.9
Locus_76514	1	55.9
Locus_24324	1	55.9
Locus_26343	1	56.5
Locus_28571	1	56.5
Locus_28622	1	56.5
Locus_39152	1	56.5
Locus_42004	1	56.5
Locus_10079	1	56.5
Locus_26093	1	58.2
Locus_42710	1	58.2
Locus_80940	1	58.2
Locus_23373	1	58.2
Locus_81115	1	64.4
Locus_9739	1	65
Locus_30247	1	65
Locus_40651	1	65
Locus_80035	1	65
Locus_1503	1	65
Locus_43123	1	66.5
Locus_34950	1	66.5
Locus_42396	1	66.7
Locus_70937	1	70.6
Locus_47941	1	70.8
Locus_47027	1	70.8
Locus_16266	1	71
Locus_28639	1	71
Locus_41346	1	71
Locus_43706	1	71
Locus_61261	1	71
Locus_66473	1	71
Locus_78748	1	71
Locus_15899	1	71
Locus_49336	1	72.9
Locus_67379	1	72.9
Locus_46117	1	72.9
Locus_68223	1	77
Locus_29741	1	77.2
Locus_41366	1	77.2
Locus_21994	1	77.2
Locus_15587	1	77.6
Locus_44080	1	84
Locus_52260	1	84
Locus_67856	1	84
Locus_30154	1	84
Locus_26898	1	84.4
Locus_35634	1	84.6
Locus_35675	1	84.6
Locus_30953	1	84.6
Locus_47245	1	84.8
Locus_79829	1	84.8
Locus_33683	1	84.8
Locus_35616	1	85.5
Locus_42784	1	85.5
Locus_59605	1	85.5
Locus_77694	1	85.5
Locus_32181	1	86.5
Locus_28011	1	86.5
Locus_81321	1	88.6
Locus_63400	1	88.8
Locus_78368	1	88.8
Locus_32410	1	88.8
Locus_6333	1	90.3
Locus_30433	1	90.3
Locus_31609	1	90.3
Locus_33431	1	90.3
Locus_42892	1	90.3
Locus_44893	1	90.3
Locus_60936	1	90.3
Locus_64742	1	90.3
Locus_67870	1	90.3
Locus_69413	1	90.3
Locus_78367	1	90.3
Locus_80596	1	90.3
Locus_4342	1	90.3
Locus_66842	1	91.8
Locus_71464	1	91.8
Locus_74168	1	91.8
Locus_81201	1	91.8
Locus_11181	1	91.8
Locus_78761	1	93.2
Locus_50317	1	93.2
Locus_35442	1	95.8
Locus_40166	1	95.8
Locus_41124	1	95.8
Locus_65792	1	95.8
Locus_71392	1	95.8
Locus_74777	1	95.8
Locus_6776	1	95.8
Locus_11911	1	96.2
Locus_56120	1	96.2
Locus_78453	1	96.2
Locus_7850	1	96.2
Locus_43109	1	96.4
Locus_30966	1	96.4
Locus_7978	1	100.3
Locus_80944	1	100.5
Locus_15400	1	100.5
Locus_21757	1	103.5
Locus_46473	1	103.5
Locus_53823	1	103.5
Locus_60264	1	103.5
Locus_60483	1	103.5
Locus_68615	1	103.5
Locus_78146	1	103.5
Locus_20385	1	103.5
Locus_63545	1	103.9
Locus_71576	1	103.9
Locus_81075	1	103.9
Locus_8900	1	103.9
Locus_40669	1	104.1
Locus_66844	1	104.1
Locus_27954	1	104.1
Locus_52138	1	105.8
Locus_21750	1	107
Locus_56648	1	107.4
Locus_24096	1	107.4
Locus_36204	1	107.9
Locus_9157	1	107.9
Locus_52573	1	108.7
Locus_37171	1	108.7
Locus_64566	1	110.4
Locus_67286	1	110.4
Locus_40921	1	110.4
Locus_36536	1	110.6
Locus_9054	1	110.8
Locus_45980	1	110.8
Locus_51468	1	110.8
Locus_64803	1	110.8
Locus_66522	1	110.8
Locus_66636	1	110.8
Locus_67167	1	110.8
Locus_72644	1	110.8
Locus_74867	1	110.8
Locus_77823	1	110.8
Locus_3309	1	110.8
Locus_59202	2	0
Locus_63276	2	0
Locus_73306	2	0
Locus_28702	2	0
Locus_15373	2	1.8
Locus_68912	2	2.4
Locus_36399	2	2.4
Locus_54032	2	2.6
Locus_61219	2	2.6
Locus_79431	2	2.6
Locus_28753	2	2.6
Locus_34139	2	5.8
Locus_74730	2	5.8
Locus_81707	2	5.8
Locus_9562	2	5.8
Locus_40034	2	6
Locus_54646	2	6.3
Locus_56010	2	6.3
Locus_1222	2	6.3
Locus_61678	2	6.7
Locus_63559	2	9.2
Locus_74500	2	9.2
Locus_32598	2	9.2
Locus_62964	2	10.1
Locus_14366	2	10.1
Locus_22825	2	10.5
Locus_35899	2	10.5
Locus_36381	2	10.5
Locus_62601	2	10.5
Locus_67987	2	10.5
Locus_81944	2	10.5
Locus_22384	2	10.5
Locus_74385	2	11.8
Locus_20185	2	12.8
Locus_27523	2	12.8
Locus_53908	2	12.8
Locus_57419	2	12.8
Locus_78311	2	12.8
Locus_6207	2	12.8
Locus_41053	2	13.2
Locus_63095	2	13.2
Locus_78624	2	13.2
Locus_26842	2	13.2
Locus_21455	2	14
Locus_23254	2	14
Locus_29881	2	14
Locus_57481	2	14
Locus_19997	2	14
Locus_36756	2	14.5
Locus_19577	2	17.7
Locus_22673	2	17.7
Locus_52687	2	17.7
Locus_79623	2	17.7
Locus_12975	2	17.7
Locus_43499	2	18.6
Locus_29361	2	18.6
Locus_36013	2	19.7
Locus_39412	2	19.7
Locus_42428	2	19.7
Locus_53244	2	19.7
Locus_54057	2	19.7
Locus_57320	2	19.7
Locus_66704	2	19.7
Locus_68398	2	19.7
Locus_81802	2	19.7
Locus_16660	2	19.7
Locus_3093	2	21.4
Locus_59090	2	21.4
Locus_62913	2	21.4
Locus_65892	2	21.4
Locus_81485	2	21.4
Locus_1	2	21.4
Locus_81951	2	23.6
Locus_42177	2	28.8
Locus_9688	2	29.2
Locus_11065	2	29.2
Locus_14685	2	29.2
Locus_16547	2	29.2
Locus_48248	2	29.2
Locus_59589	2	29.2
Locus_60869	2	29.2
Locus_61565	2	29.2
Locus_68312	2	29.2
Locus_68768	2	29.2
Locus_71555	2	29.2
Locus_75794	2	29.2
Locus_81237	2	29.2
Locus_7750	2	29.2
Locus_65681	2	30.9
Locus_36731	2	31.9
Locus_36637	2	31.9
Locus_50611	2	32.3
Locus_48861	2	32.3
Locus_47464	2	33
Locus_81325	2	33.2
Locus_75140	2	33.2
Locus_16939	2	34.9
Locus_25115	2	34.9
Locus_31578	2	34.9
Locus_42666	2	34.9
Locus_71696	2	34.9
Locus_7022	2	34.9
Locus_64016	2	35.9
Locus_81626	2	36.1
Locus_47890	2	36.1
Locus_29549	2	37.4
Locus_50654	2	37.4
Locus_53667	2	37.4
Locus_10817	2	37.4
Locus_71137	2	39.5
Locus_46433	2	39.7
Locus_41165	2	39.7
Locus_6043	2	42.9
Locus_32872	2	42.9
Locus_43755	2	42.9
Locus_70991	2	42.9
Locus_4560	2	42.9
Locus_55456	2	45
Locus_12454	2	52.6
Locus_26130	2	52.8
Locus_36092	2	52.8
Locus_40081	2	52.8
Locus_43009	2	52.8
Locus_48560	2	52.8
Locus_50526	2	52.8
Locus_55072	2	52.8
Locus_55562	2	52.8
Locus_57134	2	52.8
Locus_64211	2	52.8
Locus_80167	2	52.8
Locus_80380	2	52.8
Locus_19686	2	52.8
Locus_14270	2	53.2
Locus_16424	2	53.2
Locus_28486	2	53.2
Locus_30753	2	53.2
Locus_36401	2	53.2
Locus_48125	2	53.2
Locus_61026	2	53.2
Locus_61938	2	53.2
Locus_64415	2	53.2
Locus_70876	2	53.2
Locus_4737	2	53.2
Locus_28328	2	53.8
Locus_26122	2	53.8
Locus_57617	2	54.5
Locus_75966	2	54.5
Locus_77639	2	54.5
Locus_5095	2	54.7
Locus_3746	2	54.7
Locus_9453	2	55.1
Locus_27270	2	55.1
Locus_28718	2	55.1
Locus_32775	2	55.1
Locus_39304	2	55.1
Locus_40092	2	55.1
Locus_40227	2	55.1
Locus_41210	2	55.1
Locus_44094	2	55.1
Locus_56077	2	55.1
Locus_57387	2	55.1
Locus_57658	2	55.1
Locus_69056	2	55.1
Locus_69940	2	55.1
Locus_71138	2	55.1
Locus_5980	2	55.1
Locus_47106	2	55.3
Locus_60784	2	55.3
Locus_41493	2	55.3
Locus_38174	2	55.3
Locus_61185	2	55.3
Locus_58132	2	55.5
Locus_33303	2	55.5
Locus_33403	2	57.6
Locus_36916	2	57.6
Locus_56627	2	57.6
Locus_21646	2	57.6
Locus_47799	2	59.3
Locus_67149	2	62.4
Locus_38811	2	63.4
Locus_52001	2	63.4
Locus_57654	2	63.4
Locus_30455	2	63.4
Locus_43368	2	66.1
Locus_30536	2	66.1
Locus_32695	2	92.5
Locus_48799	2	92.9
Locus_56873	2	92.9
Locus_78642	2	92.9
Locus_2227	2	92.9
Locus_17565	2	93.7
Locus_37589	2	93.7
Locus_50391	2	93.7
Locus_71546	2	93.7
Locus_71581	2	93.7
Locus_14469	2	93.7
Locus_8029	2	94.6
Locus_70379	2	94.6
Locus_4240	2	94.6
Locus_67485	2	94.8
Locus_35329	2	94.8
Locus_40650	2	97.6
Locus_38329	2	97.8
Locus_68091	2	97.8
Locus_2962	2	97.8
Locus_57781	2	98.2
Locus_80248	2	98.2
Locus_38714	2	98.2
Locus_48812	2	98.4
Locus_49153	2	98.4
Locus_30515	2	98.4
Locus_20599	2	99
Locus_56774	2	99
Locus_70542	2	99
Locus_73215	2	99
Locus_20133	2	99
Locus_4883	2	99.6
Locus_8625	2	99.6
Locus_9268	2	99.6
Locus_14174	2	99.6
Locus_34157	2	99.6
Locus_38958	2	99.6
Locus_46102	2	99.6
Locus_81198	2	99.6
Locus_3141	2	99.6
Locus_16375	2	100.3
Locus_24427	2	100.3
Locus_40491	2	100.3
Locus_52005	2	100.3
Locus_58453	2	100.3
Locus_59518	2	100.3
Locus_60171	2	100.3
Locus_61560	2	100.3
Locus_66479	2	100.3
Locus_71862	2	100.3
Locus_73981	2	100.3
Locus_8787	2	100.3
Locus_18691	2	101.1
Locus_72053	2	101.1
Locus_5961	2	101.1
Locus_28745	2	101.3
Locus_33429	2	101.3
Locus_34989	2	101.3
Locus_60716	2	101.3
Locus_18342	2	101.3
Locus_57251	2	101.7
Locus_15477	2	102.6
Locus_33763	2	102.6
Locus_53716	2	102.6
Locus_54590	2	102.6
Locus_66111	2	102.6
Locus_74306	2	102.6
Locus_11451	2	102.6
Locus_7180	2	102.8
Locus_30763	2	102.8
Locus_38979	2	103.8
Locus_68222	2	103.8
Locus_28742	2	103.8
Locus_19979	2	104
Locus_21409	2	104
Locus_68967	2	104
Locus_4512	2	104
Locus_7656	2	104.2
Locus_7097	2	105.1
Locus_13087	2	105.1
Locus_2476	2	105.1
Locus_16701	2	105.3
Locus_19223	2	105.3
Locus_23393	2	105.3
Locus_27509	2	105.3
Locus_28099	2	105.3
Locus_36281	2	105.3
Locus_38930	2	105.3
Locus_41590	2	105.3
Locus_42631	2	105.3
Locus_56032	2	105.3
Locus_58231	2	105.3
Locus_59668	2	105.3
Locus_75803	2	105.3
Locus_11793	2	105.3
Locus_17765	2	105.7
Locus_18903	2	105.7
Locus_26658	2	105.7
Locus_27865	2	105.7
Locus_29046	2	105.7
Locus_30430	2	105.7
Locus_33293	2	105.7
Locus_39329	2	105.7
Locus_39627	2	105.7
Locus_46556	2	105.7
Locus_47074	2	105.7
Locus_56933	2	105.7
Locus_61028	2	105.7
Locus_69040	2	105.7
Locus_74104	2	105.7
Locus_15722	2	105.7
Locus_23710	2	110
Locus_25927	2	110
Locus_57772	2	110
Locus_77308	2	110
Locus_22278	2	110
Locus_67876	2	110.6
Locus_79142	2	111.3
Locus_13501	2	111.3
Locus_4978	2	111.5
Locus_10546	2	111.5
Locus_15919	2	111.5
Locus_33465	2	111.5
Locus_33916	2	111.5
Locus_39898	2	111.5
Locus_45657	2	111.5
Locus_46441	2	111.5
Locus_53077	2	111.5
Locus_60231	2	111.5
Locus_72164	2	111.5
Locus_74028	2	111.5
Locus_728	2	111.5
Locus_79771	2	111.7
Locus_39701	2	111.7
Locus_60938	2	112.1
Locus_75269	2	112.1
Locus_81486	2	112.1
Locus_50435	2	112.1
Locus_14017	2	112.3
Locus_18244	2	112.3
Locus_19159	2	112.3
Locus_27824	2	112.3
Locus_35575	2	112.3
Locus_45582	2	112.3
Locus_46174	2	112.3
Locus_46442	2	112.3
Locus_54885	2	112.3
Locus_59326	2	112.3
Locus_60701	2	112.3
Locus_61920	2	112.3
Locus_64035	2	112.3
Locus_64729	2	112.3
Locus_66165	2	112.3
Locus_69104	2	112.3
Locus_5887	2	112.3
Locus_6913	2	112.5
Locus_7381	2	112.5
Locus_8005	2	112.5
Locus_8655	2	112.5
Locus_10714	2	112.5
Locus_18106	2	112.5
Locus_19091	2	112.5
Locus_20681	2	112.5
Locus_21049	2	112.5
Locus_26037	2	112.5
Locus_26530	2	112.5
Locus_31802	2	112.5
Locus_35577	2	112.5
Locus_36433	2	112.5
Locus_36557	2	112.5
Locus_37428	2	112.5
Locus_39603	2	112.5
Locus_39622	2	112.5
Locus_41043	2	112.5
Locus_47305	2	112.5
Locus_48853	2	112.5
Locus_50569	2	112.5
Locus_51841	2	112.5
Locus_52858	2	112.5
Locus_64453	2	112.5
Locus_64792	2	112.5
Locus_68428	2	112.5
Locus_69180	2	112.5
Locus_73082	2	112.5
Locus_77725	2	112.5
Locus_79934	2	112.5
Locus_81925	2	112.5
Locus_3516	2	112.5
Locus_61116	3	0
Locus_55492	3	2.9
Locus_54259	3	2.9
Locus_18860	3	4.2
Locus_19737	3	4.2
Locus_24671	3	4.2
Locus_48077	3	4.2
Locus_66609	3	4.2
Locus_7999	3	4.2
Locus_55041	3	5.7
Locus_76720	3	5.7
Locus_13036	3	5.7
Locus_56318	3	6.1
Locus_62113	3	6.1
Locus_79969	3	6.1
Locus_21674	3	6.1
Locus_51235	3	6.9
Locus_23097	3	6.9
Locus_24998	3	7.1
Locus_42627	3	7.1
Locus_43892	3	7.1
Locus_45619	3	7.1
Locus_61308	3	7.1
Locus_81348	3	7.1
Locus_5092	3	7.1
Locus_10201	3	8.2
Locus_33332	3	8.2
Locus_52996	3	8.2
Locus_76954	3	8.2
Locus_79494	3	8.2
Locus_7109	3	8.2
Locus_21357	3	8.8
Locus_33673	3	8.8
Locus_48190	3	8.8
Locus_63429	3	8.8
Locus_77122	3	8.8
Locus_80818	3	8.8
Locus_11074	3	8.8
Locus_65951	3	9
Locus_73140	3	9
Locus_50386	3	9
Locus_470	3	12.7
Locus_59750	3	13.1
Locus_31861	3	13.1
Locus_28503	3	14.1
Locus_10689	3	14.1
Locus_47225	3	15.4
Locus_54255	3	15.4
Locus_73177	3	15.4
Locus_7467	3	15.4
Locus_64116	3	17.1
Locus_33451	3	17.1
Locus_72813	3	17.3
Locus_33694	3	20.9
Locus_66643	3	20.9
Locus_77203	3	20.9
Locus_24246	3	20.9
Locus_54392	3	21.3
Locus_81101	3	21.3
Locus_53403	3	21.3
Locus_5738	3	22
Locus_7230	3	22
Locus_15298	3	22
Locus_20645	3	22
Locus_38916	3	22
Locus_49619	3	22
Locus_52505	3	22
Locus_53730	3	22
Locus_54155	3	22
Locus_59482	3	22
Locus_59863	3	22
Locus_64180	3	22
Locus_64802	3	22
Locus_422	3	22
Locus_43647	3	25.8
Locus_3617	3	25.8
Locus_12801	3	26.3
Locus_25063	3	26.3
Locus_31869	3	26.3
Locus_44221	3	26.3
Locus_59360	3	26.3
Locus_73877	3	26.3
Locus_79567	3	26.3
Locus_10014	3	26.3
Locus_23614	3	26.5
Locus_42182	3	26.5
Locus_8022	3	26.5
Locus_61334	3	26.7
Locus_61544	3	26.7
Locus_71037	3	26.7
Locus_60375	3	26.7
Locus_11893	3	27.5
Locus_15863	3	27.5
Locus_24751	3	27.5
Locus_55998	3	27.5
Locus_56723	3	27.5
Locus_63421	3	27.5
Locus_74116	3	27.5
Locus_76696	3	27.5
Locus_78493	3	27.5
Locus_82411	3	27.5
Locus_6108	3	27.5
Locus_51119	3	31.4
Locus_51993	3	31.4
Locus_15227	3	31.4
Locus_33624	3	31.8
Locus_63167	3	31.8
Locus_12019	3	31.8
Locus_59006	3	33.9
Locus_42768	3	34.1
Locus_55618	3	34.1
Locus_27452	3	35.6
Locus_28634	3	35.6
Locus_13183	3	35.6
Locus_38189	3	35.8
Locus_43392	3	35.8
Locus_7233	3	35.8
Locus_36118	3	36.2
Locus_54516	3	36.2
Locus_78769	3	36.2
Locus_35499	3	36.2
Locus_55425	3	37.7
Locus_65270	3	37.7
Locus_6960	3	37.7
Locus_9734	3	38.3
Locus_51887	3	39.4
Locus_67404	3	39.4
Locus_68469	3	39.4
Locus_50262	3	39.4
Locus_59186	3	40.8
Locus_18373	3	40.8
Locus_51487	3	41.2
Locus_51074	3	42.5
Locus_77456	3	42.5
Locus_79464	3	42.5
Locus_7979	3	42.5
Locus_76870	3	43.8
Locus_39194	3	43.8
Locus_64795	3	48.8
Locus_58528	3	49.2
Locus_5886	3	49.2
Locus_27982	3	49.4
Locus_41581	3	49.4
Locus_80582	3	49.4
Locus_13642	3	49.4
Locus_67150	3	50.6
Locus_64028	3	50.6
Locus_65611	3	50.9
Locus_36265	3	51.1
Locus_54252	3	51.1
Locus_59449	3	51.1
Locus_71094	3	51.1
Locus_12173	3	51.1
Locus_7401	3	53
Locus_10921	3	53
Locus_11841	3	53
Locus_17841	3	53
Locus_24105	3	53
Locus_27449	3	53
Locus_28281	3	53
Locus_29392	3	53
Locus_32333	3	53
Locus_65467	3	53
Locus_82187	3	53
Locus_4885	3	53
Locus_5301	3	53.2
Locus_19695	3	53.4
Locus_20723	3	53.4
Locus_24531	3	53.4
Locus_28558	3	53.4
Locus_30290	3	53.4
Locus_32522	3	53.4
Locus_37892	3	53.4
Locus_42802	3	53.4
Locus_53845	3	53.4
Locus_54665	3	53.4
Locus_56676	3	53.4
Locus_59567	3	53.4
Locus_61335	3	53.4
Locus_63170	3	53.4
Locus_65246	3	53.4
Locus_66091	3	53.4
Locus_67313	3	53.4
Locus_18196	3	53.4
Locus_38017	3	53.8
Locus_74316	3	53.8
Locus_24333	3	53.8
Locus_17016	3	54.8
Locus_25655	3	54.8
Locus_13579	3	54.8
Locus_18022	3	55
Locus_68152	3	57.2
Locus_45979	3	57.2
Locus_65679	3	57.8
Locus_48408	3	58
Locus_74589	3	58
Locus_76099	3	58
Locus_81089	3	58
Locus_14997	3	58
Locus_36314	3	61.6
Locus_63323	3	64.8
Locus_22476	3	64.8
Locus_62118	3	65.3
Locus_54134	3	65.3
Locus_30509	3	68.2
Locus_31640	3	69.7
Locus_16235	3	69.7
Locus_35785	3	72.5
Locus_14512	3	72.5
Locus_42412	3	72.9
Locus_56987	3	72.9
Locus_61990	3	72.9
Locus_80987	3	72.9
Locus_41748	3	72.9
Locus_11029	3	73.1
Locus_72414	3	80.2
Locus_67074	3	80.2
Locus_34324	3	80.4
Locus_38479	3	80.4
Locus_45018	3	80.4
Locus_61222	3	80.4
Locus_74783	3	80.4
Locus_11104	3	80.4
Locus_35878	3	82.3
Locus_39486	3	82.3
Locus_44909	3	82.3
Locus_61307	3	82.3
Locus_64785	3	82.3
Locus_14480	3	82.3
Locus_75029	3	82.5
Locus_41229	3	82.7
Locus_36788	3	83.6
Locus_73750	3	83.6
Locus_35406	3	83.6
Locus_11246	3	89.5
Locus_13341	3	89.5
Locus_16954	3	89.5
Locus_23110	3	89.5
Locus_23457	3	89.5
Locus_36935	3	89.5
Locus_38630	3	89.5
Locus_61616	3	89.5
Locus_11102	3	89.5
Locus_14332	3	89.7
Locus_17579	3	89.7
Locus_24935	3	89.7
Locus_33456	3	89.7
Locus_71146	3	89.7
Locus_2395	3	89.7
Locus_219	3	90
Locus_1169	3	91.2
Locus_2830	3	91.2
Locus_8313	3	91.2
Locus_36502	3	91.2
Locus_46913	3	91.2
Locus_79962	3	91.2
Locus_81326	3	91.2
Locus_1162	3	91.2
Locus_25274	3	92.4
Locus_31636	3	92.9
Locus_33463	3	92.9
Locus_36970	3	92.9
Locus_38397	3	92.9
Locus_44808	3	92.9
Locus_46590	3	92.9
Locus_15985	3	93.4
Locus_80020	3	93.4
Locus_33426	3	95.2
Locus_13754	3	95.2
Locus_51505	3	96
Locus_69968	3	96
Locus_46001	3	96
Locus_52246	3	97.3
Locus_22099	3	97.3
Locus_14771	3	97.9
Locus_16505	3	97.9
Locus_16897	3	97.9
Locus_73498	3	97.9
Locus_79174	3	97.9
Locus_7375	3	97.9
Locus_16955	3	98.7
Locus_37117	3	98.7
Locus_67655	3	98.7
Locus_6314	3	98.7
Locus_40860	3	98.9
Locus_43379	3	98.9
Locus_63438	3	98.9
Locus_65001	3	98.9
Locus_69114	3	98.9
Locus_74858	3	98.9
Locus_9906	3	98.9
Locus_9916	3	99.1
Locus_16957	3	99.1
Locus_25428	3	99.1
Locus_26038	3	99.1
Locus_28551	3	99.1
Locus_32323	3	99.1
Locus_32936	3	99.1
Locus_44542	3	99.1
Locus_47768	3	99.1
Locus_49732	3	99.1
Locus_56740	3	99.1
Locus_65515	3	99.1
Locus_72982	3	99.1
Locus_73716	3	99.1
Locus_83273	3	99.1
Locus_9080	3	99.1
Locus_55220	3	99.6
Locus_1178	3	99.6
Locus_8454	3	100.2
Locus_25412	3	100.2
Locus_71519	3	100.2
Locus_76918	3	100.2
Locus_77724	3	100.2
Locus_78039	3	100.2
Locus_5737	3	100.2
Locus_38994	3	100.4
Locus_54942	3	100.4
Locus_60027	3	100.4
Locus_62547	3	100.4
Locus_69220	3	100.4
Locus_77642	3	100.4
Locus_81456	3	100.4
Locus_16076	3	100.4
Locus_53553	3	101.4
Locus_64903	3	101.4
Locus_68411	3	101.4
Locus_69546	3	101.4
Locus_53307	3	101.4
Locus_68610	3	101.6
Locus_38765	3	101.6
Locus_22967	3	101.8
Locus_31810	3	101.8
Locus_33911	3	101.8
Locus_37610	3	101.8
Locus_67215	3	101.8
Locus_78710	3	101.8
Locus_80074	3	101.8
Locus_81777	3	101.8
Locus_3293	3	101.8
Locus_13679	3	102.1
Locus_14086	3	102.1
Locus_37685	3	102.1
Locus_41591	3	102.1
Locus_56391	3	102.1
Locus_8968	3	102.1
Locus_12749	3	103.7
Locus_28454	3	103.7
Locus_33206	3	103.7
Locus_34405	3	103.7
Locus_58871	3	103.7
Locus_62936	3	103.7
Locus_80497	3	103.7
Locus_6811	3	103.7
Locus_28232	3	103.9
Locus_23069	3	103.9
Locus_16376	3	105
Locus_7632	3	105.2
Locus_8517	3	105.2
Locus_10483	3	105.2
Locus_13603	3	105.2
Locus_20808	3	105.2
Locus_24179	3	105.2
Locus_25611	3	105.2
Locus_27922	3	105.2
Locus_32196	3	105.2
Locus_32884	3	105.2
Locus_36521	3	105.2
Locus_39705	3	105.2
Locus_42374	3	105.2
Locus_47451	3	105.2
Locus_58141	3	105.2
Locus_60598	3	105.2
Locus_62963	3	105.2
Locus_65143	3	105.2
Locus_66037	3	105.2
Locus_67822	3	105.2
Locus_69402	3	105.2
Locus_71021	3	105.2
Locus_1506	3	105.2
Locus_53637	4	0
Locus_54791	4	0
Locus_70617	4	0
Locus_75509	4	0
Locus_20561	4	0
Locus_38583	4	1
Locus_56725	4	1
Locus_66989	4	1
Locus_69483	4	1
Locus_7686	4	1
Locus_37122	4	1.2
Locus_54625	4	1.2
Locus_54733	4	1.2
Locus_24484	4	1.2
Locus_2367	4	2.3
Locus_10602	4	2.3
Locus_21814	4	2.3
Locus_39848	4	2.3
Locus_40520	4	2.3
Locus_43273	4	2.3
Locus_68589	4	2.3
Locus_73118	4	2.3
Locus_693	4	2.9
Locus_12911	4	2.9
Locus_10889	4	3.1
Locus_8320	4	4
Locus_11602	4	4
Locus_29621	4	4
Locus_47360	4	4
Locus_51245	4	4
Locus_334	4	4
Locus_24893	4	4.8
Locus_56919	4	4.8
Locus_71485	4	4.8
Locus_21198	4	4.8
Locus_12703	4	5.2
Locus_39127	4	6
Locus_43100	4	6
Locus_43825	4	6
Locus_52814	4	6
Locus_64012	4	6
Locus_65655	4	6
Locus_69054	4	6
Locus_25609	4	6
Locus_15776	4	24.9
Locus_34866	4	24.9
Locus_39301	4	24.9
Locus_41632	4	24.9
Locus_54459	4	24.9
Locus_62159	4	24.9
Locus_62971	4	24.9
Locus_75585	4	24.9
Locus_8916	4	24.9
Locus_72834	4	25.5
Locus_22430	4	25.8
Locus_46635	4	25.8
Locus_79097	4	25.8
Locus_14092	4	25.8
Locus_35586	4	30.3
Locus_7543	4	30.7
Locus_21630	4	30.7
Locus_7526	4	31.6
Locus_33102	4	31.6
Locus_45298	4	31.8
Locus_52517	4	32.2
Locus_65817	4	32.2
Locus_47200	4	32.2
Locus_38949	4	33.2
Locus_11657	4	36.2
Locus_18640	4	36.2
Locus_28578	4	36.2
Locus_37916	4	36.2
Locus_48801	4	36.2
Locus_54583	4	36.2
Locus_9612	4	36.2
Locus_76008	4	36.4
Locus_76974	4	37.1
Locus_79792	4	37.1
Locus_81144	4	37.1
Locus_39037	4	37.1
Locus_39192	4	37.7
Locus_73589	4	37.7
Locus_11877	4	37.7
Locus_17444	4	38.5
Locus_20235	4	38.5
Locus_61159	4	38.5
Locus_65179	4	38.5
Locus_81643	4	38.5
Locus_3404	4	38.5
Locus_40440	4	39.3
Locus_42255	4	39.8
Locus_43449	4	39.8
Locus_57507	4	39.8
Locus_76026	4	39.8
Locus_17387	4	39.8
Locus_24947	4	40.2
Locus_29319	4	40.2
Locus_37871	4	40.2
Locus_45912	4	40.2
Locus_48016	4	40.2
Locus_61262	4	40.2
Locus_63161	4	40.2
Locus_16030	4	40.2
Locus_574	4	44.1
Locus_16218	4	44.3
Locus_19532	4	44.3
Locus_25515	4	44.3
Locus_26402	4	44.3
Locus_28141	4	44.3
Locus_35641	4	44.3
Locus_37273	4	44.3
Locus_53811	4	44.3
Locus_55040	4	44.3
Locus_6376	4	44.3
Locus_78184	4	44.5
Locus_15387	4	44.5
Locus_16947	4	45.3
Locus_48236	4	45.3
Locus_57315	4	45.3
Locus_8067	4	45.3
Locus_27263	4	45.5
Locus_31604	4	45.5
Locus_32676	4	45.5
Locus_33079	4	45.5
Locus_39437	4	45.5
Locus_43286	4	45.5
Locus_50821	4	45.5
Locus_63853	4	45.5
Locus_68203	4	45.5
Locus_69943	4	45.5
Locus_71118	4	45.5
Locus_76451	4	45.5
Locus_21325	4	45.5
Locus_624	4	45.8
Locus_13764	4	47.6
Locus_15926	4	47.6
Locus_21067	4	47.6
Locus_26420	4	47.6
Locus_38154	4	47.6
Locus_44123	4	47.6
Locus_45013	4	47.6
Locus_51156	4	47.6
Locus_63390	4	47.6
Locus_65963	4	47.6
Locus_70562	4	47.6
Locus_75720	4	47.6
Locus_4511	4	47.6
Locus_44537	4	48.5
Locus_40061	4	48.5
Locus_20492	4	48.9
Locus_30204	4	48.9
Locus_33874	4	48.9
Locus_49783	4	48.9
Locus_49863	4	48.9
Locus_73371	4	48.9
Locus_77672	4	48.9
Locus_77882	4	48.9
Locus_80900	4	48.9
Locus_3070	4	48.9
Locus_77600	4	50.6
Locus_65305	4	50.6
Locus_7114	4	51
Locus_18327	4	51
Locus_27571	4	51
Locus_46156	4	51
Locus_53384	4	51
Locus_56645	4	51
Locus_66952	4	51
Locus_68195	4	51
Locus_73440	4	51
Locus_74814	4	51
Locus_83555	4	51
Locus_6295	4	51.2
Locus_14791	4	51.2
Locus_12323	4	51.8
Locus_43707	4	52.9
Locus_12566	4	53.1
Locus_12877	4	53.1
Locus_14391	4	53.1
Locus_16942	4	53.1
Locus_29550	4	53.1
Locus_31341	4	53.1
Locus_47664	4	53.1
Locus_49867	4	53.1
Locus_51632	4	53.1
Locus_52778	4	53.1
Locus_56727	4	53.1
Locus_61774	4	53.1
Locus_62593	4	53.1
Locus_66267	4	53.1
Locus_68118	4	53.1
Locus_68493	4	53.1
Locus_69013	4	53.1
Locus_75417	4	53.1
Locus_12300	4	53.1
Locus_5744	4	53.3
Locus_22657	4	53.3
Locus_38322	4	53.3
Locus_63270	4	53.3
Locus_79266	4	53.3
Locus_3967	4	53.3
Locus_3563	4	53.5
Locus_3953	4	53.5
Locus_4212	4	53.5
Locus_4943	4	53.5
Locus_5141	4	53.5
Locus_5274	4	53.5
Locus_7542	4	53.5
Locus_7675	4	53.5
Locus_7925	4	53.5
Locus_8778	4	53.5
Locus_9312	4	53.5
Locus_9350	4	53.5
Locus_10459	4	53.5
Locus_11240	4	53.5
Locus_11505	4	53.5
Locus_11575	4	53.5
Locus_11927	4	53.5
Locus_13537	4	53.5
Locus_14149	4	53.5
Locus_15036	4	53.5
Locus_16743	4	53.5
Locus_17487	4	53.5
Locus_18048	4	53.5
Locus_18182	4	53.5
Locus_18278	4	53.5
Locus_18637	4	53.5
Locus_18873	4	53.5
Locus_19300	4	53.5
Locus_19383	4	53.5
Locus_19432	4	53.5
Locus_19779	4	53.5
Locus_20815	4	53.5
Locus_21250	4	53.5
Locus_22064	4	53.5
Locus_23321	4	53.5
Locus_23489	4	53.5
Locus_23982	4	53.5
Locus_26507	4	53.5
Locus_26655	4	53.5
Locus_26767	4	53.5
Locus_26833	4	53.5
Locus_27832	4	53.5
Locus_27901	4	53.5
Locus_28183	4	53.5
Locus_29925	4	53.5
Locus_31597	4	53.5
Locus_31686	4	53.5
Locus_32924	4	53.5
Locus_32967	4	53.5
Locus_32998	4	53.5
Locus_33224	4	53.5
Locus_33955	4	53.5
Locus_34433	4	53.5
Locus_35164	4	53.5
Locus_35621	4	53.5
Locus_35625	4	53.5
Locus_36449	4	53.5
Locus_36461	4	53.5
Locus_36791	4	53.5
Locus_37221	4	53.5
Locus_37294	4	53.5
Locus_37623	4	53.5
Locus_39163	4	53.5
Locus_39522	4	53.5
Locus_40308	4	53.5
Locus_40971	4	53.5
Locus_41514	4	53.5
Locus_42001	4	53.5
Locus_42433	4	53.5
Locus_42497	4	53.5
Locus_42633	4	53.5
Locus_43078	4	53.5
Locus_44600	4	53.5
Locus_45636	4	53.5
Locus_46361	4	53.5
Locus_46953	4	53.5
Locus_47173	4	53.5
Locus_47335	4	53.5
Locus_47796	4	53.5
Locus_48127	4	53.5
Locus_48343	4	53.5
Locus_48526	4	53.5
Locus_48898	4	53.5
Locus_48913	4	53.5
Locus_49485	4	53.5
Locus_50283	4	53.5
Locus_50604	4	53.5
Locus_51129	4	53.5
Locus_51464	4	53.5
Locus_53642	4	53.5
Locus_54385	4	53.5
Locus_54997	4	53.5
Locus_56056	4	53.5
Locus_56436	4	53.5
Locus_56514	4	53.5
Locus_56878	4	53.5
Locus_58008	4	53.5
Locus_58683	4	53.5
Locus_59055	4	53.5
Locus_59260	4	53.5
Locus_59396	4	53.5
Locus_60948	4	53.5
Locus_61060	4	53.5
Locus_61302	4	53.5
Locus_61652	4	53.5
Locus_61811	4	53.5
Locus_61815	4	53.5
Locus_62724	4	53.5
Locus_63461	4	53.5
Locus_64603	4	53.5
Locus_64809	4	53.5
Locus_65781	4	53.5
Locus_66572	4	53.5
Locus_66641	4	53.5
Locus_66777	4	53.5
Locus_67088	4	53.5
Locus_67377	4	53.5
Locus_68745	4	53.5
Locus_69014	4	53.5
Locus_69342	4	53.5
Locus_70636	4	53.5
Locus_70833	4	53.5
Locus_71366	4	53.5
Locus_71798	4	53.5
Locus_73789	4	53.5
Locus_74231	4	53.5
Locus_75464	4	53.5
Locus_75666	4	53.5
Locus_75984	4	53.5
Locus_76331	4	53.5
Locus_76338	4	53.5
Locus_76966	4	53.5
Locus_78110	4	53.5
Locus_78335	4	53.5
Locus_78347	4	53.5
Locus_78661	4	53.5
Locus_78853	4	53.5
Locus_79304	4	53.5
Locus_80049	4	53.5
Locus_80494	4	53.5
Locus_80669	4	53.5
Locus_81405	4	53.5
Locus_81812	4	53.5
Locus_1161	4	53.5
Locus_3598	4	53.7
Locus_22034	4	54.1
Locus_70647	4	54.1
Locus_22723	4	54.1
Locus_69565	4	54.1
Locus_23415	4	54.1
Locus_76583	4	54.1
Locus_45384	4	54.1
Locus_76159	4	54.1
Locus_40561	4	54.1
Locus_41289	4	54.3
Locus_39354	4	54.5
Locus_60542	4	54.5
Locus_67757	4	54.5
Locus_74379	4	54.5
Locus_23104	4	54.5
Locus_59627	4	54.7
Locus_65553	4	54.7
Locus_69116	4	54.7
Locus_72734	4	54.7
Locus_43515	4	54.7
Locus_21073	4	54.9
Locus_46008	4	54.9
Locus_47315	4	54.9
Locus_51540	4	54.9
Locus_68224	4	54.9
Locus_6876	4	54.9
Locus_14516	4	55.2
Locus_38500	4	55.2
Locus_9596	4	55.2
Locus_10478	4	56.2
Locus_48788	4	56.2
Locus_2282	4	56.2
Locus_11197	4	56.4
Locus_16603	4	56.4
Locus_18323	4	56.4
Locus_24375	4	56.4
Locus_34278	4	56.4
Locus_35967	4	56.4
Locus_37925	4	56.4
Locus_40463	4	56.4
Locus_40638	4	56.4
Locus_40755	4	56.4
Locus_48916	4	56.4
Locus_52974	4	56.4
Locus_59014	4	56.4
Locus_76935	4	56.4
Locus_77811	4	56.4
Locus_79045	4	56.4
Locus_6524	4	56.4
Locus_49959	4	57
Locus_14317	4	57
Locus_50829	4	57.2
Locus_65991	4	57.2
Locus_69926	4	57.2
Locus_15389	4	57.2
Locus_44846	4	57.4
Locus_52385	4	57.4
Locus_36647	4	57.4
Locus_49491	4	57.6
Locus_65907	4	58.5
Locus_16584	4	58.5
Locus_24698	4	58.7
Locus_47059	4	59.5
Locus_47654	4	59.5
Locus_54484	4	59.5
Locus_76286	4	59.5
Locus_28046	4	59.5
Locus_6863	4	59.7
Locus_4563	4	59.7
Locus_31237	4	61.2
Locus_43657	4	61.2
Locus_66368	4	61.2
Locus_75394	4	61.2
Locus_16063	4	61.2
Locus_74566	4	63.1
Locus_62583	4	65.2
Locus_81714	4	64.4
Locus_52412	4	65
Locus_58941	4	65.2
Locus_15685	4	65.9
Locus_56980	4	69
Locus_72002	4	65.9
Locus_50148	4	69
Locus_55886	4	70.5
Locus_80284	4	70.5
Locus_81703	4	70.5
Locus_35109	4	70.5
Locus_13451	4	70.7
Locus_12476	4	71.5
Locus_58707	4	72
Locus_76215	4	72
Locus_78959	4	72
Locus_19392	4	72
Locus_77632	4	76.9
Locus_9771	4	76.9
Locus_71205	4	77.6
Locus_23103	4	77.8
Locus_25901	4	77.8
Locus_30388	4	77.8
Locus_37142	4	77.8
Locus_44703	4	77.8
Locus_47395	4	77.8
Locus_48792	4	77.8
Locus_55107	4	77.8
Locus_71958	4	77.8
Locus_75905	4	77.8
Locus_78824	4	77.8
Locus_21006	4	77.8
Locus_53327	4	78.8
Locus_41990	4	79
Locus_45156	4	79
Locus_32824	4	79
Locus_40536	4	81.8
Locus_38833	4	81.8
Locus_29556	4	82.2
Locus_56540	4	82.9
Locus_56091	4	82.9
Locus_22930	4	89.1
Locus_3204	4	89.4
Locus_57541	4	93.5
Locus_42105	4	93.5
Locus_38238	4	93.8
Locus_32339	4	93.8
Locus_3925	4	98.2
Locus_18937	4	98.2
Locus_25216	4	102.4
Locus_42699	4	102.4
Locus_16513	4	102.4
Locus_75131	4	102.6
Locus_14955	4	103.5
Locus_18672	4	103.5
Locus_28953	4	103.5
Locus_34570	4	103.5
Locus_35426	4	103.5
Locus_53589	4	103.5
Locus_75483	4	103.5
Locus_13937	4	103.5
Locus_40690	4	103.7
Locus_36698	4	103.7
Locus_38984	4	104.1
Locus_33676	4	104.1
Locus_53449	4	105.8
Locus_57071	4	106
Locus_73036	4	106
Locus_81570	4	106
Locus_95619	4	106
Locus_40031	4	106
Locus_44587	4	106.2
Locus_48763	4	106.4
Locus_56347	4	106.4
Locus_22587	4	106.4
Locus_15745	4	106.6
Locus_9790	4	106.8
Locus_10896	4	106.8
Locus_22141	4	106.8
Locus_22232	4	106.8
Locus_22767	4	106.8
Locus_49893	4	106.8
Locus_50563	4	106.8
Locus_50564	4	106.8
Locus_51057	4	106.8
Locus_54862	4	106.8
Locus_59133	4	106.8
Locus_59643	4	106.8
Locus_75298	4	106.8
Locus_79104	4	106.8
Locus_8928	4	106.8
Locus_402	5	0
Locus_6933	5	0
Locus_9727	5	0
Locus_11253	5	0
Locus_11789	5	0
Locus_15473	5	0
Locus_17624	5	0
Locus_21031	5	0
Locus_24550	5	0
Locus_26643	5	0
Locus_33480	5	0
Locus_35097	5	0
Locus_37353	5	0
Locus_40113	5	0
Locus_42089	5	0
Locus_43708	5	0
Locus_44997	5	0
Locus_45877	5	0
Locus_45937	5	0
Locus_48534	5	0
Locus_51364	5	0
Locus_51670	5	0
Locus_54218	5	0
Locus_55896	5	0
Locus_57211	5	0
Locus_59504	5	0
Locus_60156	5	0
Locus_64271	5	0
Locus_66717	5	0
Locus_70432	5	0
Locus_71391	5	0
Locus_77274	5	0
Locus_107	5	0
Locus_72054	5	0.2
Locus_47135	5	0.2
Locus_72246	5	0.2
Locus_60548	5	0.2
Locus_48910	5	0.2
Locus_51802	5	0.2
Locus_51895	5	0.2
Locus_42506	5	0.2
Locus_16288	5	0.2
Locus_51202	5	0.2
Locus_33252	5	0.2
Locus_32364	5	0.2
Locus_36084	5	0.2
Locus_28661	5	0.2
Locus_12509	5	0.2
Locus_26111	5	0.2
Locus_32558	5	0.2
Locus_11366	5	0.4
Locus_21377	5	0.4
Locus_4278	5	0.4
Locus_4124	5	1.1
Locus_9545	5	1.1
Locus_10740	5	1.1
Locus_11067	5	1.1
Locus_20054	5	1.1
Locus_32514	5	1.1
Locus_40551	5	1.1
Locus_45161	5	1.1
Locus_49353	5	1.1
Locus_54670	5	1.1
Locus_58254	5	1.1
Locus_58505	5	1.1
Locus_59912	5	1.1
Locus_60268	5	1.1
Locus_68174	5	1.1
Locus_81058	5	1.1
Locus_3171	5	1.1
Locus_47536	5	1.6
Locus_20232	5	2.1
Locus_27705	5	2.1
Locus_30521	5	2.1
Locus_31289	5	2.1
Locus_33611	5	2.1
Locus_35711	5	2.1
Locus_60112	5	2.1
Locus_61726	5	2.1
Locus_69328	5	2.1
Locus_12467	5	2.1
Locus_29558	5	5.5
Locus_30042	5	5.5
Locus_44003	5	5.5
Locus_44337	5	5.5
Locus_47603	5	5.5
Locus_47761	5	5.5
Locus_51962	5	5.5
Locus_66919	5	5.5
Locus_69158	5	5.5
Locus_79412	5	5.5
Locus_80319	5	5.5
Locus_19984	5	5.5
Locus_61424	5	5.7
Locus_21903	5	6.6
Locus_33410	5	6.6
Locus_49041	5	6.6
Locus_5730	5	6.6
Locus_9649	5	6.8
Locus_15409	5	6.8
Locus_17419	5	6.8
Locus_36454	5	6.8
Locus_41028	5	6.8
Locus_50999	5	6.8
Locus_57198	5	6.8
Locus_60312	5	6.8
Locus_64101	5	6.8
Locus_71374	5	6.8
Locus_7311	5	6.8
Locus_30295	5	7.4
Locus_35434	5	7.4
Locus_38007	5	7.4
Locus_43300	5	7.4
Locus_46902	5	7.4
Locus_49184	5	7.4
Locus_52185	5	7.4
Locus_54476	5	7.4
Locus_55212	5	7.4
Locus_57797	5	7.4
Locus_60208	5	7.4
Locus_61476	5	7.4
Locus_64281	5	7.4
Locus_68937	5	7.4
Locus_75335	5	7.4
Locus_81442	5	7.4
Locus_19763	5	7.4
Locus_23162	5	8
Locus_38077	5	8
Locus_46387	5	8
Locus_59219	5	8
Locus_78131	5	8
Locus_11578	5	8
Locus_26259	5	8.4
Locus_33188	5	8.4
Locus_44412	5	8.4
Locus_57355	5	8.4
Locus_13698	5	8.4
Locus_50286	5	8.6
Locus_58335	5	8.6
Locus_58742	5	8.6
Locus_62020	5	8.6
Locus_81394	5	8.6
Locus_40431	5	8.6
Locus_15544	5	9.1
Locus_16175	5	9.1
Locus_26997	5	9.1
Locus_35414	5	9.1
Locus_62861	5	9.1
Locus_67034	5	9.1
Locus_67520	5	9.1
Locus_70723	5	9.1
Locus_79569	5	9.1
Locus_7952	5	9.1
Locus_5474	5	9.7
Locus_29866	5	10.7
Locus_61490	5	10.7
Locus_69780	5	10.7
Locus_69828	5	10.7
Locus_8273	5	10.7
Locus_38911	5	13.9
Locus_47372	5	13.9
Locus_70147	5	13.9
Locus_81010	5	13.9
Locus_38473	5	13.9
Locus_78764	5	20.8
Locus_80439	5	20.8
Locus_51294	5	20.8
Locus_11213	5	21.4
Locus_38103	5	21.4
Locus_39616	5	21.4
Locus_57535	5	21.4
Locus_73101	5	21.4
Locus_4317	5	21.4
Locus_60034	5	29.8
Locus_63787	5	29.8
Locus_74264	5	29.8
Locus_81943	5	29.8
Locus_16320	5	29.8
Locus_23603	5	35.2
Locus_17382	5	36.9
Locus_45645	5	36.9
Locus_5332	5	36.9
Locus_57235	5	37.1
Locus_50893	5	37.3
Locus_48071	5	37.3
Locus_23688	5	37.9
Locus_33516	5	37.9
Locus_43763	5	37.9
Locus_53651	5	37.9
Locus_77305	5	37.9
Locus_16138	5	37.9
Locus_36624	5	38.6
Locus_56214	5	38.8
Locus_81788	5	53
Locus_22726	5	54.5
Locus_11399	5	55.4
Locus_11448	5	55.4
Locus_12666	5	55.4
Locus_14547	5	55.4
Locus_15735	5	55.4
Locus_23297	5	55.4
Locus_52543	5	55.4
Locus_55289	5	55.4
Locus_63896	5	55.4
Locus_64641	5	55.4
Locus_67241	5	55.4
Locus_72990	5	55.4
Locus_80884	5	55.4
Locus_81298	5	55.4
Locus_10073	5	55.4
Locus_14515	5	55.6
Locus_51005	5	55.6
Locus_52632	5	55.6
Locus_69503	5	55.6
Locus_75449	5	55.6
Locus_7605	5	55.6
Locus_47423	5	57
Locus_55637	5	57.2
Locus_17759	5	57.4
Locus_26665	5	57.4
Locus_38632	5	57.4
Locus_49031	5	57.4
Locus_53306	5	57.4
Locus_59096	5	57.4
Locus_68578	5	57.4
Locus_75636	5	57.4
Locus_75669	5	57.4
Locus_76516	5	57.4
Locus_9036	5	57.4
Locus_16678	5	63.8
Locus_40152	5	64.1
Locus_31581	5	64.1
Locus_63484	5	66
Locus_5476	5	66
Locus_79709	5	67.7
Locus_64661	5	78.3
Locus_16573	5	78.3
Locus_36901	5	78.5
Locus_31333	5	78.5
Locus_47008	5	82.2
Locus_76466	5	82.4
Locus_77221	5	83.9
Locus_21159	5	88.4
Locus_49488	5	88.8
Locus_53022	5	88.8
Locus_58993	5	88.8
Locus_39257	5	88.8
Locus_47488	5	93.4
Locus_42599	5	93.4
Locus_81491	5	93.6
Locus_71400	5	93.6
Locus_26301	5	94.6
Locus_4381	5	94.6
Locus_80087	5	98
Locus_35582	5	98
Locus_22762	5	98.7
Locus_26925	5	98.7
Locus_30549	5	98.7
Locus_41212	5	98.7
Locus_63016	5	98.7
Locus_72878	5	98.7
Locus_74259	5	98.7
Locus_80807	5	98.7
Locus_11639	5	98.7
Locus_8451	5	99.5
Locus_12721	5	99.5
Locus_28060	5	99.5
Locus_29788	5	99.5
Locus_36746	5	99.5
Locus_37088	5	99.5
Locus_48427	5	99.5
Locus_63890	5	99.5
Locus_69676	5	99.5
Locus_70143	5	99.5
Locus_80683	5	99.5
Locus_8257	5	99.5
Locus_27693	5	104.1
Locus_36589	5	104.1
Locus_49764	5	104.1
Locus_52181	5	104.1
Locus_73554	5	104.1
Locus_14482	5	104.1
Locus_31484	5	105.3
Locus_75055	5	105.3
Locus_76319	5	105.3
Locus_9061	5	105.3
Locus_11494	5	105.5
Locus_15951	5	105.5
Locus_20948	5	105.5
Locus_23623	5	105.5
Locus_25522	5	105.5
Locus_30988	5	105.5
Locus_48389	5	105.5
Locus_53480	5	105.5
Locus_53889	5	105.5
Locus_63450	5	105.5
Locus_81849	5	105.5
[truncated: 7,655 more rows]

## Sheet: Table_S4
Marker_ID	Chromosome	Position (cM)	SNP alleles	SNP_position
Locus_6664	1	0	A/C	26
Locus_66751	1	0.4	T/A	23
Locus_37516	1	0.6	A/C	17
Locus_73687	1	0.8	T/G	38
Locus_46714	1	1	G/A	68
Locus_65527	1	1.2	T/C	25
Locus_75822	1	3.1	T/C	89
Locus_15915	1	3.3	C/T	34
Locus_68026	1	3.5	C/A	59
Locus_17744	1	4.2	A/G	34
Locus_59198	1	4.4	T/C	20
Locus_19497	1	5.2	G/T	48
Locus_51226	1	5.4	A/G	84
Locus_6575	1	6.2	C/T	91
Locus_81696	1	6.7	C/T	90
Locus_51360	1	7.9	C/A	84
Locus_6843	1	8.1	C/A	86
Locus_15650	1	9.7	A/G	84
Locus_70051	1	10.8	A/G	53
Locus_19187	1	11.3	A/G	64
Locus_48104	1	11.5	C/T	27
Locus_66537	1	12.7	A/G	35
Locus_1424	1	15.7	G/T	38
Locus_45600	1	15.9	A/G	43
Locus_76101	1	16.4	G/T	46
Locus_79084	1	16.6	T/G	20
Locus_35590	1	19.1	C/T	40
Locus_68816	1	21.2	C/G	44
Locus_22427	1	21.4	A/C	32
Locus_20576	1	21.6	G/A	30
Locus_72158	1	23.1	A/G	40
Locus_71710	1	23.3	G/A	15
Locus_21042	1	23.5	T/G	44
Locus_51778	1	23.7	T/C	76
Locus_69882	1	25	G/C	81
Locus_50132	1	25.2	C/T	25
Locus_8209	1	25.6	T/C	60
Locus_6618	1	25.8	T/A	22
Locus_53674	1	27.5	T/C	30
Locus_7052	1	28.3	G/T	74
Locus_9238	1	28.5	T/C	47
Locus_23299	1	28.8	A/C	37
Locus_63965	1	29	C/T	61
Locus_9975	1	29.2	G/T	52
Locus_42813	1	34.6	C/T	48
Locus_12211	1	35	T/C	90
Locus_41996	1	36.6	C/T	23
Locus_80927	1	37.8	G/C	56
Locus_27260	1	38.4	T/C	51
Locus_22285	1	38.8	G/A	88
Locus_64460	1	39.9	A/C	37
Locus_26436	1	40.5	T/C	94
Locus_3090	1	46	C/T	11
Locus_37552	1	46.5	C/A	63
Locus_9088	1	48.3	T/C	41
Locus_80374	1	50.2	A/G	18
Locus_41960	1	50.6	C/T	50
Locus_5002	1	54.3	C/T	30
Locus_39674	1	55.3	C/T	81
Locus_57896	1	55.5	C/T	89
Locus_26343	1	56.5	T/C	40
Locus_23373	1	58.2	A/T	50
Locus_81115	1	64.4	T/C	8
Locus_80035	1	65	A/C	90
Locus_34950	1	66.5	A/G	81
Locus_42396	1	66.7	G/A	86
Locus_70937	1	70.6	T/G	51
Locus_47941	1	70.8	A/G	6
Locus_61261	1	71	A/G	20
Locus_46117	1	72.9	A/G	23
Locus_68223	1	77	T/C	44
Locus_41366	1	77.2	G/A	29
Locus_15587	1	77.6	C/G	27
Locus_30154	1	84	A/C	20
Locus_26898	1	84.4	T/G	67
Locus_35675	1	84.6	C/T	43
Locus_47245	1	84.8	C/T	73
Locus_42784	1	85.5	A/G	47
Locus_32181	1	86.5	T/C	83
Locus_81321	1	88.6	T/A	73
Locus_63400	1	88.8	C/G	85
Locus_69413	1	90.3	A/G	43
Locus_11181	1	91.8	T/G	59
Locus_50317	1	93.2	A/G	19
Locus_74777	1	95.8	G/A	73
Locus_7850	1	96.2	T/C	84
Locus_43109	1	96.4	T/C	17
Locus_7978	1	100.3	T/A	59
Locus_15400	1	100.5	T/G	85
Locus_68615	1	103.5	A/G	76
Locus_71576	1	103.9	T/C	81
Locus_66844	1	104.1	T/A	79
Locus_52138	1	105.8	C/T	58
Locus_21750	1	107	T/A	27
Locus_24096	1	107.4	T/C	56
Locus_36204	1	107.9	C/A	49
Locus_37171	1	108.7	G/T	51
Locus_67286	1	110.4	T/G	83
Locus_36536	1	110.6	A/T	33
Locus_66636	1	110.8	C/T	42
Locus_28702	2	0	T/C	71
Locus_15373	2	1.8	T/C	93
Locus_36399	2	2.4	G/A	25
Locus_79431	2	2.6	C/A	70
Locus_74730	2	5.8	C/T	42
Locus_40034	2	6	A/C	67
Locus_61678	2	6.7	G/A	61
Locus_74500	2	9.2	C/T	76
Locus_14366	2	10.1	T/C	11
Locus_36381	2	10.5	G/A	34
Locus_74385	2	11.8	G/A	94
Locus_78311	2	12.8	G/A	40
Locus_63095	2	13.2	T/G	51
Locus_57481	2	14	T/G	61
Locus_36756	2	14.5	A/G	55
Locus_79623	2	17.7	A/G	81
Locus_29361	2	18.6	G/A	94
Locus_16660	2	19.7	G/T	69
Locus_59090	2	21.4	A/G	67
Locus_81951	2	23.6	C/T	10
Locus_42177	2	28.8	A/C	81
Locus_68312	2	29.2	C/T	34
Locus_65681	2	30.9	T/G	6
Locus_36637	2	31.9	G/A	56
Locus_50611	2	32.3	A/C	62
Locus_47464	2	33	T/A	27
Locus_81325	2	33.2	T/C	35
Locus_25115	2	34.9	A/G	18
Locus_64016	2	35.9	G/T	52
Locus_81626	2	36.1	A/G	75
Locus_50654	2	37.4	G/C	93
Locus_71137	2	39.5	A/C	64
Locus_41165	2	39.7	C/T	36
Locus_32872	2	42.9	A/C	61
Locus_55456	2	45	C/A	23
Locus_12454	2	52.6	T/C	44
Locus_55072	2	52.8	T/A	79
Locus_30753	2	53.2	T/C	46
Locus_77639	2	54.5	C/T	54
Locus_5095	2	54.7	G/A	65
Locus_41210	2	55.1	G/A	22
Locus_41493	2	55.3	C/T	60
Locus_33303	2	55.5	A/G	29
Locus_36916	2	57.6	A/C	45
Locus_47799	2	59.3	C/G	84
Locus_67149	2	62.4	C/T	34
Locus_57654	2	63.4	C/T	92
Locus_43368	2	66.1	T/G	77
Locus_32695	2	92.5	T/A	94
Locus_56873	2	92.9	G/T	35
Locus_50391	2	93.7	C/T	20
Locus_4240	2	94.6	A/G	8
Locus_35329	2	94.8	C/T	44
Locus_40650	2	97.6	A/G	8
Locus_2962	2	97.8	T/G	25
Locus_80248	2	98.2	C/T	48
Locus_49153	2	98.4	A/C	79
Locus_73215	2	99	C/T	42
Locus_14174	2	99.6	G/C	30
Locus_24427	2	100.3	A/C	31
Locus_5961	2	101.1	A/G	36
Locus_18342	2	101.3	T/A	90
Locus_57251	2	101.7	T/C	61
Locus_11451	2	102.6	A/C	51
Locus_30763	2	102.8	T/C	35
Locus_28742	2	103.8	G/A	46
Locus_4512	2	104	A/T	62
Locus_7656	2	104.2	G/A	7
Locus_2476	2	105.1	T/C	79
Locus_11793	2	105.3	T/G	52
Locus_33293	2	105.7	G/C	21
Locus_22278	2	110	A/G	36
Locus_67876	2	110.6	C/T	15
Locus_74028	2	111.5	A/G	17
Locus_39701	2	111.7	G/A	17
Locus_60938	2	112.1	A/C	45
Locus_64035	2	112.3	G/A	74
Locus_73082	2	112.5	C/T	48
Locus_61116	3	0	C/T	33
Locus_55492	3	2.9	A/C	39
Locus_18860	3	4.2	A/C	29
Locus_13036	3	5.7	G/A	14
Locus_21674	3	6.1	T/G	46
Locus_23097	3	6.9	G/C	26
Locus_45619	3	7.1	C/T	42
Locus_33332	3	8.2	A/G	89
Locus_77122	3	8.8	A/G	88
Locus_73140	3	9	A/T	61
Locus_470	3	12.7	G/A	30
Locus_59750	3	13.1	T/G	53
Locus_10689	3	14.1	A/T	63
Locus_7467	3	15.4	T/C	84
Locus_33451	3	17.1	G/A	37
Locus_72813	3	17.3	A/G	50
Locus_66643	3	20.9	A/T	67
Locus_54392	3	21.3	G/T	10
Locus_54155	3	22	T/C	56
Locus_43647	3	25.8	G/T	21
Locus_73877	3	26.3	A/T	34
Locus_8022	3	26.5	A/G	69
Locus_71037	3	26.7	C/A	82
Locus_76696	3	27.5	A/C	69
Locus_15227	3	31.4	C/A	69
Locus_63167	3	31.8	C/T	61
Locus_12019	3	31.8	T/C	39
Locus_59006	3	33.9	G/A	51
Locus_42768	3	34.1	T/C	73
Locus_13183	3	35.6	T/C	86
Locus_38189	3	35.8	T/G	82
Locus_78769	3	36.2	T/C	60
Locus_65270	3	37.7	G/T	60
Locus_9734	3	38.3	T/G	56
Locus_68469	3	39.4	A/G	19
Locus_59186	3	40.8	A/G	17
Locus_51487	3	41.2	G/A	61
Locus_7979	3	42.5	A/T	91
Locus_76870	3	43.8	A/C	29
Locus_64795	3	48.8	T/A	60
Locus_5886	3	49.2	T/C	73
Locus_13642	3	49.4	C/A	78
Locus_64028	3	50.6	T/A	86
Locus_65611	3	50.9	A/T	81
Locus_71094	3	51.1	A/G	45
Locus_11841	3	53	C/A	70
Locus_18196	3	53.4	A/C	51
Locus_17016	3	54.8	C/A	45
Locus_13579	3	54.8	G/T	30
Locus_18022	3	55	T/G	94
Locus_68152	3	57.2	A/G	93
Locus_65679	3	57.8	A/C	60
Locus_48408	3	58	A/C	36
Locus_36314	3	61.6	G/A	35
Locus_63323	3	64.8	A/G	77
Locus_54134	3	65.3	T/A	28
Locus_30509	3	68.2	A/G	94
Locus_31640	3	69.7	G/T	53
Locus_35785	3	72.5	C/A	73
Locus_56987	3	72.9	C/T	70
Locus_11029	3	73.1	G/A	64
Locus_72414	3	80.2	G/A	28
Locus_45018	3	80.4	C/A	86
Locus_39486	3	82.3	C/A	71
Locus_75029	3	82.5	C/T	60
Locus_41229	3	82.7	C/A	63
Locus_73750	3	83.6	T/C	55
Locus_36935	3	89.5	G/A	76
Locus_17579	3	89.7	G/A	76
Locus_219	3	90	T/G	22
Locus_25274	3	92.4	G/C	87
Locus_46590	3	92.9	T/G	60
Locus_33426	3	95.2	T/G	19
Locus_46001	3	96	C/T	94
Locus_52246	3	97.3	C/T	48
Locus_16505	3	97.9	G/A	59
Locus_37117	3	98.7	A/G	54
Locus_69114	3	98.9	T/G	91
Locus_32936	3	99.1	G/T	78
Locus_1178	3	99.6	T/C	92
Locus_71519	3	100.2	C/T	55
Locus_69220	3	100.4	T/G	89
Locus_69546	3	101.4	T/G	27
Locus_38765	3	101.6	T/G	39
Locus_37610	3	101.8	T/C	32
Locus_41591	3	102.1	A/C	61
Locus_28454	3	103.7	C/G	9
Locus_28232	3	103.9	C/G	85
Locus_16376	3	105	T/A	9
Locus_8517	3	105.2	C/T	91
Locus_54791	4	0	A/T	46
Locus_7686	4	1	A/G	27
Locus_24484	4	1.2	C/T	65
Locus_39848	4	2.3	C/A	11
Locus_693	4	2.9	T/A	13
Locus_10889	4	3.1	C/T	62
Locus_11602	4	4	A/G	81
Locus_21198	4	4.8	C/T	74
Locus_12703	4	5.2	T/C	73
Locus_52814	4	6	G/T	73
Locus_75585	4	24.9	T/A	80
Locus_72834	4	25.5	A/G	18
Locus_22430	4	25.8	C/T	79
Locus_35586	4	30.3	C/T	17
Locus_7543	4	30.7	G/A	90
Locus_7526	4	31.6	T/C	6
Locus_45298	4	31.8	A/G	83
Locus_47200	4	32.2	T/C	47
Locus_38949	4	33.2	G/T	59
Locus_9612	4	36.2	A/G	43
Locus_76008	4	36.4	T/C	30
Locus_76974	4	37.1	T/C	35
Locus_11877	4	37.7	C/G	41
Locus_3404	4	38.5	A/C	34
Locus_40440	4	39.3	C/A	58
Locus_57507	4	39.8	T/A	48
Locus_16030	4	40.2	A/G	90
Locus_574	4	44.1	G/A	53
Locus_16218	4	44.3	A/C	83
Locus_15387	4	44.5	T/G	90
Locus_8067	4	45.3	G/A	76
Locus_43286	4	45.5	T/G	23
Locus_624	4	45.8	C/A	34
Locus_75720	4	47.6	T/C	37
Locus_44537	4	48.5	G/T	67
Locus_30204	4	48.9	C/T	40
Locus_65305	4	50.6	C/A	53
Locus_68195	4	51	T/C	29
Locus_6295	4	51.2	C/T	8
Locus_12323	4	51.8	T/A	83
Locus_43707	4	52.9	C/A	45
Locus_61774	4	53.1	G/A	36
Locus_22657	4	53.3	T/C	29
Locus_71798	4	53.5	T/A	48
Locus_3598	4	53.7	A/T	20
Locus_69565	4	54.1	G/A	49
Locus_41289	4	54.3	G/A	45
Locus_67757	4	54.5	T/G	48
Locus_43515	4	54.7	G/C	47
Locus_6876	4	54.9	A/G	30
Locus_38500	4	55.2	T/A	39
Locus_2282	4	56.2	C/A	94
Locus_52974	4	56.4	A/T	17
Locus_14317	4	57	T/G	64
Locus_69926	4	57.2	C/A	24
Locus_36647	4	57.4	T/G	51
Locus_49491	4	57.6	A/G	91
Locus_16584	4	58.5	G/A	31
Locus_24698	4	58.7	A/G	91
Locus_47654	4	59.5	A/G	74
Locus_4563	4	59.7	G/C	9
Locus_43657	4	61.2	C/A	58
Locus_75394	4	61.2	C/T	80
Locus_16063	4	61.2	T/C	66
Locus_74566	4	63.1	A/C	62
Locus_81714	4	64.4	A/G	51
Locus_52412	4	65	T/G	59
Locus_62583	4	65.2	A/C	85
Locus_72002	4	65.9	C/T	17
Locus_56980	4	69	C/T	20
Locus_35109	4	70.5	T/C	71
Locus_13451	4	70.7	C/T	73
Locus_12476	4	71.5	T/G	84
Locus_19392	4	72	C/G	40
Locus_9771	4	76.9	G/A	9
Locus_71205	4	77.6	A/G	73
Locus_71958	4	77.8	G/A	79
Locus_53327	4	78.8	C/T	7
Locus_41990	4	79	A/G	66
Locus_38833	4	81.8	A/G	53
Locus_29556	4	82.2	T/C	75
Locus_56540	4	82.9	T/C	9
Locus_22930	4	89.1	T/G	82
Locus_3204	4	89.4	C/T	81
Locus_42105	4	93.5	T/C	44
Locus_32339	4	93.8	C/T	90
Locus_18937	4	98.2	C/G	57
Locus_16513	4	102.4	T/C	80
Locus_75131	4	102.6	G/A	40
Locus_28953	4	103.5	C/T	81
Locus_36698	4	103.7	T/C	18
Locus_33676	4	104.1	A/C	71
Locus_53449	4	105.8	A/G	85
Locus_40031	4	106	C/A	70
Locus_44587	4	106.2	A/T	16
Locus_22587	4	106.4	T/C	82
Locus_15745	4	106.6	G/T	68
Locus_8928	4	106.8	T/C	56
Locus_57211	5	0	G/C	44
Locus_33252	5	0.2	A/G	14
Locus_21377	5	0.4	G/A	32
Locus_58254	5	1.1	C/T	91
Locus_47536	5	1.6	C/A	7
Locus_61726	5	2.1	G/A	83
Locus_47603	5	5.5	C/T	60
Locus_61424	5	5.7	A/G	20
Locus_49041	5	6.6	C/A	79
Locus_64101	5	6.8	T/A	91
Locus_57797	5	7.4	G/A	92
Locus_46387	5	8	C/T	71
Locus_57355	5	8.4	T/C	82
Locus_62020	5	8.6	T/G	35
Locus_62861	5	9.1	T/C	41
Locus_5474	5	9.7	A/G	76
Locus_8273	5	10.7	A/G	47
Locus_81010	5	13.9	G/A	83
Locus_51294	5	20.8	T/C	9
Locus_39616	5	21.4	C/T	32
Locus_63787	5	29.8	A/C	92
Locus_23603	5	35.2	T/G	25
Locus_45645	5	36.9	T/A	80
Locus_57235	5	37.1	G/C	27
Locus_50893	5	37.3	A/C	93
Locus_23688	5	37.9	C/T	37
Locus_36624	5	38.6	G/A	71
Locus_56214	5	38.8	T/A	32
Locus_81788	5	53	A/T	56
Locus_22726	5	54.5	C/A	21
Locus_14547	5	55.4	C/A	14
Locus_52632	5	55.6	T/C	34
Locus_47423	5	57	A/C	11
Locus_55637	5	57.2	A/G	38
Locus_53306	5	57.4	T/A	90
Locus_16678	5	63.8	C/A	35
Locus_31581	5	64.1	G/T	56
Locus_5476	5	66	G/A	24
Locus_79709	5	67.7	C/A	45
Locus_64661	5	78.3	C/A	60
Locus_36901	5	78.5	C/T	46
Locus_47008	5	82.2	A/G	73
Locus_76466	5	82.4	A/C	93
Locus_77221	5	83.9	C/A	15
Locus_21159	5	88.4	A/T	41
Locus_39257	5	88.8	T/C	56
Locus_47488	5	93.4	G/A	75
Locus_81491	5	93.6	G/T	79
Locus_26301	5	94.6	C/T	12
Locus_35582	5	98	A/G	56
Locus_74259	5	98.7	C/A	16
Locus_48427	5	99.5	T/C	37
Locus_14482	5	104.1	T/G	55
Locus_75055	5	105.3	C/T	58
Locus_15951	5	105.5	A/G	82
Locus_48567	5	107	T/C	45
Locus_49339	5	107.2	C/T	10
Locus_3939	5	107.4	C/A	36
Locus_195	5	107.6	A/A	62
Locus_48684	5	109.3	A/G	28
Locus_42957	5	109.5	A/G	53
Locus_22207	5	109.7	G/A	48
Locus_6561	5	110.1	T/C	81
Locus_6144	5	110.5	C/T	88
Locus_55093	5	110.8	T/G	85
Locus_35054	5	111.4	G/A	50
Locus_27299	5	111.6	A/C	51
Locus_3844	5	111.8	T/C	66
Locus_69684	6	0	A/G	62
Locus_61120	6	0.2	T/A	78
Locus_62994	6	0.4	C/T	43
Locus_39524	6	1	T/C	11
Locus_50984	6	3.2	T/G	76
Locus_59354	6	4.4	T/A	27
Locus_70362	6	4.6	G/A	44
Locus_50096	6	5.5	C/T	46
Locus_35154	6	10.5	C/T	75
Locus_43861	6	10.7	A/G	53
Locus_62999	6	10.9	T/A	82
Locus_24695	6	11.1	G/C	17
Locus_19894	6	12.1	A/C	21
Locus_30002	6	12.3	G/T	15
Locus_8511	6	12.5	C/G	84
Locus_80612	6	14.7	T/A	35
Locus_51248	6	20.1	A/G	68
Locus_70107	6	20.7	C/T	23
Locus_70310	6	21.8	A/T	12
Locus_26911	6	22	A/G	54
Locus_36817	6	22.2	G/A	25
Locus_53340	6	22.4	C/T	30
Locus_79598	6	22.8	G/C	37
Locus_39846	6	24.7	T/A	49
Locus_8307	6	25.8	G/T	11
Locus_64412	6	26.4	G/T	10
Locus_39779	6	27	A/C	20
Locus_78613	6	27.2	A/G	9
Locus_56198	6	28.1	G/A	93
Locus_81475	6	28.3	A/T	55
Locus_53819	6	28.9	G/C	47
Locus_62318	6	29.3	G/T	81
Locus_54372	6	29.5	C/T	27
Locus_27080	6	30.4	A/G	30
Locus_38561	6	30.6	T/G	46
Locus_36748	6	32.7	C/T	52
Locus_13107	6	33.1	G/T	42
Locus_59322	6	33.3	T/C	12
Locus_68516	6	33.7	G/C	59
Locus_58784	6	34.8	T/C	23
Locus_20635	6	36	T/C	64
Locus_11836	6	37.1	G/A	45
Locus_33007	6	41.2	G/C	16
Locus_65782	6	42	G/A	52
Locus_71669	6	42.2	C/T	86
Locus_26961	6	43.3	C/A	33
Locus_62573	6	46.5	C/A	39
Locus_24115	6	46.9	A/G	16
Locus_13386	6	47.5	T/A	27
Locus_66082	6	47.7	G/A	88
Locus_31226	6	48.1	T/C	37
Locus_78809	6	49.4	T/G	43
Locus_5131	6	50.2	T/C	11
Locus_50773	6	50.8	A/G	24
Locus_47371	6	51.7	G/A	46
Locus_6305	6	51.9	G/A	33
Locus_17767	6	52.7	T/A	94
Locus_79179	6	53.8	A/G	13
Locus_41076	6	54	T/C	74
Locus_31112	6	57.2	G/C	29
Locus_33972	6	57.4	C/T	79
Locus_3067	6	57.6	C/A	77
Locus_21341	6	58.4	A/G	41
Locus_16176	6	61	T/C	59
Locus_18668	6	62	T/G	42
Locus_38570	6	66.6	T/C	65
Locus_40680	6	75.1	A/G	28
Locus_78384	6	80.6	C/G	92
Locus_19108	6	80.8	T/A	30
Locus_68044	6	81.4	A/T	6
Locus_43650	6	81.7	G/A	25
Locus_72284	6	82.3	G/A	47
Locus_45464	6	83.3	G/A	33
Locus_61404	6	83.7	G/A	61
Locus_19998	6	83.9	T/G	65
Locus_7129	6	84.2	A/C	43
Locus_63482	6	84.4	A/C	83
Locus_57414	6	84.6	T/G	29
Locus_24742	6	85.6	C/T	79
Locus_32274	6	87.3	G/A	27
Locus_79922	6	88.3	A/G	12
Locus_70695	6	88.6	G/C	12
Locus_45095	6	88.8	C/A	61
Locus_67780	6	89	T/C	49
Locus_81891	6	89.2	T/A	78
Locus_20195	6	89.8	A/C	22
Locus_72965	6	90	T/C	70
Locus_47599	6	93	A/G	60
Locus_30816	6	93.4	T/C	13
Locus_64765	6	93.6	T/C	17
Locus_43051	6	94.2	A/G	72
Locus_57350	6	94.7	G/C	37
Locus_31061	6	94.9	G/T	39
Locus_36067	6	95.7	A/G	19
Locus_61359	6	95.9	A/G	87
Locus_57763	6	98.2	T/C	39
Locus_3253	6	100.1	C/T	43
Locus_2823	7	0	T/G	74
Locus_17093	7	0.6	G/A	79
Locus_63790	7	1.9	C/T	7
Locus_36911	7	2.1	G/A	74
Locus_20855	7	2.7	C/A	11
Locus_37239	7	4	A/T	11
Locus_45864	7	5.2	G/T	8
Locus_34768	7	6.1	G/A	93
Locus_25066	7	6.3	G/T	79
Locus_12650	7	6.5	T/G	61
Locus_78978	7	8.2	C/A	14
Locus_5613	7	10.1	C/G	38
Locus_16388	7	12.8	G/C	21
Locus_64122	7	14.3	A/G	70
Locus_16386	7	14.5	C/T	58
Locus_35859	7	16	G/A	79
Locus_57826	7	17	G/T	57
Locus_14048	7	17.7	G/A	27
Locus_69790	7	18.9	T/G	91
Locus_64908	7	20.2	G/A	89
Locus_32568	7	21	A/T	35
Locus_41441	7	23.1	A/C	80
Locus_8121	7	23.8	C/A	49
Locus_78477	7	28.8	C/G	84
Locus_73446	7	29.6	G/C	48
Locus_48059	7	29.8	A/G	85
Locus_9973	7	31.1	C/A	21
Locus_72425	7	32.3	A/C	29
Locus_38724	7	33.6	C/G	84
Locus_63475	7	34.2	T/G	46
Locus_33136	7	34.8	G/A	94
Locus_24494	7	35.2	C/G	6
Locus_54343	7	35.9	G/A	93
Locus_17591	7	43.7	A/C	87
Locus_76910	7	44.1	T/A	82
Locus_34021	7	44.7	T/C	38
Locus_1112	7	46.6	A/G	80
Locus_21879	7	50.5	A/C	17
Locus_65165	7	50.7	T/C	55
Locus_53351	7	53.7	T/G	36
Locus_30354	7	54.1	G/A	47
Locus_79885	7	54.3	G/C	80
Locus_40174	7	54.3	T/G	25
Locus_77583	7	54.7	A/G	79
Locus_41248	7	56.9	C/G	62
Locus_63874	7	58.3	T/A	28
Locus_17543	7	61.3	T/A	21
Locus_24717	7	61.5	T/C	12
Locus_37672	7	63.1	G/A	64
Locus_7724	7	64	A/C	67
Locus_51081	7	65.9	C/A	74
Locus_27067	7	67.2	G/T	88
Locus_58755	7	67.4	G/T	29
Locus_66130	7	67.6	A/G	77
Locus_64157	7	68.7	G/A	11
Locus_27745	7	70.1	C/A	37
Locus_53072	7	70.3	A/T	87
Locus_5660	7	71	T/C	57
Locus_40331	7	71.6	G/A	16
Locus_25064	7	71.8	T/C	85
Locus_37202	7	72.8	C/T	55
Locus_18099	7	76.7	C/A	91
Locus_71516	7	77.5	T/A	30
Locus_8382	7	78.8	A/C	91
Locus_44708	7	80.3	G/A	66
Locus_73108	7	80.5	A/G	64
Locus_31270	7	80.7	C/A	78
Locus_74850	7	81.5	C/T	30
Locus_4345	7	81.7	G/A	62
Locus_64984	7	81.9	T/C	62
Locus_44982	7	82.8	C/T	61
Locus_75943	7	83	G/T	43
Locus_43945	7	84	A/C	69
Locus_54440	7	85.5	T/C	44
Locus_62376	7	87.2	G/T	65
Locus_72937	7	87.4	T/A	49
Locus_16717	7	88	G/A	65
Locus_74482	7	88.2	G/T	71
Locus_41558	7	89.7	C/A	83
Locus_16348	7	89.9	T/C	14
Locus_42848	7	90.1	C/T	26
Locus_64936	7	90.3	C/T	47
Locus_78232	7	91.1	T/C	86
Locus_71386	7	91.3	C/G	42
Locus_73509	7	91.6	G/A	89
Locus_5699	7	95.7	C/T	35
Locus_67089	7	96.1	A/G	55
Locus_4015	7	97.1	A/C	92
Locus_65878	7	97.3	A/G	46
Locus_43282	7	97.5	A/G	56
Locus_79271	7	97.7	A/G	34
Locus_29326	7	98.2	C/T	47
Locus_20474	7	99.8	G/T	16
Locus_49541	7	100.3	G/A	56
Locus_9704	7	100.5	A/T	81
Locus_60116	7	100.7	A/G	24
Locus_57967	7	100.9	C/G	37
Locus_7601	7	101.1	G/A	59
Locus_7963	7	103	A/T	14
Locus_45580	7	104.2	G/A	31
Locus_5045	7	104.4	G/T	79
Locus_169	8	0	C/A	64
Locus_48561	8	24.3	G/A	70
Locus_82375	8	25	A/G	58
Locus_76975	8	25.2	A/C	71
Locus_7173	8	25.7	T/G	41
Locus_79497	8	27.5	A/G	74
Locus_35750	8	28	G/A	64
Locus_25601	8	29.4	C/A	20
Locus_24369	8	30.5	G/A	84
Locus_9476	8	31.3	A/G	66
Locus_65000	8	31.5	T/C	76
Locus_13216	8	32.4	A/G	64
Locus_8832	8	32.6	T/A	88
Locus_13459	8	33.8	A/T	71
Locus_14152	8	35.9	G/C	88
Locus_77874	8	36.1	G/T	41
Locus_58164	8	36.3	C/A	58
Locus_5985	8	38.9	A/G	21
Locus_11256	8	39.5	G/A	59
Locus_47271	8	39.7	T/C	53
Locus_35828	8	40.6	A/G	91
Locus_19800	8	40.8	A/C	11
Locus_41474	8	43.1	A/G	48
Locus_69517	8	45	A/G	47
Locus_44643	8	45.2	C/T	69
Locus_19315	8	46.7	G/A	47
Locus_56839	8	47.1	A/G	51
Locus_9820	8	47.3	C/A	19
Locus_74509	8	48.1	T/G	44
Locus_17655	8	48.3	A/G	91
Locus_63615	8	49	G/A	10
Locus_11675	8	50.7	A/G	48
Locus_68674	8	52.3	A/G	64
Locus_71783	8	53	A/T	84
Locus_38621	8	53.4	G/A	12
Locus_74925	8	54.1	A/G	92
Locus_78389	8	55.5	A/T	10
Locus_25687	8	58.7	G/T	47
Locus_21552	8	64.1	T/C	25
Locus_29413	8	64.8	A/G	38
Locus_9878	8	64.8	C/A	75
Locus_59687	8	73.8	T/A	72
Locus_75161	8	74	C/T	58
Locus_41530	8	74.2	C/T	20
Locus_21282	8	78.1	T/G	68
Locus_1655	8	79.4	G/C	73
Locus_8642	8	80.6	T/C	56
Locus_26894	8	80.8	A/C	88
Locus_81215	8	81.7	T/G	18
Locus_73452	8	81.9	T/A	82
Locus_38281	8	82.1	T/C	54
Locus_27787	8	82.9	C/T	40
Locus_58156	8	83.3	T/C	25
Locus_64475	8	87	G/C	20
Locus_15182	8	90.4	C/T	22
Locus_8889	8	90.6	T/C	57
Locus_2606	8	92.7	G/C	82
Locus_20507	8	99.1	A/C	52
Locus_32756	8	103.1	T/C	88
Locus_62173	8	103.5	A/G	32
Locus_25401	8	103.7	A/G	64
Locus_2433	8	104.2	G/A	51
Locus_76924	8	105.6	T/C	78
Locus_44796	8	113	C/T	64
Locus_15261	8	113.2	G/T	60
Locus_74727	8	114.2	T/C	28
Locus_47312	8	114.4	T/C	17
Locus_7292	8	115.7	C/T	40
Locus_9023	8	116.1	T/C	64
Locus_32605	8	116.5	G/A	26
Locus_79800	8	117.4	T/C	33
Locus_29779	8	117.8	G/C	14
Locus_8406	8	118.2	G/A	32
Locus_53912	8	118.4	T/C	50
Locus_25112	8	121.8	A/G	20
Locus_56237	8	122.2	G/A	32
Locus_22082	8	123.3	A/G	29
Locus_38525	8	124.8	G/A	75
Locus_46848	8	126.8	A/C	82
Locus_6906	8	127.7	C/A	11
Locus_10368	8	127.9	G/A	79
Locus_45237	8	128.1	T/C	45
Locus_23130	8	128.9	G/C	29
Locus_39786	8	129.4	T/G	12
Locus_75075	8	129.6	T/A	65
Locus_59517	8	130.4	T/C	31
Locus_7778	8	132.5	C/T	63
Locus_2963	8	132.7	A/G	43
Locus_7625	8	132.9	T/C	18
Locus_51726	8	133.1	G/C	65
Locus_73807	8	133.4	G/A	85
Locus_43884	8	134.2	T/A	19
Locus_68504	9	0	T/C	64
Locus_76166	9	0.7	T/C	79
Locus_20170	9	1.1	A/C	51
Locus_25463	9	1.3	A/G	66
Locus_9109	9	1.5	A/C	17
Locus_6103	9	2.1	G/A	52
Locus_58448	9	3.2	A/C	67
Locus_68225	9	3.4	G/C	55
Locus_34917	9	3.9	T/G	72
Locus_47070	9	5.3	C/G	11
Locus_39358	9	6.1	T/C	61
Locus_47587	9	8	T/C	43
Locus_53179	9	8.4	A/T	56
Locus_53677	9	11.8	A/G	59
Locus_8885	9	12.3	A/T	30
Locus_8934	9	12.5	C/T	17
Locus_58868	9	12.7	G/A	39
Locus_49052	9	15.4	A/T	82
Locus_59674	9	15.6	A/G	89
Locus_40346	9	17.3	G/A	89
Locus_76627	9	19	T/C	20
Locus_64906	9	20.3	A/G	27
Locus_5626	9	26.4	C/T	54
Locus_79548	9	28.8	T/C	59
Locus_48322	9	29.8	T/G	42
Locus_22172	9	30	A/C	92
Locus_54693	9	30.2	T/A	60
Locus_65505	9	31.9	A/G	73
Locus_80239	9	33.2	G/T	31
Locus_36416	9	36.8	C/T	56
Locus_76452	9	37	T/C	48
Locus_9728	9	37.4	C/T	18
Locus_68725	9	37.6	A/G	51
Locus_56233	9	38.9	A/C	77
Locus_25054	9	39.7	G/C	93
Locus_74321	9	42.3	G/A	42
Locus_21054	9	42.5	T/C	52
Locus_61825	9	44.2	T/C	57
Locus_79634	9	44.6	C/T	53
Locus_61373	9	46.9	C/A	30
Locus_5996	9	47.1	G/A	11
Locus_63133	9	47.3	G/A	74
Locus_29853	9	48.2	G/A	89
Locus_67697	9	48.4	C/A	35
Locus_41469	9	49	T/A	76
Locus_22407	9	49.2	G/A	63
Locus_56065	9	49.4	T/C	29
Locus_58207	9	49.6	G/A	17
Locus_69458	9	49.8	G/A	90
Locus_10064	9	52.6	G/T	41
Locus_63672	9	52.8	C/T	61
Locus_51893	9	54.9	C/T	40
Locus_39317	9	56.2	T/C	42
Locus_61393	9	57.2	T/C	7
Locus_78648	9	59.1	C/T	37
Locus_44480	9	60.6	A/G	39
Locus_11057	9	67.5	C/T	71
Locus_68570	9	67.9	A/G	62
Locus_7286	9	68.1	T/C	11
Locus_59916	9	70.2	C/A	69
Locus_51392	9	73	A/G	8
Locus_73214	9	73.6	A/G	62
Locus_31464	9	74.2	G/C	17
Locus_12177	9	75.5	T/C	65
Locus_51307	9	76.3	C/A	89
Locus_56734	9	76.9	G/T	21
Locus_33467	9	77.1	A/C	49
Locus_16702	9	77.4	A/G	9
Locus_29872	9	79	A/G	46
Locus_77493	9	81.6	G/A	85
Locus_77978	9	85.9	T/C	20
Locus_25190	9	86.3	A/G	31
Locus_22926	9	88.7	C/T	15
Locus_80507	9	89.3	G/T	23
Locus_17101	9	97.8	G/A	19
Locus_29845	9	98	A/T	27
Locus_76245	9	98.2	T/C	41
Locus_42998	9	99.1	C/T	26
Locus_50826	9	100.3	A/G	77
Locus_18822	9	101.4	G/A	56
Locus_73947	9	101.8	A/C	65
Locus_12665	10	0	T/A	54
Locus_33791	10	0.2	C/T	10
Locus_52204	10	0.4	G/A	65
Locus_82221	10	3.4	A/G	53
Locus_62835	10	3.6	T/G	8
Locus_25155	10	3.8	A/C	24
Locus_13815	10	4.5	A/G	89
Locus_77347	10	4.7	T/C	81
Locus_45851	10	4.9	G/A	53
Locus_74214	10	5.1	C/T	70
Locus_70759	10	5.6	A/G	87
Locus_15809	10	6.1	A/G	71
Locus_39098	10	6.3	T/C	40
Locus_73480	10	6.7	G/T	79
Locus_33839	10	7.6	C/A	72
Locus_40917	10	10.6	A/T	71
Locus_30654	10	11.2	C/T	59
Locus_2850	10	11.4	G/C	78
Locus_80834	10	12.9	C/A	13
Locus_50277	10	13.1	T/G	50
Locus_49629	10	14.8	T/C	66
Locus_54688	10	16.4	T/A	49
Locus_7867	10	16.7	C/T	30
Locus_35933	10	17.1	T/C	74
Locus_57673	10	17.3	T/C	32
Locus_31555	10	17.5	T/C	92
Locus_73543	10	19.8	C/T	71
Locus_19203	10	20.2	G/C	66
Locus_55772	10	21.1	A/T	58
Locus_18283	10	21.3	G/T	55
Locus_72067	10	23	C/T	44
Locus_41958	10	23.6	T/A	47
Locus_20306	10	24.2	C/A	38
Locus_9086	10	24.6	C/A	20
Locus_21953	10	27.1	T/C	78
Locus_31073	10	27.8	C/T	31
Locus_59948	10	28.2	C/A	12
Locus_5511	10	28.8	G/A	47
Locus_36526	10	29.3	A/C	81
Locus_12816	10	29.5	G/A	53
Locus_18412	10	29.7	A/C	26
Locus_47944	10	31.4	G/A	20
Locus_78302	10	35.2	T/G	70
Locus_21148	10	37.1	T/A	19
Locus_73420	10	37.5	C/T	63
Locus_51448	10	39.2	G/C	60
Locus_32182	10	42.6	A/T	74
Locus_39230	10	42.9	G/A	57
Locus_15428	10	43.2	G/T	86
Locus_24630	10	46.7	G/A	48
Locus_21125	10	47.9	G/T	30
Locus_69193	10	50	G/A	41
Locus_76734	10	51.3	C/G	15
Locus_23502	10	52.6	A/G	52
Locus_77271	10	53	C/A	64
Locus_18938	10	53.2	G/A	40
Locus_57806	10	53.4	A/C	16
Locus_81406	10	53.8	A/G	22
Locus_34078	10	54.4	C/A	32
Locus_66313	10	55	T/G	56
Locus_77024	10	55.9	C/T	24
Locus_7721	10	56.3	T/C	87
Locus_59651	10	56.5	T/C	44
Locus_75261	10	58.2	C/A	35
Locus_9015	10	58.8	A/T	26
Locus_70550	10	59	C/T	38
Locus_63417	10	65.2	C/T	71
Locus_42420	10	65.7	G/A	50
Locus_9795	10	66.6	C/T	12
Locus_28429	10	67.1	T/A	39
Locus_8769	10	70.3	T/A	85
Locus_4683	10	70.5	A/C	44
Locus_8003	10	71.1	G/A	49
Locus_72266	10	71.5	C/G	51
Locus_70597	10	74.3	G/C	30
Locus_12106	10	76	G/A	90
Locus_76715	10	76.8	T/G	63
Locus_11372	10	80.9	T/C	92
Locus_69812	10	87.3	T/C	72
Locus_44509	10	93	T/A	78
Locus_24285	10	93.4	G/A	74
Locus_80342	10	93.8	A/C	66
Locus_61220	10	103.7	G/C	47
Locus_29523	10	105.3	T/C	11
Locus_35459	10	109	C/T	65
Locus_12988	11	0	T/C	21
Locus_8793	11	4.1	C/T	90
Locus_11184	11	4.5	C/A	44
Locus_51219	11	5.1	A/G	26
Locus_40426	11	5.3	A/G	29
Locus_43501	11	7	T/G	21
Locus_30127	11	11.5	A/T	44
Locus_39682	11	12.4	A/G	62
Locus_11721	11	12.6	T/G	41
Locus_64633	11	15.8	G/A	88
Locus_27441	11	16.4	T/G	41
Locus_76303	11	16.6	A/G	50
Locus_53627	11	17.5	G/A	9
Locus_46378	11	18.5	C/A	72
Locus_30026	11	18.7	T/C	67
Locus_50142	11	19.8	C/T	28
Locus_29914	11	24.3	C/G	84
Locus_44301	11	26.2	T/C	51
Locus_38180	11	26.8	T/C	93
Locus_36144	11	30.7	G/C	59
Locus_44702	11	30.9	G/C	43
Locus_47236	11	32.6	C/T	60
Locus_76432	11	32.8	T/C	60
Locus_64549	11	33.2	T/A	9
Locus_42757	11	49.5	A/C	44
Locus_35958	11	50.1	T/C	65
Locus_57670	11	50.3	G/A	49
Locus_10414	11	50.5	T/C	82
Locus_5506	11	52.2	C/T	58
Locus_12154	11	54.1	T/C	45
Locus_6594	11	54.7	T/C	67
Locus_31693	11	54.9	A/G	16
Locus_32801	11	55.4	G/T	27
Locus_79515	11	57.2	A/T	86
Locus_19090	11	57.7	A/T	38
Locus_37232	11	60.6	T/G	46
Locus_67099	11	63.2	G/A	63
Locus_47392	11	63.4	G/T	61
Locus_60568	11	63.8	C/G	69
Locus_25898	11	64.2	T/C	78
Locus_73259	11	64.6	A/G	43
Locus_32887	11	66.1	A/G	29
Locus_62368	11	66.5	G/A	23
Locus_24644	11	66.7	T/C	42
Locus_35167	11	67.8	G/A	65
Locus_38063	11	68.2	T/G	32
Locus_29013	11	69.2	A/G	87
Locus_74228	11	72.2	A/C	52
Locus_36507	11	72.4	T/C	51
Locus_3142	11	73.1	T/A	86
Locus_40115	11	73.5	C/T	86
Locus_38730	11	74.1	T/G	22
Locus_81605	11	75.2	A/G	66
Locus_52311	11	75.8	A/G	62
Locus_45345	11	79.2	G/T	82
Locus_42713	11	82.4	G/C	91
Locus_31724	11	84.5	A/G	58
Locus_76647	11	84.7	T/G	28
Locus_77594	11	89.7	C/A	79
Locus_18306	11	94.7	T/C	66
Locus_26574	11	94.9	A/G	71
Locus_45116	11	95.2	C/T	37
Locus_60123	11	95.4	C/A	93
Locus_62608	11	98.1	T/C	16
Locus_42049	11	99	A/G	50
Locus_72472	11	99.2	C/T	36
Locus_59738	11	99.8	A/C	40
Locus_11778	11	100	C/T	69
Locus_41529	11	100.4	A/G	70
Locus_70382	11	101.5	T/C	11
Locus_74940	11	102.9	G/A	94
Locus_61687	11	103.1	G/T	18
Locus_14525	11	103.4	T/G	57
Locus_9139	11	103.6	T/G	85
Locus_64506	11	104.2	A/G	27
Locus_65239	11	104.6	A/G	50
Locus_77496	11	104.8	C/G	35
Locus_5044	11	105.6	C/T	69
Locus_5233	11	105.9	A/C	56
Locus_24144	11	106.1	G/T	16
Locus_40429	11	106.3	G/A	56
Locus_39843	11	106.5	A/G	56
Locus_79896	11	107.1	G/A	57
Locus_331	12	0	G/A	22
Locus_81088	12	27.6	T/G	20
Locus_42008	12	31.7	C/T	11
Locus_27764	12	32.2	G/T	45
Locus_60166	12	32.6	A/C	61
Locus_50670	12	33.2	A/C	61
Locus_75205	12	33.4	T/C	13
Locus_40149	12	33.8	C/G	52
Locus_76277	12	38.1	C/T	15
Locus_76113	12	39.6	C/T	38
Locus_76852	12	42.4	T/C	16
Locus_25241	12	42.8	G/A	14
Locus_43046	12	43.8	A/C	48
Locus_21048	12	44.3	A/G	74
Locus_13401	12	44.5	C/T	53
Locus_65554	12	44.7	G/T	41
Locus_59477	12	44.9	C/A	63
Locus_44831	12	46.4	G/A	8
Locus_56866	12	48.7	T/C	78
Locus_74618	12	48.9	T/A	82
Locus_34624	12	50.6	C/A	86
Locus_35396	12	53.8	T/G	62
Locus_78167	12	54	G/A	35
Locus_42099	12	54.2	G/C	40
Locus_52400	12	54.4	G/A	88
Locus_41181	12	56.5	A/G	59
Locus_812	12	58.6	C/A	38
Locus_52584	12	59.1	G/A	92
Locus_5178	12	60.6	T/C	83
Locus_76491	12	62.6	T/A	67
Locus_20390	12	63.1	G/C	93
Locus_4210	12	64.5	A/C	84
Locus_75657	12	68.6	C/T	25
Locus_12586	12	68.8	C/T	54
Locus_68956	12	69.5	T/C	20
Locus_7320	12	69.9	T/C	69
Locus_66891	12	72.6	A/G	37
Locus_31218	12	72.8	C/T	84
Locus_8045	12	73.9	G/A	89
Locus_62470	12	74.1	A/G	89
Locus_70328	12	76	T/C	38
Locus_70727	12	77	T/G	40
Locus_12714	12	78.2	C/T	41
Locus_27177	12	79.1	C/T	86
Locus_48883	12	80.2	C/T	58
Locus_59122	12	83.4	T/C	7
Locus_79642	12	83.6	T/G	94
Locus_40051	12	83.8	T/G	83
Locus_39778	12	84.4	A/C	84
Locus_28152	12	88.8	G/A	94
Locus_71733	12	89.2	C/A	38
Locus_71383	12	89.6	T/A	10
Locus_62228	12	89.8	C/A	77
Locus_8387	12	90.4	A/G	37
Locus_45420	12	92.1	A/G	31
Locus_25367	12	92.5	T/A	94
Locus_74485	12	92.7	T/C	93
Locus_51107	12	92.9	T/C	78
Locus_14195	12	93.4	G/A	22
Locus_59510	12	94	A/G	39
Locus_41242	12	95.7	C/A	68
Locus_77318	12	96.7	C/T	36
Locus_42325	12	96.9	C/G	65
Locus_79708	12	97.3	A/C	10
Locus_3602	12	97.5	A/C	71
Locus_79995	12	97.7	A/G	50
Locus_44129	12	98.4	G/C	84
Locus_52398	12	100.5	C/T	86
Locus_79703	12	100.7	G/T	49
Locus_65966	12	101.6	G/A	33
Locus_61505	12	101.9	A/C	74
Locus_62618	12	102.2	A/T	63
Locus_51522	12	102.4	T/C	55
Locus_36509	12	103	T/C	87
Locus_15559	12	104.2	G/C	75
Locus_75561	12	108.8	G/A	21
Locus_3215	12	111.6	C/G	26
Locus_5478	12	115.2	A/T	18
Locus_39738	12	116.3	A/C	68
Locus_27696	12	116.9	G/T	34
Locus_24534	12	117.1	C/T	93
Locus_13573	12	119.4	G/T	43
Locus_61685	12	119.8	T/G	9
Locus_32804	12	120.4	C/T	32
Locus_76313	12	120.7	T/A	45
Locus_14739	12	120.9	A/C	7
Locus_12487	12	121.1	T/A	30
Locus_78793	12	121.9	A/C	40
Locus_50629	12	122.3	G/T	47
Locus_5033	12	122.7	T/C	34
Locus_39754	12	123.8	A/G	58
Locus_6050	12	125	G/T	91
Locus_81464	12	126.5	G/A	32
Locus_76103	12	127.8	T/C	8
Locus_53028	12	128.6	C/A	92
Locus_71183	12	129.2	T/G	76
Locus_50289	12	130.3	C/T	26
Locus_46392	12	130.7	A/C	31
Locus_30691	12	130.9	T/C	50
Locus_43328	12	131.5	G/A	60
Locus_48372	12	132.6	C/T	64
Locus_77324	12	132.8	A/C	51
Locus_8341	12	133.6	G/C	59
Locus_42158	12	134.9	C/A	31
Locus_70033	12	135.3	C/G	62
Locus_68825	12	135.7	T/A	34
Locus_79527	12	136.1	A/T	90
Locus_10759	13	0	G/C	11
Locus_28576	13	7.2	T/A	28
Locus_23812	13	7.4	C/A	24
Locus_30666	13	9.1	A/T	61
Locus_9812	13	10.3	C/T	11
Locus_36539	13	10.5	G/C	49
Locus_70497	13	15.8	A/C	50
Locus_32757	13	16	A/G	48
Locus_56663	13	17.5	T/A	86
Locus_40743	13	17.7	G/A	60
Locus_73869	13	19.8	C/T	73
Locus_43331	13	21.2	G/T	72
Locus_41318	13	21.7	A/G	7
Locus_63197	13	21.9	A/T	60
Locus_69520	13	22.1	A/T	88
Locus_39157	13	23.3	A/G	24
Locus_35714	13	23.8	G/C	14
Locus_63223	13	24.4	A/G	61
Locus_51974	13	28.5	G/A	85
Locus_77050	13	28.9	A/T	63
Locus_47077	13	30.4	C/G	37
Locus_80168	13	34.7	C/T	34
Locus_64148	13	35.3	C/T	82
Locus_30728	13	35.5	T/G	56
Locus_12549	13	35.7	A/G	77
Locus_57538	13	36.4	C/A	60
Locus_48443	13	39.3	T/C	65
Locus_79976	13	40.2	C/T	93
Locus_28169	13	40.4	T/G	28
Locus_61910	13	40.4	C/T	22
Locus_16311	13	41.6	A/C	17
Locus_40824	13	42.3	A/C	18
Locus_69067	13	46.1	G/C	42
Locus_10274	13	46.8	C/T	41
Locus_20002	13	47	T/C	92
Locus_42119	13	48.2	T/C	63
Locus_32926	13	48.4	C/T	81
Locus_46349	13	48.8	G/T	36
Locus_36021	13	49.1	G/A	68
Locus_36266	13	49.3	A/G	71
Locus_81885	13	49.5	G/A	28
Locus_16136	13	56.1	A/G	18
Locus_41947	13	56.3	A/C	32
Locus_42944	13	59.3	A/C	80
Locus_72280	13	59.5	C/T	27
Locus_9813	13	61.4	T/A	30
Locus_76541	13	62	G/T	87
Locus_10580	13	67	C/G	89
Locus_67963	13	67.3	A/G	74
Locus_11243	13	69.8	A/T	26
Locus_68540	13	70.2	T/A	60
Locus_7091	13	71	A/G	47
Locus_42820	13	71.2	C/A	63
Locus_11742	13	76.7	T/C	56
Locus_65675	13	79.3	G/T	56
Locus_5932	13	79.9	C/A	83
Locus_3512	13	80.6	A/C	32
Locus_35003	13	82.8	A/G	71
Locus_51437	13	86.4	A/T	68
Locus_54551	13	89	G/A	93
Locus_51054	13	89.9	G/T	69
Locus_56945	13	90.7	T/G	90
Locus_74690	13	91.1	C/T	85
Locus_52776	13	91.5	G/A	32
Locus_22696	13	96.5	G/T	34
Locus_23063	13	97.6	A/G	93
Locus_72316	13	98.4	A/G	9
Locus_3161	13	98.6	C/A	22
Locus_12505	14	0	C/T	26
Locus_53203	14	0.2	T/C	87
Locus_15459	14	0.9	G/A	91
Locus_57955	14	3.6	G/C	61
Locus_13372	14	3.8	A/T	35
Locus_21842	14	4.1	A/G	83
Locus_17260	14	4.3	A/T	16
Locus_32300	14	4.5	C/T	44
Locus_74137	14	4.7	G/A	13
Locus_12770	14	4.9	T/A	50
Locus_16683	14	5.5	G/C	9
Locus_67451	14	6.8	T/G	67
Locus_77821	14	10.9	T/C	42
Locus_81535	14	18.4	T/C	40
Locus_44797	14	18.9	G/A	87
Locus_64890	14	22.4	T/C	58
Locus_68966	14	26.3	C/T	71
Locus_10807	14	26.5	G/A	7
Locus_74619	14	26.9	C/G	70
Locus_5589	14	27.8	G/T	9
Locus_4623	14	34.9	A/T	92
Locus_7932	14	35.1	C/T	37
Locus_3588	14	37.6	C/T	72
Locus_79870	14	39.5	G/T	46
Locus_40412	14	40	A/G	57
Locus_30077	14	40.2	A/G	89
Locus_11913	14	40.4	G/A	81
Locus_65711	14	40.8	C/T	22
Locus_17855	14	41	G/T	30
Locus_9706	14	41.8	C/A	88
Locus_28103	14	43.5	T/C	52
Locus_32307	14	43.7	G/A	9
Locus_23773	14	43.9	A/G	24
Locus_21360	14	45.4	C/G	43
Locus_54244	14	47.5	C/A	78
Locus_75985	14	48.8	C/T	83
Locus_80428	14	49.2	A/T	43
Locus_12899	14	49.4	C/T	77
Locus_76068	14	49.6	T/A	35
Locus_81352	14	49.8	G/A	93
Locus_17459	14	50	C/G	92
Locus_76059	14	50.2	A/G	25
Locus_52899	14	50.4	A/G	91
Locus_71822	14	50.7	G/T	93
Locus_39567	14	50.9	A/G	34
Locus_63203	14	51.5	C/T	70
Locus_80748	14	51.7	A/G	31
Locus_76323	14	51.9	G/A	60
Locus_74175	14	52.5	A/C	24
Locus_72014	14	52.7	A/T	27
Locus_58560	14	53.1	G/C	92
Locus_69889	14	53.4	A/C	7
Locus_39267	14	55	A/T	59
Locus_49861	14	55.2	G/A	67
Locus_80427	14	55.5	C/T	16
Locus_19549	14	55.7	A/C	64
Locus_69809	14	56.5	C/T	6
Locus_73025	14	57.6	G/A	42
Locus_62787	14	61.2	T/A	37
Locus_35310	14	61.4	C/T	12
Locus_57324	14	61.8	A/G	74
Locus_17257	14	62.2	T/G	26
Locus_9595	14	68.2	A/T	24
Locus_37003	14	73.2	A/G	68
Locus_39483	14	76.1	C/T	7
Locus_6949	14	77.2	A/C	14
Locus_65096	14	78.2	C/T	8
Locus_68241	14	78.4	C/T	88
Locus_37722	14	78.9	T/A	23
Locus_18934	14	83.9	A/G	87
Locus_77220	14	86.2	G/A	88
Locus_31072	14	87.7	T/G	38
Locus_68410	14	90.7	T/C	53
Locus_63078	14	90.9	A/T	94
Locus_13450	14	92.5	C/T	73
Locus_78840	14	96.6	G/A	87
Locus_36605	14	97	C/A	41
Locus_62501	14	97.2	G/A	51
Locus_11985	14	97.6	G/C	48
Locus_74401	14	98.1	A/T	41
Locus_13063	14	99.5	G/T	53
Locus_14477	14	99.7	C/T	85
Locus_73955	14	100.2	A/T	72
Locus_25071	14	100.4	A/C	60
Locus_57627	14	100.6	A/C	36
Locus_76534	14	100.8	C/T	90
Locus_38918	14	101	A/G	33
Locus_21370	15	0	T/C	65
Locus_67893	15	0.2	C/T	78
Locus_25109	15	0.4	G/A	32
Locus_71002	15	0.6	C/A	80
Locus_20693	15	1	C/A	74
Locus_26042	15	1.5	A/G	63
Locus_17424	15	2.3	T/A	68
Locus_9024	15	2.9	T/G	47
Locus_34829	15	3.3	C/T	94
Locus_69233	15	4	G/C	32
Locus_43920	15	5	G/T	41
Locus_77552	15	7.3	C/T	51
Locus_11188	15	8.2	A/G	27
Locus_6668	15	8.4	C/T	28
Locus_8432	15	9.8	A/G	71
Locus_56355	15	10.1	T/C	90
Locus_60825	15	10.3	A/C	83
Locus_66161	15	10.9	T/G	62
Locus_33922	15	12.1	C/T	59
Locus_57293	15	12.4	G/A	14
Locus_31372	15	12.8	C/T	80
Locus_48340	15	15.3	C/G	88
Locus_55285	15	22.9	T/C	39
Locus_22894	15	27.9	A/G	63
Locus_21756	15	28.1	C/T	93
Locus_7042	15	28.3	C/A	54
Locus_80411	15	29.6	A/C	30
Locus_22268	15	35.3	T/C	65
Locus_6888	15	38	A/T	57
Locus_24655	15	41.5	A/C	89
Locus_66518	15	42.3	A/G	60
Locus_59329	15	43.1	A/C	61
Locus_20049	15	45	T/C	74
Locus_57117	15	45.5	C/T	81
Locus_6866	15	46.2	G/A	88
Locus_30542	15	64.3	A/G	65
Locus_25712	15	66.9	G/A	94
Locus_10265	15	67.9	C/T	45
Locus_78727	15	69.6	A/T	6
Locus_13479	15	76	G/T	38
Locus_55436	15	76.4	T/C	20
Locus_79477	15	76.6	A/C	72
Locus_12558	15	77.4	G/T	92
Locus_7730	15	78.7	C/G	24
Locus_31936	15	78.9	C/T	93
Locus_36838	15	82.3	T/C	54
Locus_69064	15	82.5	C/A	46
Locus_15635	15	82.7	G/A	72
Locus_61024	15	87.7	A/G	91
Locus_61410	15	90.1	T/C	61
Locus_80573	15	91.3	C/T	87
Locus_9255	15	91.5	G/A	37
Locus_21628	15	91.8	G/A	35
Locus_18788	15	94.3	G/A	52
Locus_42690	15	94.7	T/C	86
Locus_44368	15	96.2	C/G	9
Locus_53420	15	97	A/C	61
Locus_45184	15	98	G/A	94
Locus_62286	15	98.7	T/C	64
Locus_60215	15	98.9	T/C	31
Locus_81829	15	103.2	C/T	13
Locus_49161	16	0	A/G	60
Locus_50690	16	0.4	G/T	25
Locus_40825	16	0.6	G/A	57
Locus_80174	16	0.8	T/C	32
Locus_46980	16	1.5	C/A	75
Locus_10741	16	1.9	T/C	62
Locus_50728	16	2.1	G/A	40
Locus_21399	16	2.9	C/T	84
Locus_44917	16	4	G/T	32
Locus_28015	16	4.2	G/A	34
Locus_12533	16	4.6	T/C	94
Locus_69467	16	5.2	C/A	19
Locus_54731	16	5.8	T/C	62
Locus_67721	16	6	T/C	90
Locus_73474	16	6.3	G/A	68
Locus_81618	16	6.5	T/C	78
Locus_11447	16	7.1	C/T	77
Locus_53571	16	7.3	C/G	71
Locus_80696	16	7.9	T/C	62
Locus_63962	16	8.3	G/A	64
Locus_52910	16	9.2	C/A	52
Locus_52751	16	9.4	G/T	85
Locus_29584	16	9.6	A/G	34
Locus_31951	16	9.8	A/G	36
Locus_23859	16	10	C/T	92
Locus_28657	16	12.5	G/A	33
Locus_70585	16	13.2	A/G	39
Locus_80544	16	13.4	T/C	41
Locus_18345	16	13.6	T/C	20
Locus_4756	16	14.8	C/T	84
Locus_70883	16	17.8	A/C	34
Locus_49714	16	18.5	T/G	78
Locus_52555	16	18.9	G/A	69
Locus_5180	16	21.9	G/A	77
Locus_67831	16	23.8	C/T	12
Locus_76573	16	25	G/A	85
Locus_64367	16	25.6	T/C	49
Locus_69976	16	27.3	C/G	70
Locus_18816	16	27.7	A/G	10
Locus_79814	16	28.2	C/T	62
Locus_66942	16	31.8	G/T	39
Locus_35971	16	32.2	A/G	86
Locus_50933	16	34.1	A/G	46
Locus_28462	16	37.3	T/C	8
Locus_69219	16	39	T/C	66
Locus_65208	16	39.2	G/A	92
Locus_58895	16	42	A/T	39
Locus_19126	16	46.5	G/T	23
Locus_79820	16	46.7	A/T	40
Locus_44376	16	47.9	C/T	61
Locus_7855	16	48.3	T/G	20
Locus_32583	16	49	A/G	10
Locus_11446	16	49.4	A/G	14
Locus_29001	16	49.6	C/T	62
Locus_5376	16	49.8	C/T	89
Locus_602	16	50.2	T/C	8
Locus_72145	16	50.8	C/T	8
Locus_40634	16	51.2	C/T	38
Locus_23850	16	51.7	G/A	11
Locus_16473	16	53.6	C/T	69
Locus_11722	16	55.4	A/G	44
Locus_46896	16	57.1	C/A	28
Locus_73650	16	61.9	A/G	31
Locus_38038	16	62.4	G/A	13
Locus_69823	16	64.7	C/T	68
Locus_29062	16	64.9	T/C	61
Locus_21711	16	64.9	G/C	33
Locus_81879	16	72.4	C/T	6
Locus_8797	16	72.6	C/T	85
Locus_47502	16	72.8	T/A	65
Locus_20824	16	74.3	C/G	93
Locus_8589	16	74.5	G/A	40
Locus_44877	16	74.7	G/A	93
Locus_80974	16	76.4	T/C	7
Locus_48326	16	77.7	A/G	93
Locus_38357	16	77.9	G/A	44
Locus_51667	16	78.3	G/C	93
Locus_70662	16	82.4	C/T	90
Locus_75162	16	82.6	T/A	15
Locus_14356	16	86.5	A/G	23
Locus_18074	16	86.7	T/A	86
Locus_73680	16	87.5	C/A	87
Locus_55434	16	87.7	A/C	90
Locus_26177	16	90.9	T/C	68
Locus_74533	16	91.1	T/C	28
Locus_76157	16	91.3	T/G	41
Locus_26462	16	91.6	T/A	19
Locus_59467	16	92.2	C/G	9
Locus_23469	16	93	C/A	87
Locus_6652	16	93.4	G/T	48
Locus_39394	16	93.8	G/T	42
Locus_56963	16	94.1	A/G	21
Locus_71776	16	94.7	T/A	42
Locus_78615	16	94.9	C/T	72
Locus_55691	16	95.1	G/A	22
Locus_35204	16	95.5	A/G	88
Locus_79394	16	97.6	C/T	6
Locus_9917	16	98.9	T/C	82
Locus_3013	16	100.6	A/G	12
Locus_75700	17	0	T/G	55
Locus_7477	17	0.2	G/T	17
Locus_59367	17	2.1	T/A	90
Locus_65831	17	2.5	C/T	79
Locus_27432	17	2.9	A/G	62
Locus_75408	17	3.1	T/C	40
Locus_7203	17	3.4	G/T	55
Locus_64253	17	5	T/G	53
Locus_55934	17	5.2	G/A	85
Locus_34435	17	5.9	T/A	72
Locus_66167	17	6.7	T/A	47
Locus_17799	17	7.8	A/T	21
Locus_43428	17	8	A/G	24
Locus_75601	17	8.2	G/A	40
Locus_53984	17	11.2	G/T	85
Locus_60172	17	11.8	A/G	20
Locus_56033	17	12.4	C/A	40
Locus_17150	17	12.6	C/G	83
Locus_29015	17	12.8	A/G	50
Locus_52306	17	13.7	G/T	79
Locus_53847	17	14.3	A/G	8
Locus_19690	17	14.7	T/C	16
Locus_74614	17	16.8	G/A	77
Locus_53229	17	17	G/A	62
Locus_78460	17	17.2	C/T	72
Locus_38846	17	17.4	A/G	56
Locus_81809	17	17.8	A/T	78
Locus_42988	17	23.2	A/G	78
Locus_79984	17	24.3	G/T	44
Locus_51099	17	27.4	G/A	37
Locus_10437	17	27.6	T/C	13
Locus_6016	17	30.9	T/C	19
Locus_12033	17	31.7	A/T	25
Locus_68786	17	32.5	A/G	51
Locus_48082	17	32.7	A/T	74
Locus_56305	17	33.1	A/G	61
Locus_10358	17	34.8	G/C	68
Locus_15341	17	35.7	A/G	27
Locus_55878	17	41.1	T/A	35
Locus_2603	17	41.5	T/G	31
Locus_57359	17	42.2	C/A	84
Locus_51979	17	42.4	A/G	23
Locus_23285	17	50.7	G/C	52
Locus_46767	17	51.1	A/G	25
Locus_52277	17	51.5	C/T	81
Locus_62471	17	53	A/G	6
Locus_55841	17	54.3	G/A	78
Locus_24970	17	55.1	T/C	77
Locus_60485	17	55.7	G/T	91
Locus_50559	17	56.1	A/C	94
Locus_8234	17	58.7	C/A	59
Locus_68296	17	58.9	C/T	69
Locus_79557	17	61.2	T/C	68
Locus_26186	17	61.4	C/A	90
Locus_66398	17	63.8	T/A	41
Locus_46035	17	65.3	C/G	57
Locus_67320	17	72.3	A/G	47
Locus_43349	17	72.5	C/T	73
Locus_37443	17	73.8	C/T	56
Locus_76316	17	74.6	A/G	68
Locus_5814	17	74.8	T/C	28
Locus_8915	17	81.2	T/C	85
Locus_64550	17	82.1	T/C	11
Locus_26909	17	84.8	T/C	51
Locus_70514	17	85.7	C/A	21
Locus_71390	17	87.4	A/C	81
Locus_72064	17	87.6	G/A	45
Locus_63073	17	88.2	C/T	24
Locus_26583	17	89.4	A/G	78
Locus_56876	17	92	A/G	23
Locus_18265	17	92.2	A/C	49
Locus_55380	17	92.4	C/G	16
Locus_29682	18	0	C/A	44
Locus_25541	18	4.7	C/A	64
Locus_41728	18	4.9	T/G	69
Locus_61640	18	5.8	C/T	49
Locus_32216	18	6.5	C/T	57
Locus_42236	18	7	C/T	32
Locus_7877	18	7.6	T/C	69
Locus_25068	18	8	A/G	54
Locus_77290	18	9.5	G/A	76
Locus_23398	18	9.9	T/C	85
Locus_27108	18	10.5	C/G	32
Locus_17771	18	16	G/A	36
Locus_42124	18	16.2	G/A	48
Locus_54045	18	24.5	T/C	17
Locus_44117	18	24.7	A/C	94
Locus_22134	18	29.3	T/C	26
Locus_66519	18	29.5	C/A	79
Locus_11220	18	29.9	T/G	13
Locus_7706	18	33.1	T/G	90
Locus_59917	18	35.4	T/G	17
Locus_46183	18	36	C/T	53
Locus_4185	18	37.7	T/C	72
Locus_41628	18	38.1	T/G	35
Locus_26840	18	38.3	A/G	29
Locus_81563	18	38.6	T/C	83
Locus_81419	18	39.8	T/G	19
Locus_48735	18	40.6	A/G	66
Locus_3227	18	41.6	G/A	92
Locus_3921	18	42.5	C/T	39
Locus_47348	18	43.4	A/T	61
Locus_17358	18	44	G/A	94
Locus_8953	18	45.7	A/G	59
Locus_60118	18	45.9	A/G	38
Locus_70842	18	46.3	A/C	60
Locus_80129	18	46.9	A/C	44
Locus_65098	18	48	T/C	16
Locus_4145	18	48.2	A/C	64
Locus_26900	18	48.6	T/C	10
Locus_51020	18	49	A/G	40
Locus_70817	18	49.2	T/C	45
Locus_63991	18	50.3	C/G	33
Locus_69145	18	50.9	C/T	59
Locus_18210	18	51.3	C/T	31
Locus_12163	18	57.7	A/G	12
Locus_10493	18	59.2	A/G	21
Locus_32980	18	60	G/T	60
Locus_49902	18	60.4	G/C	41
Locus_16989	18	61.5	C/A	64
Locus_77889	18	61.9	T/C	36
Locus_39578	18	62.5	A/C	69
Locus_7733	18	68.2	G/T	29
Locus_10576	18	68.6	C/T	20
Locus_66355	18	69.7	T/C	50
Locus_63776	18	70.9	C/G	72
Locus_25514	18	72.8	T/C	27
Locus_73358	18	75.4	A/C	75
Locus_65326	18	75.6	T/C	24
Locus_76903	18	76.2	C/A	68
Locus_81790	18	76.4	T/C	11
Locus_8562	18	76.6	A/G	19
Locus_36707	18	77.2	A/G	35
Locus_54258	18	83.6	G/A	21
Locus_17047	18	84.1	A/G	83
Locus_11186	18	84.7	A/C	81
Locus_72633	18	85.5	C/T	29
Locus_45280	18	85.7	C/T	63
Locus_76943	18	87.4	C/T	39
Locus_76714	18	88	G/A	33
Locus_67002	18	88.4	G/T	10
Locus_78896	18	90.1	C/T	77
Locus_7343	18	90.5	C/G	58
Locus_2487	18	92.7	T/C	94
Locus_66350	18	93.7	G/A	9
Locus_25298	18	94.1	C/A	14
Locus_27212	18	94.3	T/G	87
Locus_44365	18	94.5	C/A	80
Locus_3049	18	95.8	C/T	35
Locus_6411	18	96.2	G/A	34
Locus_78481	18	97.1	A/T	9
Locus_81440	18	97.3	C/G	14
Locus_32516	18	97.7	C/T	41
Locus_9752	19	0	C/T	93
Locus_13212	19	0.4	G/A	62
Locus_50979	19	1.5	C/A	90
Locus_3739	19	2.5	G/C	42
Locus_36584	19	3.1	G/T	23
Locus_67961	19	4.4	T/C	87
Locus_26242	19	4.8	G/A	88
Locus_65484	19	5	A/G	20
Locus_63873	19	5.2	G/A	14
Locus_62124	19	7.1	T/C	18
Locus_63242	19	7.7	A/G	64
Locus_32509	19	8.5	C/T	46
Locus_55343	19	11.6	A/G	85
Locus_49990	19	12.2	A/C	29
Locus_52570	19	13.2	A/G	46
Locus_79048	19	14.7	G/A	90
Locus_49858	19	14.9	G/A	77
Locus_65672	19	15.1	C/A	24
Locus_8282	19	16.8	C/T	75
Locus_37065	19	17.4	A/G	46
Locus_4302	19	18.1	T/C	12
Locus_64816	19	18.5	T/G	94
Locus_72116	19	18.7	A/G	63
Locus_50837	19	19.1	A/G	68
Locus_31277	19	19.5	T/C	42
Locus_22228	19	20.8	C/A	16
Locus_17690	19	22.7	T/G	31
Locus_19182	19	23.7	T/G	48
Locus_19849	19	23.9	A/G	75
Locus_24135	19	24.1	T/G	84
Locus_54955	19	25	G/A	9
Locus_13348	19	28.8	C/A	86
Locus_69197	19	29.1	A/T	60
Locus_81530	19	29.9	A/G	75
Locus_20061	19	30.1	A/G	54
Locus_3262	19	32	C/T	60
Locus_79641	19	36.1	G/C	11
Locus_3936	19	37.6	G/C	57
Locus_77995	19	38	T/G	55
Locus_36642	19	38.6	T/G	71
Locus_75109	19	38.8	C/A	6
Locus_22201	19	40.1	T/C	70
Locus_7592	19	40.5	T/C	7
Locus_43985	19	43.7	A/C	51
Locus_11009	19	43.9	T/C	22
Locus_53004	19	45.2	C/T	54
Locus_54390	19	45.4	A/C	91
Locus_39197	19	47.7	G/C	61
Locus_41086	19	47.9	C/T	54
Locus_26592	19	50	A/T	76
Locus_61647	19	50.9	A/T	15
Locus_63191	19	51.5	T/C	36
Locus_17964	19	52.5	G/A	91
Locus_75689	19	52.9	G/A	87
Locus_73469	19	53.4	G/A	33
Locus_76988	19	53.6	G/T	11
Locus_16525	19	54.6	G/A	16
Locus_11169	19	55.2	C/A	84
Locus_58266	19	60.2	G/T	13
Locus_53596	19	62.1	G/A	40
Locus_70100	19	62.8	C/A	90
Locus_58067	19	63.2	G/T	57
Locus_15321	19	63.8	C/A	64
Locus_29877	19	67	T/C	64
Locus_40417	19	68.5	C/T	74
Locus_78127	19	70.8	T/C	37
Locus_43176	19	71.4	C/A	53
Locus_30342	19	72.3	T/G	11
Locus_71174	19	72.7	C/T	35
Locus_53633	19	73.3	A/T	83
Locus_69228	19	73.7	C/T	42
Locus_71147	19	73.9	G/C	81
Locus_58248	19	76.1	C/T	22
Locus_12004	19	79.7	A/G	10
Locus_39811	19	80.5	A/G	25
Locus_44254	19	81.1	G/T	85
Locus_48087	19	81.6	T/G	77
Locus_71536	19	85.5	T/C	28
Locus_62295	19	85.9	A/C	9
Locus_15662	19	86.5	G/T	78
Locus_33462	19	87.3	T/C	40
Locus_43843	19	88.4	A/T	69
Locus_39897	20	0	C/A	59
Locus_68518	20	2.1	G/A	21
Locus_76276	20	4.7	T/G	58
Locus_12791	20	5.7	T/C	15
Locus_32477	20	6.1	A/G	44
Locus_38680	20	6.8	G/A	47
Locus_72881	20	9.1	T/C	78
Locus_72810	20	9.5	C/T	7
Locus_5696	20	9.7	T/C	82
Locus_17548	20	11.6	T/C	40
Locus_62633	20	12	A/G	37
Locus_11470	20	12.2	T/A	55
Locus_69982	20	12.6	G/T	80
Locus_58582	20	13.5	T/C	51
Locus_31369	20	13.7	A/T	67
Locus_57058	20	14.5	C/T	28
Locus_53972	20	14.7	C/A	51
Locus_5393	20	14.9	G/A	54
Locus_4053	20	18.1	G/T	36
Locus_51696	20	18.3	A/G	85
Locus_6907	20	18.6	C/A	10
Locus_20498	20	18.8	A/G	9
Locus_39144	20	21.8	A/T	54
Locus_51211	20	22.2	A/T	38
Locus_63978	20	24.1	G/C	51
Locus_8428	20	27.1	A/G	82
Locus_71784	20	27.3	G/T	89
Locus_25570	20	27.9	G/A	84
Locus_19479	20	28.9	T/G	94
Locus_63619	20	29.3	A/G	60
Locus_46072	20	30	G/A	69
Locus_42728	20	34.7	T/A	93
Locus_34881	20	49	C/T	40
Locus_32650	20	51.1	T/G	76
Locus_23062	20	51.8	G/A	66
Locus_32954	20	53.4	G/C	47
Locus_80160	20	54.7	A/G	46
Locus_15535	20	57	T/C	69
Locus_51856	20	57.9	T/C	28
Locus_75465	20	58.3	A/T	63
Locus_32844	20	58.5	G/A	58
Locus_70644	20	58.7	A/C	12
Locus_3868	20	58.9	A/G	69
Locus_74555	21	0.6	A/G	32
Locus_5903	21	3.1	C/T	61
Locus_41781	21	8.6	G/T	30
Locus_34287	21	9	G/T	89
Locus_42087	21	10.7	T/C	18
Locus_60569	21	10.9	A/G	84
Locus_29782	21	12.2	C/A	60
Locus_6744	21	13.2	C/T	33
Locus_15466	21	13.6	G/T	47
Locus_59572	21	13.8	A/G	84
Locus_13182	21	14.3	A/G	8
Locus_41394	21	25.6	T/G	45
Locus_55984	21	27.9	A/T	43
Locus_41303	21	28.3	T/A	42
Locus_14782	21	37.7	T/C	60
Locus_31329	21	40.5	C/G	24
Locus_44073	21	41.1	G/A	37
Locus_32159	21	41.3	A/T	32
Locus_17558	21	41.5	C/T	17
Locus_39685	21	41.7	G/C	81
Locus_71805	21	42.4	C/A	31
Locus_43459	21	44.5	C/A	14
Locus_64915	21	44.7	C/A	12
Locus_48978	21	45.3	A/C	74
Locus_12397	21	47.6	T/G	29
Locus_52435	21	48.5	A/G	18
Locus_22189	21	50.4	A/G	65
Locus_19968	21	51	A/G	60
Locus_55279	21	53.5	A/G	23
Locus_4939	21	54	T/C	26
Locus_54523	21	60.1	G/A	17
Locus_48717	21	60.5	A/T	32
Locus_63306	21	60.7	C/T	93
Locus_69018	21	61.8	T/G	49
Locus_76811	21	63.3	A/C	25
Locus_43242	21	68.3	C/A	78
Locus_24480	21	70.6	C/A	18
Locus_48783	21	71.6	C/A	58
Locus_23707	21	71.9	G/A	62
Locus_78154	21	74.7	G/T	81
Locus_30983	21	76.1	T/A	43
Locus_81600	21	76.3	T/A	34
Locus_9892	21	76.3	T/C	7
Locus_14847	21	77.4	G/C	53
Locus_22924	21	79	C/T	26
Locus_72443	21	80.9	A/C	27
Locus_59123	21	84.8	C/T	44
Locus_79016	21	85	C/T	82
Locus_59132	21	86.7	G/A	28
Locus_16713	21	86.9	T/C	15
Locus_51180	21	90.5	T/C	45
Locus_26614	21	90.7	C/A	9
Locus_9735	21	92.6	T/A	46
Locus_27417	21	95.6	G/T	84
Locus_27510	21	96.3	T/C	87
Locus_51117	21	96.7	C/T	57
Locus_20759	21	96.9	G/A	11
Locus_47172	21	97.7	C/T	26
Locus_10762	21	99	C/A	15
Locus_21011	21	100	A/G	16
Locus_31161	21	100.6	C/T	94
Locus_35541	21	101.7	T/A	20
Locus_75077	21	102.5	C/A	52
Locus_1432	21	103.6	A/T	35
Locus_23586	22	0.4	G/C	42
Locus_35115	22	1	C/G	86
Locus_20840	22	1.5	T/C	38
Locus_66800	22	2.7	C/T	6
Locus_60326	22	3.1	G/A	66
Locus_57837	22	3.5	A/C	52
Locus_79154	22	3.8	G/T	52
Locus_69569	22	6.1	A/G	6
Locus_35501	22	7.3	A/G	83
Locus_59848	22	7.5	C/A	23
Locus_19829	22	9	C/G	52
Locus_43473	22	19.8	A/C	78
Locus_73067	22	20.5	A/T	64
Locus_55897	22	21.9	T/G	57
Locus_53410	22	22.2	T/G	81
Locus_46577	22	23.2	C/T	33
Locus_34233	22	24	T/G	48
Locus_63522	22	24.7	A/G	41
Locus_23189	22	28.5	A/C	17
Locus_9851	22	28.7	C/A	8
Locus_517	22	29	T/G	9
Locus_60986	22	34.4	G/T	46
Locus_79639	22	34.6	A/G	60
Locus_62012	22	34.8	G/T	65
Locus_6817	22	35.5	G/T	72
Locus_42839	22	36.4	A/C	32
Locus_48711	22	38.2	T/A	16
Locus_16706	22	38.6	A/G	65
Locus_42363	22	39	G/A	84
Locus_61836	22	39.2	A/C	74
Locus_16450	22	39.4	C/A	39
Locus_12737	22	44	T/C	21
Locus_18088	22	44.2	A/G	89
Locus_12325	22	44.4	T/G	79
Locus_44809	22	45.2	T/A	18
Locus_49703	22	46.1	A/G	39
Locus_59784	22	46.5	T/C	26
Locus_69848	22	46.7	A/G	50
Locus_20169	22	47.1	A/T	54
Locus_69673	22	47.3	A/T	92
Locus_49793	22	49.2	T/G	92
Locus_19976	22	55.6	C/A	9
Locus_44310	22	55.8	A/G	53
Locus_23131	22	56.4	T/C	9
Locus_45592	22	56.7	G/A	42
Locus_45672	22	63	C/T	21
Locus_79977	22	63.3	G/A	8
Locus_14228	22	68.7	G/A	93
Locus_16349	22	73.5	T/C	82
Locus_5305	22	73.9	G/T	90
Locus_24906	22	75.4	C/T	15
Locus_72910	22	76.9	T/C	42
Locus_18894	22	77.5	A/C	91
Locus_49032	22	79.8	T/G	76
Locus_13551	22	82.8	C/A	73
Locus_62148	22	84.3	A/G	76
Locus_8390	22	85.5	G/A	42
Locus_52891	22	85.9	C/A	37
Locus_47149	22	86.2	A/G	65
Locus_73510	22	86.4	G/T	89
Locus_80172	23	0.2	C/A	20
Locus_8574	23	0.6	G/A	8
Locus_29635	23	0.8	C/T	38
Locus_40582	23	1.4	C/T	94
Locus_80551	23	2.2	G/A	15
Locus_48014	23	2.5	A/C	87
Locus_43857	23	3	C/A	74
Locus_77127	23	3.5	A/T	65
Locus_81409	23	6	T/A	80
Locus_43628	23	7.3	C/T	70
Locus_50913	23	15.5	C/A	53
Locus_77386	23	16.2	G/C	24
Locus_23276	23	19.4	T/C	8
Locus_14118	23	19.6	G/A	36
Locus_21665	23	19.8	C/T	48
Locus_21339	23	20	G/T	86
Locus_66797	23	23.2	G/A	54
Locus_25091	23	27.8	C/T	49
Locus_17787	23	28.4	G/A	12
Locus_72604	23	28.8	T/C	77
Locus_50009	23	29.2	G/A	25
Locus_59664	23	30.3	G/T	45
Locus_65386	23	31.9	C/A	42
Locus_14790	23	33.2	G/T	8
Locus_49609	23	33.4	C/T	87
Locus_47266	23	34.2	A/G	7
Locus_16370	23	34.7	A/C	34
Locus_6397	23	35.3	G/A	59
Locus_10532	23	35.7	C/T	67
Locus_30513	23	36.1	G/A	92
Locus_43448	23	37.2	A/G	66
Locus_5209	23	38.4	A/C	53
Locus_40161	23	39	C/A	94
Locus_12728	23	41.4	G/T	26
Locus_3639	23	41.6	T/C	70
Locus_19629	23	41.8	G/T	19
Locus_63986	23	42.2	C/G	63
Locus_54690	23	43.9	T/C	87
Locus_69638	23	44.1	A/G	37
Locus_22764	23	44.5	T/G	92
Locus_54205	23	45.3	G/A	83
Locus_61528	23	45.6	G/T	19
Locus_77231	23	45.8	T/C	18
Locus_36734	23	46.4	G/A	21
Locus_4026	23	46.9	G/T	91
Locus_37251	23	47.2	C/A	65
Locus_65978	23	47.4	G/A	44
Locus_31880	23	48.7	A/C	67
Locus_49633	23	48.9	G/C	26
Locus_48732	23	49.1	C/G	72
Locus_48581	23	49.3	A/C	54
Locus_50603	23	49.9	A/T	78
Locus_54633	23	50.3	T/A	30
Locus_46893	23	50.6	T/G	91
Locus_21342	23	51.6	A/C	16
Locus_15266	24	0	T/A	44
Locus_11110	24	0.2	T/C	58
Locus_6604	24	0.4	T/A	56
Locus_13508	24	0.6	A/G	66
Locus_25699	24	0.8	A/G	6
Locus_15967	24	2.5	T/C	17
Locus_65250	24	3.1	A/G	44
Locus_29784	24	3.6	A/G	44
Locus_5578	24	3.8	T/C	72
Locus_42354	24	5.2	T/C	28
Locus_74524	24	5.4	T/G	88
Locus_70430	24	5.6	C/G	71
Locus_51925	24	5.9	A/C	6
Locus_27554	24	6.1	T/C	19
Locus_53087	24	6.3	G/T	22
Locus_80141	24	6.9	G/T	45
Locus_52950	24	8.4	T/C	25
Locus_50114	24	9	C/A	64
Locus_69140	24	9.4	A/G	88
Locus_39553	24	9.6	T/A	58
Locus_31468	24	11.3	C/T	63
Locus_70706	24	38.4	C/T	20
Locus_58557	24	39	T/G	58
Locus_70422	24	39.2	T/A	55
Locus_80853	24	39.4	T/G	67
Locus_21769	24	39.6	A/C	53
Locus_24929	24	39.8	G/A	53
Locus_12674	24	43.7	T/C	44
Locus_36505	24	45	A/C	11
Locus_24435	24	45.2	T/C	73
Locus_45299	26	0	A/C	54
Locus_77385	26	0.4	A/T	36
Locus_4319	26	0.6	A/C	72
Locus_37260	26	1	G/A	14
Locus_39350	26	1.5	A/G	60
Locus_36247	26	2.1	A/C	63
Locus_51401	26	4.6	G/A	65
Locus_8659	26	5.1	A/C	51
Locus_18573	26	7	T/G	12
Locus_17619	26	7.2	T/G	37
Locus_44507	26	8	A/C	39
Locus_32567	26	8.2	G/T	86
Locus_57056	26	15.1	A/G	11
Locus_56652	26	35.5	A/G	45
Locus_39730	26	36.3	A/T	86
Locus_81545	26	36.8	T/C	88
Locus_80421	26	37.2	C/A	92
Locus_44610	26	38.2	A/G	22
Locus_64380	26	38.4	A/G	85
Locus_56531	26	38.9	A/C	60
Locus_62816	26	39.9	C/A	65
Locus_51221	26	40.7	T/C	20
Locus_51305	26	41.6	T/G	54
Locus_38535	26	42	C/T	42
Locus_45230	26	44.3	C/A	39
Locus_53369	26	44.5	C/G	20
Locus_36541	26	44.7	C/T	69
Locus_10590	26	46.3	C/T	26
Locus_43811	26	46.6	G/T	12
Locus_42012	26	47	C/A	63
Locus_32694	26	47.6	A/C	56
Locus_18683	26	47.9	T/G	61
Locus_67148	26	49.9	C/T	86
Locus_74177	26	50.6	T/G	27
Locus_15117	26	52.9	G/A	78
Locus_21522	27	0.3	C/G	13
Locus_15957	27	0.5	T/C	9
Locus_1147	27	0.9	C/T	70
Locus_65175	27	1.3	C/A	68
Locus_21570	27	3	A/T	49
Locus_6950	27	4.3	C/A	44
Locus_45967	27	7.7	T/C	47
Locus_20971	27	8.7	A/G	13
Locus_35168	27	11.5	T/G	37
Locus_54310	27	11.9	C/T	45
Locus_33380	27	14.7	G/A	20
Locus_61723	27	15.1	G/C	87
Locus_15146	27	22	G/A	39
Locus_13429	27	25.9	G/A	49
Locus_29357	27	26.5	C/A	56
Locus_9118	27	26.7	T/C	65
Locus_7379	27	27.9	T/A	54
Locus_28407	27	28.4	A/G	94
Locus_74646	27	29.2	C/T	88
Locus_40784	27	29.4	G/A	43
Locus_5006	27	30	T/C	11
Locus_58394	27	33.9	C/A	47
Locus_28202	27	34.1	T/C	82
Locus_52692	27	34.7	A/T	94
Locus_33905	27	39	T/G	65
Locus_19219	27	39.4	C/G	28
Locus_53031	27	42.2	T/C	50
Locus_76780	27	42.4	C/A	93
Locus_71345	27	43.2	T/G	93
Locus_30905	27	43.4	T/A	61
Locus_43855	27	44.9	C/A	37
Locus_42655	27	45.1	C/A	31
Locus_23919	27	45.9	T/G	7
Locus_64905	27	46.8	G/T	53
Locus_24130	27	47	C/T	75
Locus_30665	27	47.2	T/G	10
Locus_7789	27	48.2	G/A	47
Locus_65278	27	49.3	A/C	67
Locus_68721	27	50.3	G/A	36
Locus_13623	27	50.5	G/A	31
Locus_50361	27	50.9	A/C	47
Locus_40671	27	51.4	A/G	37
Locus_11168	27	51.8	G/T	90
Locus_64548	27	52.2	A/T	73
Locus_59049	27	52.4	C/T	44
Locus_41273	28	0	A/C	31
Locus_5875	28	0.7	C/A	54
Locus_52545	28	2.6	C/T	94
Locus_34010	28	2.8	T/C	79
Locus_60317	28	3.6	A/G	81
Locus_9515	28	4	G/A	8
Locus_15293	28	10.2	G/T	46
Locus_9564	28	10.4	C/T	40
Locus_59689	28	10.6	A/G	46
Locus_54473	28	11	T/C	17
Locus_79121	28	12.1	C/A	52
Locus_50924	28	17.5	T/G	25
Locus_27676	28	21.2	A/G	35
Locus_21686	28	26.4	C/T	94
Locus_34051	28	26.6	G/T	38
Locus_61925	28	29.4	G/T	7
Locus_4582	28	30.4	A/G	8
Locus_73685	28	31.5	G/A	14
Locus_30862	28	31.7	C/G	70
Locus_36007	28	32.5	A/C	12
Locus_40305	28	33.6	C/T	34
Locus_35289	28	33.8	T/G	71
Locus_35805	28	34.2	C/G	68
Locus_47421	28	34.4	T/C	74
Locus_27238	28	36.3	T/C	27
Locus_57759	28	36.5	G/T	52
Locus_55613	28	38.6	T/C	7
Locus_36562	28	38.8	C/T	63
Locus_70699	28	39.2	G/T	37
Locus_7310	28	40.3	A/G	40
Locus_54929	28	40.5	A/G	64
Locus_44465	28	42.4	C/T	80
Locus_36413	28	44.5	T/C	91
Locus_46761	28	45.6	T/C	69
Locus_75938	28	45.8	T/A	81
Locus_7340	28	46	A/T	44
Locus_32057	28	46.4	A/G	27
[truncated: 131 more rows]

## Sheet: Table_S5
IMMERSION
QTL	Model	Model	Trait	LRTmax	Significance	error-I rejection threshold 1% at chromosome wide level under H0	error-I rejection threshold 0.1% at chromosome wide level under H0	error-I rejection threshold 5% at genome wide level under H0	error-I rejection threshold 1% at genome wide level under H0	Position (cM)	flanking marker 1	start	stop	flanking marker 2	start	stop	95% CI	marker1 95%	start	stop	marker2 95%	start	stop
Omy2	COX	M1	RESISTANCE	14.04	1% chromosome wide level	12.11	16.53	15.1	18.07	14.5	Locus_36756	12591499	12591593	Locus_36756	12591499	12591593	03-32	Locus_79431	3491389	3491483	Locus_47464	20146305	20146399
Omy3	COX	M1	RESISTANCE	39.87	1% genome wide level	11.32	14.11	15.3	18.02	88.2	Locus_73750	56465056	56465150	Locus_36935	57364201	57364295	82-93	Locus_45018	54412439	54412533	Locus_33426	62210559	62210653
Omy21	COX	M1	RESISTANCE	12.65	1% chromosome wide level	11.35	14.65	14.77	18.76	99	Locus_21011	44810587	44810681	Locus_29527	44484406	44484500	64-103	Locus_69018	30373476	30373570	Locus_1432	49245179	49245273
Omy2	BINARY	M1	STATUS	13.17	1% chromosome wide level	12.35	17.35	14.11	17.03	14.5	Locus_36756	12591499	12591593	Locus_36756	12591499	12591593	02-36	Locus_36399	3023488	3023582	Locus_50654	21986032	21986126
Omy3	BINARY	M1	STATUS	39.47	1% genome wide level	12.42	13.79	14.51	17.66	88.2	Locus_73750	56465056	56465150	Locus_36935	57364201	57364295	81-93	Locus_75029	56178086	56177992	Locus_33426	62210559	62210653
Omy21	BINARY	M1	STATUS	12.36	1% chromosome wide level	9.69	10.13	15.13	21.1	99.5	Locus_21011	44810587	44810681	Locus_29527	44484406	44484500	63-104	Locus_69018	30373476	30373570	Locus_1432	49245179	49245273
Omy3Omy2	BINARY	M2	STATUS	35.66	1% genome wide level	11.96	15.45	15.57	17.62	87	Locus_73750	56465056	56465150	Locus_36935	57364201	57364295	81-94	Locus_45018	54412439	54412533	Locus_33426	62210559	62210653
Omy7.1Omy2	BINARY	M2	STATUS	16.42	1% chromosome wide level	10.23	17.67	15.07	17.99	61	Locus_71934	34423571	34423665	Locus_17543	35346942	35347036	32-87	Locus_9973	15686817	15686911	Locus_10945	50989615	50989709
Omy24Omy2	BINARY	M2	STATUS	12.71	1% chromosome wide level	8.97	12.97	13.28	14.57	4	Locus_7069	26099981	26100075	Locus_5578	28714183	28714277	0-19	Locus_70706	8827911	8828005	Locus_15266	39632487	39632581
Omy17Omy3	BINARY	M2	STATUS	13.97	1% chromosome wide level	10.71	15.32	14.08	17.36	61	Locus_79557	20188896	20188990	Locus_68296	20547299	20547393	0-92	Locus_56876	9634994	9635088	Locus_75700	71677047	71677141
Omy21Omy3	BINARY	M2	STATUS	15.35	0.1% chromosome wide level	11.12	15.31	15.47	18.49	97	Locus_27510	41657027	41657121	Locus_50378	41940137	41940231	63-104	Locus_76811	30989990	30990084	Locus_1432	49245179	49245273
Omy25aOmy3	BINARY	M2	STATUS	10.41	1% chromosome wide level	9.82	11.91	13.7596	17.2294	4	Locus_7651	14736784	14736878	Locus_61771	14910612	14910706	0-35	Locus_44580	4179239	4179333	Locus_38495	28574405	28574499
Omy3Omy21	BINARY	M2	STATUS	40.73	1% genome wide level	10.45	13.16	14.58	17.66	87	Locus_73750	56465056	56465150	Locus_36935	57364201	57364295	52-93	Locus_45018	54412439	54412533	Locus_80020	62012358	62012452
Omy7.2Omy21	BINARY	M2	STATUS	11.48	1% chromosome wide level	11.23	14.57	15.5692	28.0434	7	Locus_12650	8425313	8425407	Locus_6525	8563208	8563302	0-103	Locus_17093	5696080	5696174	Locus_7963	70487960	70488054
INJECTION
QTL	Analysis	Model		LRTmax	Significance	error-I rejection threshold 1% at chromosome wide level under H0	error-I rejection threshold 0.1% at chromosome wide level under H0	error-I rejection threshold 5% at genome wide level under H0	error-I rejection threshold 1% at genome wide level under H0	Position (cM)	flanking marker 1	start	stop	flanking marker 2	start	stop	95% CI	marker1 95%	start	stop	marker2 95%	start	stop
Omy3	COX	M1	RESISTANCE	21.24	5% genome wide level	9.82	13.27	14.58	21.39	89.2	Locus_73750	56465056	56465150	Locus_36935	57364201	57364295	68-97	Locus_54134	50145203	50145297	Locus_52246	64170538	64170632
Omy10	COX	M1	RESISTANCE	10.31	1% chromosome wide level	9.98	13.57	13.93	16.68	23	Locus_72067	31278100	31278194	Locus_72067	31278100	31278194	04-93	Locus_25155	9388634	9388540	Locus_24285	63547960	63548054
Omy26	COX	M1	RESISTANCE	9.49	1% chromosome wide level	9.49	14.75	13.44	15.39	20.9	Locus_57056	11809900	11809806	Locus_56652	14624621	14624715	01-41	Locus_77385	3286969	3287063	Locus_51221	19567231	19567325
Omy29	COX	M1	RESISTANCE	23.94	1% genome wide level	8.88	15.28	13.28	16.34	48	Locus_39503	33063490	33063396	Locus_57433	35029096	35029190	26-49	Locus_17628	17825675	17825582	Locus_43400	37322480	37322574
Omy3	BINARY	M1	STATUS	21.28	1% genome wide level	11.75	14.93	13.69	18.14	89.2	Locus_73750	56465056	56465150	Locus_36935	57364295	57364201	68-95	Locus_30509	51072868	51072962	Locus_46001	63204387	63204481
Omy25a	BINARY	M1	STATUS	11.06	1% chromosome wide level	9.99	11.53	13.29	16.89	14	Locus_54520	20959612	20959706	Locus_54520	20959612	20959706	0-27	Locus_44580	4179239	4179333	Locus_36585	26054799	26054893
Omy29	BINARY	M1	STATUS	19.06	1% genome wide level	10.3	16.42	13.15	16.61	48	Locus_39503	33063396	33063490	Locus_35511	35029096	35029190	25-49	Locus_14117	17654434	17654528	Locus_43400	37322480	37322574
Omy25aOmy3	BINARY	M2	STATUS	25.49	1% genome wide level	9.63	18.1	13.38	16.63	14	Locus_54520	20959612	20959706	Locus_54520	20959612	20959706	10-18	Locus_27900	18293616	18293710	Locus_41046	23997277	23997371
Omy29.2Omy3	BINARY	M2	STATUS	14.85	1% chromosome wide level	8.99	12.14	13.7231	17.7511	23	Locus_34268	16180091	16180185	Locus_78175	16787825	16787919	08-49	Locus_19931	9452397	9452491	Locus_43400	37322480	37322574
Omy3Omy25a	BINARY	M2	STATUS	35.35	1% genome wide level	10.57	12.19	14.48	18.51	89	Locus_73750	56465056	56465150	Locus_36935	57364201	57364295	86-92	Locus_73750	56465150	56465056	Locus_25274	60833704	60833798
Omy17Omy25a	BINARY	M2	STATUS	15.85	5% genome wide level	10.92	14.96	14.84	17.92	73	Locus_37443	15782827	15782921	Locus_43349	16678401	16678495	53-79	Locus_8915	14182725	14182819	Locus_15341	38961422	38961516
Omy3Omy29	BINARY	M2	STATUS	15.27	0.1% chromsome wide level	10.85	15.27	15.84	19.3	89	Locus_73750	56465056	56465150	Locus_36935	57364201	57364295	46-105	Locus_76870	34499584	34499678	Locus_8517	79440047	79440141
Omy17Omy29	BINARY	M2	STATUS	18.29	1% genome wide level	10.66	14.58	15.01	18.26	74	Locus_76316	15713876	15713970	Locus_37443	15782827	15782921	58-92	Locus_56876	9634994	9635088	Locus_50559	28102272	28102365
Omy26Omy29	BINARY	M2	STATUS	11.75	1% chromosome wide level	9.51	14.6	12.7902	15.7144	18	Locus_57056	11809900	11809806	Locus_56652	14624621	14624715	0-34	Locus_56652	14624621	14624715	Locus_77385	3286969	3287063
IMMERSION
QTL	Analysis	Model	TRAIT	LRTmax	Significance	error-I rejection threshold 1% at chromosome wide level under H0	error-I rejection threshold 0.1% at chromosome wide level under H0	error-I rejection threshold 5% at genome wide level under H0	error-I rejection threshold 1% at genome wide level under H0	Position	flanking marker 1	start	stop	flanking marker 2	start	stop	95% CI	marker1 95%	start	stop	marker2 95%	start	stop
Omy20	Gaussian	M1	ENDURANCE	12.54	1% chromosome wide level	9.29	13.64	15.08	13.82	28	Locus_63619	27223846	27223940	Locus_42728	29455398	29455306	05-37	Locus_51211	24880342	24880248	Locus_80160	32019947	32020041
Omy27	Gaussian	M1	ENDURANCE	13.56	0.1% chromosome wide level	9.17	12.78	14.44	19.38	26	Locus_13429	11842149	11842243	Locus_29357	12118221	12118315	10-47	Locus_20971	6900755	6900849	Locus_7789	29807017	29806923
INJECTION
QTL	MODEL	Model	TRAIT	LRTmax	Significance	error-I rejection threshold 1% at chromosome wide level under H0	error-I rejection threshold 0.1% at chromosome wide level under H0	error-I rejection threshold 5% at genome wide level under H0	error-I rejection threshold 1% at genome wide level under H0	Position	flanking marker 1	start	stop	flanking marker 2	start	stop	95% CI	marker1 95%	start	stop	marker2 95%	start	stop
Omy15	Gaussian	M1	ENDURANCE	10.99	1% chromosome wide level	10.39	12.25	13.95	16.01	11	Locus_66161	16062106	16062200	Locus_33922	17152381	17152475	0-78	Locus_21370	841533	841439	Locus_7730	48546904	48546998
Omy29	Gaussian	M1	ENDURANCE	9.9	1% chromosome wide level	8.99	14.33	13.01	18.27	43	Locus_70679	32264784	32264878	Locus_39503	33063396	33063490	18-49	Locus_73914	12934703	12934797	Locus_43400	37322574	37322480

## Sheet: Table_S6
										Fold change values from ref 46			* Probe ID from Langevin et al. (ref 46)
	OMY	Position in regard to QTL	Start	Stop	GeneID	Locus	Protein product	Length	Protein name	FC in B57_s	FC in A3_r		Probe ID *
	2	inside Omy2-QTL 95% CI	14213610	14223283	110486049	LOC110486049	XP_021413043.1	481	metalloreductase STEAP4-like	9.91	7.78		TC112624	TC127722
	2	inside Omy2-QTL 95% CI	17896158	17897333	110487583	LOC110487583	XP_021415169.1	391	uncharacterized protein LOC110487583 isoform X2	3.02331	2.4987		TC101173
	2	inside Omy2-QTL 95% CI	17915590	17916774	110487583	LOC110487583	XP_021415159.1	394	uncharacterized protein LOC110487583 isoform X1	3.02331	2.4987		TC101173
	2	inside Omy2-QTL 95% CI	20625025	20625631	100653444	LOC100653444	XP_021416707.1	88	hepcidin-like	13.94	7.65		TC116498
	2	close to Omy2-QTL 95% CI	22544790	22549788	110489027	LOC110489027	XP_021417252.1	1676	complement C3	5.41	10.4		TC130908	TC126761	TC126895	TC126666	TC126457	TC126655	TC121000	TC130006
	2	close to Omy2-QTL 95% CI	24109452	24111363	100301666	LOC100301666	NP_001153967.1	240	C type lectin receptor B	11.01	9.33		TC102195
	2	close to Omy2-QTL 95% CI	24113693	24119047	110489499	LOC110489499	XP_021417877.1	254	C-type lectin domain family 4 member E-like	19.3	5.21		TC113779
	3	close to Omy3-QTLOmy29 95% CI	34175002	34177984	100136662	cd209	NP_001118105.1	255	CD209 molecule	9.96	6.57		TC114388	TC110053
	3	inside Omy3-QTL 95% CI	52194811	52203522	110520091	LOC110520091	XP_021452803.1	592	D-3-phosphoglycerate dehydrogenase-like	5.82	4.85		TC108527
	3	inside Omy3-QTL 95% CI	52499596	52501646	110520104	LOC110520104	XP_021452831.1	280	cytochrome b reductase 1	3.08904	1.11086		TC116376
	3	close to Omy3-QTL 95% CI	65165042	65170305	100136032	il-1rii	NP_001117827.1	441	interleukin-1 receptor type II precursor	10.4263	3.42132		TC97188
	7	inside Omy7.2-QTL 95% CI	11444494	11446080	110527417	LOC110527417	XP_021464354.1	319	retinol dehydrogenase 7-like	0.248708	1.06348		TC109661
	7	inside Omy7.2-QTL 95% CI	11472575	11478401	100136260	LOC100136260	XP_021464346.1	362	cathepsin K isoform X1	0.251655	0.874065		TC108901
	7	inside Omy7.2-QTL 95% CI	15615959	15616665	100136615	LOC100136615	NP_001118073.1	88	differentially regulated trout protein 1 precursor	33.97	50.52		TC121731
	7	inside Omy7.2-QTL or Omy7.1-QTL 95% CI	23549415	23549650	110527635	LOC110527635	XP_021464714.1	154	microsomal glutathione S-transferase 1-like	0.268398	0.801994		TC101907
	7	inside Omy7.2-QTL or Omy7.1-QTL 95% CI	26973070	26981677	110527669	LOC110527669	XP_021464775.1	208	syndecan-4-like	3.62787	3.6833		TC102245
	7	Omy7.1-QTL	34388993	34390704	110527800	LOC110527800	XP_021464992.1	135	retinoid-binding protein 7-like	2.00018	7.65322		TC103224
	7	close to Omy7.1-QTL 95% CI	52062146	52065523	110528153	LOC110528153	XP_021465654.1	325	PAK4-inhibitor inka1-like	0.200221	0.458392		TC95750
	10	inside Omy10-QTL 95% CI	15102772	15119319	110533447	LOC110533447	XP_021473334.1	476	neutrophil cytosolic factor 1-like	2.5787	3.59248		TC129480
	10	inside Omy10-QTL 95% CI	23081497	23093053	110533570	LOC110533570	XP_021473588.1	594	cell surface glycoprotein MUC18-like	5.81	7.06		TC103340
	10	inside Omy10-QTL 95% CI	23165199	23196549	110533575	LOC110533575	XP_021473595.1	427	3-methyl-2-oxobutanoate dehydrogenase	3.61657	2.3628		TC98472
	10	inside Omy10-QTL 95% CI	23198901	23202280	110533576	orai2	XP_021473599.1	286	protein orai-2 isoform X2	7.02426	1.12659		TC104875
	10	inside Omy10-QTL 95% CI	29620150	29624540	100136017	LOC100136017	XP_021473806.1	473	collagenase 3	6.75	10.46		TC94901	TC118671
	10	inside Omy10-QTL 95% CI	42222917	42224811	110534087	LOC110534087	XP_021474424.1	172	diamine acetyltransferase 1-like	12.96	13.59		TC125101
	10	inside Omy10-QTL 95% CI	48954856	48981979	110534268	LOC110534268	XP_021474698.1	859	TBC1 domain family member 2A-like isoform X1	0.174556	0.418486		TC113710
	15	inside Omy15-QTL 95% CI	8724430	8742215	110489589	LOC110489589	XP_021417997.1	674	uncharacterized protein LOC110489589	0.321238	0.497744		TC125686
	15	inside Omy15-QTL 95% CI	9904071	9910119	110489602	LOC110489602	XP_021418012.1	639	protein disulfide-isomerase A4-like	2.34832	3.45994		TC115920
	15	inside Omy15-QTL 95% CI	19648405	19660295	110489812	LOC110489812	XP_021418413.1	297	retinol dehydrogenase 12-like	3.43446	2.55392		TC108168
	15	inside Omy15-QTL 95% CI	21455017	21459741	100135826	LOC100135826	NP_001117692.1	260	carbonic anhydrase 1	0.211815	0.221783		TC94822
	17	inside Omy17-QTL 95% CI	13189787	13198153	110493589	LOC110493589	XP_021423621.1	470	protein LTV1 homolog isoform X1	3.81	5.19		TC123269
	17	inside Omy17-QTL 95% CI	14321379	14321932	100135940	vig-2	NP_001117757.1	51	VIG-2 protein	3.71533	1.78815		TC95120
	17	inside Omy17-QTL 95% CI	18411584	18412373	100136059	iip2	NP_001117841.1	128	interferon inducible protein 2	6.23	5.08		TC105751
	17	inside Omy17-QTL 95% CI	33113731	33119171	110494012	LOC110494012	XP_021424349.1	312	interferon-induced protein 44-like	10.4263	3.42132		TC126712
	17	inside Omy17-QTL 95% CI	38773900	38783599	110494097	LOC110494097	XP_021424491.1	459	peptidyl-prolyl cis-trans isomerase FKBP5-like	7.12286	2.44342		TC115695
	17	close to Omy17-QTL 95% CI	39038735	39040531	110494110	LOC110494110	XP_021424527.1	131	ubiquinol-cytochrome-c reductase complex assembly factor 2	0.317794	0.461065		TC116996
	17	close to Omy17-QTL 95% CI	39041005	39041916	100136652	tspo	NP_001118098.1	164	translocator protein	0.317794	0.461065		TC116996
	20	close to Omy20-QTL 95% CI	24747400	24749885	100136097	agt	XP_021431988.1	459	angiotensinogen	10.07	13.41		TC125437
	21	Omy21-QTLOmy3	41958476	41962355	110500648	LOC110500648	XP_021433807.1	433	perilipin-2-like isoform X1	4.25054	3.26072		TC96610
	21	close to Omy21-QTL 95% CI	50986065	51006698	100750259	tlr2	XP_021434009.1	806	toll-like receptor 2	0.308395	0.468711		TC118297
	25	inside Omy25-QTL 95% CI	12764454	12765257	110504647	LOC110504647	XP_021439087.1	267	LRRN4 C-terminal-like protein	3.13724	1.95041		TC114671
	25	inside Omy25-QTL 95% CI	19268449	19269832	110504792	LOC110504792	XP_021439280.1	125	gastrotropin-like	2.35614	4.35649		TC108579
	25	inside Omy25-QTL 95% CI	21339275	21354216	110504834	LOC110504834	XP_021439349.1	276	hepatocyte cell adhesion molecule-like isoform X2	0.30439	1.15663		TC113621
	25	inside Omy25-QTL 95% CI	21527625	21531242	110504840	LOC110504840	XP_021439363.1	362	fructose-bisphosphate aldolase B-like	3.16865	2.26461		TC95624
	27	inside Omy27-QTL 95% CI	8935655	8937794	110507468	LOC110507468	XP_021443148.1	207	flavin reductase (NADPH)-like	0.328857	0.47914		TC96192
	29	Omy29.2-QTL	16205674	16251468	110509730	LOC110509730	XP_021446470.1	1043	sarcoplasmic/endoplasmic reticulum calcium ATPase 2	3.38223	1.23044		TC122577
	29	inside Omy29.2-QTL 95% CI	19958851	19961719	100135840	LOC100135840	XP_021446601.1	658	78 kDa glucose-regulated protein	3.08349	2.87097		TC95198
	29	inside Omy29.2-QTL 95% CI	19962834	19970333	110509808	rabepk	XP_021446602.1	358	rab9 effector protein with kelch motifs isoform X1	3.08349	2.87097		TC95198
	29	inside Omy29.1-QTL 95% CI	31555459	31557114	110510096	LOC110510096	XP_021447097.1	198	putative defense protein Hdd11	0.212154	0.42692		TC108145
	29	Omy29.1-QTL	33668162	33669291	110510168	LOC110510168	XP_021447205.1	200	high mobility group protein B3-like	3.96296	2.93509		TC95784

## Sheet: Table_S7
>Locus_1
TGCAGGATTTGTATTCATGTGCACCTATTGTGTTTGAGTGTGTGTGCGTCTCTTCTTCATGCACACATCTCTATGTGTTCTCGTACACACGTTGA
>Locus_6
TGCAGGGAGAAACTTTGTAGCGGGGCAGGTGGGAAAAGAGGGAGGAGCATCGGGGACAGTCACATTAGAAGGGGAAAAAAAGGGAGGAGCCTAGG
>Locus_7
TGCAGGTCACCCAGGTAGAAGAACTCCAGAAAGGTGGCAGAACGCCGCAGCTCAGCCAGCGAGTGCATGTGGGCCAGGTACTGCTCAAACGCCCG
>Locus_31
TGCAGGCGCGACACAAAACGCAGAAATAAAAATATAAATCATGCCTTACCTTTGACGAGCGTCTTCTGTTTGCACTCCAATATGTCCCATAAACA
>Locus_107
TGCAGGCACGACACAAAACGCAGAAATATAAATATAATTCATGCCTTACCTTTGACGAACTTCTTTTGTTGGCACTCCAATATGTCCCATAAACA
>Locus_131
TGCAGGGAACATAACATCAGTGCTAAACATAAGCTAGATTATAGGTTATTTCAAGCAGCTGCTGTGTTCTCTGTGAGAGGAGAGGGAGCCACACA
>Locus_149
TGCAGGTTGGATTGGTGGTCATGAGGCTGCTGGCTGGTTTTGGTGTTTATGAGGCTGCTGGTTGGTTTGGTGGTCATGATGTTACTGGTTGGTTT
>Locus_163
TGCAGGAATCTTCACTTCGTCTCCTCTCTAATCCCGGCCCCCTCTCCGCCCTCACTGCCATGCTCTGCACAGCGCCAGGCGTGTGACACGCATAT
>Locus_169
TGCAGGCGCTACACAAAACGTTGAAATAAAATATAAATCATGCCTTACCTTTGACGAGCTTCTTATGTTGGCACTCCAATATGTCCCATAAACAT
>Locus_195
TGCAGGCGCGACACAAAAAGCAGAAATAAAATATAAATCATGCCTTACCTTTGACAAGCTTCTTTTGTTGGCACTCCAATATGTCCCATAAACAT
>Locus_219
TGCAGGTGCAACACAAAACACAGAAATAAAATATAAAGCATGCCTTACCTTTGACGAGCTTCTTTTGTTGGCACTCCAATATGTCCCATAAACAT
>Locus_331
TGCAGGAAGGGTACCACATGAGGGAGGAGGATGTCTTCCCTGTAACGCACAGCGTTGAGATTGCCTGCAATCACAACCAGCCCAGTCCGATGATG
>Locus_334
TGCAGGAAGGGTACCACATGAGGGAGGAGGATGTCTTCCCTGTAACGCACAGCGTTGAGATTGCCTGCAATAACAACGAGCTCAGTCCGATGATA
>Locus_353
TGCAGGAAGGGTACCACAAGAGGGAGGAGGATGTCTTCCCTGTAACGCAAAGCGTTGAGATTGCATGCAATGACAACAAGCTCAGTCCGATGATG
>Locus_402
TGCAGGAAGGATACCACATGAGGGAGGAGGATGTCTTCCCTGTAACACACAGCGTTGAGATTGTCTGCAATGACAACAAGCTCAGTCCGATGATG
>Locus_422
TGCAGGAATGGTACCACATGAGGGAGGAAGATGTCTTCCCTGTAACGCACAGCGTTGAGATTGCCTGCAATGACAACAAGTTCAGTCCGATGATG
>Locus_445
TGCAGGAAGGGTACCACATGAGGGAGGAGGATGTCTTCCCTGTAACGCACAGCGTTGAGATAGCCTGCAATGTCAACAAGCTCAGTCTGATGATG
>Locus_452
TGCAGGAAGGGTACCACATGAGGGAGGAGGATGCCTTCCCTGTAACGCACAGCGGTGAGATTGCCTGCAATGACAACAAGCTCAGTCTGATGATG
>Locus_455
TGCAGGAAGGGTACCACATAAGGGAGGAGGATGTCTTCCCTGTAATGCACAGCGTTGAGATTGCCTGCAATGACAACAAGCTCAGTCTGATGATG
>Locus_467
TGCAGGAAGGTTATCACATGAGGGAGGAGGATGTCTTCCCTGTAACGCACAGTGTTGAGATTGCCTGCAATGACAACAAGCTCAGTCCGATGATG
>Locus_470
TGCAGGAAGGTTACCACATGAGGGAGGAGGATGTCTTCCCTGTAACACACAGCGTTGAGATTGCCTGCAATGACAAAAAGCTCAGTCCGATGATG
>Locus_517
TGCAGGAAGGGTACCACATGAGGGAGGAGGATGTCTTCCCTGTAACGCACACCGTTGAGATTGCCTGCAATGACAACAAGGTCAGTCCAATGATG
>Locus_546
TGCAGGAAGGGTACCACATGAGGGAGGAGGATGTCTTCCCTGTAACACACAGCGTTGAGATTGCCTGCAAAGACAACAAGCTCAGTCAGATGATG
>Locus_574
TGCAGGAAGGGTACCACATGAAGGAGGATGATGTCTTCCCTGTAACGCACAGCGTTGAGATTGCCTGCTATGACAACAAGCTCAGTCCGATGATG
>Locus_602
TGCAGGAATGGTACCACATGAGGGAGGAGGATGTCTTCCCTGTAACGCACAGCGATGACATTGCCTGCAATGACAACAAGCTCAGTCCGATGATG
>Locus_624
TGCAGGAAGGGTACCACATGAGGGTGGAGAATGTCTTCCCTGTAACGCACAGCGTTGAGATTGCCTGCAATGAAAACAAGCTCAGTCCGATGATG
>Locus_693
TGCAGGAAGGGTACCACACGAGGAAGGAGGATGTCTTCCCTGTAACACACAGCGTTGAGATTGCCTGCAATGACAACAAGCTCAGTCCGATGATG
>Locus_701
TGCAGGAAGGGTACCACATGAGGGAGGAGGATGTCTTCCCTGTAACGCACAGCGTTGAAATTGCCTGCAATGACCACAAGCTCAGTCCGATGATG
>Locus_728
TGCAGGAAGGGTACCACATGAGGGAAGAGGATGTCTTCCCTGTAACTCACAGCGTTGGGATTGCCTGCAATGACAACAAGCTCAGTCCGATGATG
>Locus_735
TGCAGGAAGGGTACCACATGAGTGAAGAGGATGTCTTCCCTGTAACGCACAGTGTTGAGATTGCCTGCAATGACAACAAGCTCAGTCCGATGATG
>Locus_812
TGCAGGAAGGGTACCACATGAGGGAGGAGGATGTCTTTCCTGTAACGCACAGTGTTGAGATTGCCTGCAATGACAACAAGCTGAGTCCGATGATG
>Locus_826
TGCAGGGAGGGTACCACATGAGGGAGGAGGATGTCTTCCCTGTAATGCACAGAGTTGAGATTGTCTGCAATGACAACAAGCTCAGTCCGATGATG
>Locus_1020
TGCAGGAAGGGTACCACATGAGGCAGGAGGATGTCTTCCCTGTAATGCACAGCATTGAGATTGCCTGCAATGACAACAAGCTCAGTCCGATGATG
>Locus_1112
TGCAGGAAGGGTACCACATGAGGGAGGAGGATGTCTCCTTGTAACGCACAGCGTTGATTGCCTGCAATGACAACAAGTCCGATGATGCTGTGACA
>Locus_1138
TGCAGGAAAGAGCTAGGGGCACTAGGATGAACGCTACTGTCTAAGAGAAAAGTGTTTCTGTCAGTCCCTTTCTGATATAGAGTGGTGATAAGTTC
>Locus_1142
TGCAGGCCCCACAGTTTGGGAACCACTGCTTTACTGTACTATACTCTACTGAACTCTACTGTGCAGTACTTTGTGTACCTATTTAGGATACATCA
>Locus_1147
TGCAGGCTTAGCCTGACATGACCCTCCAGCATGACAATGCGACCAGCCATATTGCTCGTTCTGTGCGTGACTTCCTGCAAGACAGGAATGTCAGT
>Locus_1161
TGCAGGATTTAAAGGGATACTTCGGGATTTTGACAATGAGGCCCTTTATCTACTTCCCCAGAGGTAGATGAACTTGTGGATATCATTTTTATGTC
>Locus_1162
TGCAGGTAGAATGCTATCAAACTGCTTAACTGTGTGCCCTTGCTCTCCTTAGATACATTTTCTTTCCGGTACAGAGTGGGTGTATTTGAAAAGGA
>Locus_1168
TGCAGGAGGGTTCGTAGCCTCAACTGTCTTCATCTCAGAATCAGAATCTGGGCCTCATATCCTCACTGTAGGCCACTGATATCCTGTATGTGCCA
>Locus_1169
TGCAGGTGTTAAGGGTAGGTAACACGTATGCCACGCTGATCAACACTGAAGCCCCTCAGGGGTGGGAGCTCAGTCCTTTCCTGTACTCCCTGGTC
>Locus_1176
TGCAGGCTCATCCTGACACGACCCTCCAACATAACAATGCCATCAGCCATACTGCTCGTTCTATGCGTGAATTCCTGCAAGACAGGAATGTCAGT
>Locus_1177
TGCAGGCTGGCCAGATGCTGATGCGTGTGGGCCGTTACCAGGAGGCCTTGGGCCCTCTGCTCAATGGCCTGAGGCTCCAGGAGAAGCTAGGCTGT
>Locus_1178
TGCAGGCGGTCGTTCCACCTGGACAGCCACGGCGTGTGACTTCATCTCCTACTACCTGACAGGAGCCATGGCCATCATGACCATCAAGGTGACGC
>Locus_1198
TGCAGGCTGATCCAGGTCACCACTCGAACGGTGTTTCCTCCGACACATTGGTGCGGCTGGTTTCCGGGTTAACCTGGTGTGTGCTAAGGAGCGCG
>Locus_1206
TGCAGGCGCCTGGCCTGCTTACAAAGAGTCACTAAATGAGCCAAGTAAAGCTCCACTTGCTAAAAGTCCCCTTAACCCGGACGCCGCTGGGTCAA
>Locus_1222
TGCAGGATCGCGACGACCTGTGCCTGCCGCTCCAGTAGGGGGCGACAATGCAAAATGTATTATACCGTACACGCACAAAGACTGACAGCGCTCTT
>Locus_1305
TGCAGGCCCATCCTGATATGACCCTCCAGCATGACAATGCCACCAACCATACTGCTCGTTCTGTGTGTGATTTCCTGCAAGACAGGAATGTCAGT
>Locus_1331
TGCAGGCCCATTCTGACATGACCCTCCAGCATGACAATGCCACCAGCCATACTGCTCGTTCTGTGTGTGATTTCCTGCAAGACAGAAATGTCAGT
>Locus_1409
TGCAGGCTCATCCTGACATGACCCTCCAGCATGACAATGCCACCAGCCATACTTCTCATTCTGTGCGTGATTTCTTGCAAGACAGGAGTGTCAGT
>Locus_1424
TGCAGGCTCATCCTGACATGACCCTCCAGCATGACAATGCCACCAGCCATACTGCTCGTTCTTTGCTTGATTTCCTGCAAGACAGGAATGTCAGT
>Locus_1432
TGCAGGCTCATCCTGACATGACCCTCCAGCATGACAATGCCACCAGCCATACTGCTCGTTTTTTGCGTGATTTCCTGCAAGACAGGAATGTCAGT
>Locus_1503
TGCAGGCTCATCCTGATCTGACCCTCCAGCATGACAATGCCACCAGCCATACTGCTCATTCTGTGCGTGATTTCCTGCAAGACAGGAATATCAGT
>Locus_1506
TGCAGGCTCATCCTGATATGACCCTCCAGCATGACAATGCCACCAGCCATACTGCTGATTCTGTGCGTGATTTCCTGTAAGACAGGAATGTCAGT
>Locus_1581
TGCAGGCTCATCCTGACATGACCCTCCAGCATGAAAATGCCACCAGCCATACTGCTCATTCTGTGCGTGATTTCCTGCAAGGCAGGAATGTCAGT
>Locus_1638
TGCAGGCTCATCTTGACATGACCCTCCAGCATGACAATGCCACAAGCCATACTGCTCGTTCTGTGTGGGATTTCCTGCAAGACAGGAATGTCAGT
>Locus_1655
TGCAGGTTCATCCTGACATAACCCTCCAGCATGACAATGCCAACAGCCATACTGCTCGTTCTGTGTGTGATTTCCTGCAAGACAGGAATGTCAGT
>Locus_1662
TGCAGGCTCATCCTGATATGACCCTCCAGCATGACAATACCACCAGCCATACTGCTCGTCCTGTGCATGATTTCCTGCAAGACAGGAATGTCAGT
>Locus_1798
TGCAGGCTCATCCTGGCATGACCCTCCAGCATGACAATGCCACCAGCCATACTGCTTGTTCTGTGCGTGATTTCCTGCAAGACAGGAATGTCAGT
>Locus_1880
TGCAGGCTCATCCTAACATGACCCTCCAGCATGACAATGTCACCAGCCATACTGCTCGTTCTGTGCGTGATTTCCTGCAAGACAGGAATGTCAGA
>Locus_1944
TGCAGGCTCATCCTGACATGACCCTCCAGCATGACAAAGCCACCAGCCATAATTCTTGTTCTGTGCGTGATTTCCTGCAAGACAGGAATGTCAGT
>Locus_2022
TGCAGGCTCATCCTGACATGACCCTCCAGCATGACAATGCCACCAGCCATACTCCTCATTCTGTGCATGATTTCTTGCAAGACAGGAATGTCAGT
>Locus_2044
TGCAGGCTCATCCTGACATGTCCCTCCAGCATGACAATGCCACCAGCCCTACTGCTCGTTCTGTGCATGATTTCCTACAAGACAGGAATGTCAGT
>Locus_2056
TGCAGGCTCATCCTGACATGACCCTCCAGCATGACAATGCCACCAGCCATACTGCTCTTTCTGTGTGTGATTTCCTGCAAGACAGGAATGTCGGT
>Locus_2191
TGCAGGCTCATCCTGACATGACCCTCCAGCATGACAATGCCACCAGCCATATTTTTCGTTCTGTGCATGATTTCCTGCAAGACAGGAATGTCAGT
>Locus_2213
TGCAGGCTCATCCTGACATGACCCTCCAGCATGACTATGTCACCAGCCATACTGCTCGTTCTGTGCGTGATTTCCTGCAAGACAGGAATGTCAGT
>Locus_2227
TGCAGGCTCATCCTGACATGACCCTCCAGCATGACAATGTCACCAGCCATACTGCTCGTTCTCTGCGTGATTTCCTGCAAGACAGGGATGTCAGT
>Locus_2272
TGCAGGCGCACTGACCCTGGACGAGACACACACACACACACCGTTTAGATCATTTTCCACTGAGGAAGAGAGAAAGAGAAAGAGAGCGAGAGTGA
>Locus_2282
TGCAGGCTCATCCTAAGTGACCAGTGCAGGAGAGTTTCTGCTATACAGTGTTAACAGGTCTCGATATGTATTAGGGATTTTTATAACCACCATGC
>Locus_2294
TGCAGGTGGCTTCATTTGGAGTGATGTTTTTTATCAAACATATCCGTTTCAGTCTACCATTGATTTGGAATTATGTTCCAGACTTTTCGCTCAAC
>Locus_2367
TGCAGGGAGAAACTTTGTAGTGGGGTGAAAAGAGGGAGAAGCATCGGGGATAGCCACATTAGAAGGCGTGGGGGATAAGGAAATGTTGGACGGGC
>Locus_2379
TGCAGGCCACAATATGTCATTGAACCAATTGCACTTTATGGCAGCGAGGTGTGGGGTCCACTTGCAAAACAAGATTTCATCAAATGGGACAAACA
>Locus_2391
TGCAGGGTTGAAACATGCTTTCTCTCTTTGTTTACCGAGGTGCTATCCTCAGATAATAGCATCGTTTGCTTTCGCCGAAAAGCCTTTTTGAAATC
>Locus_2395
TGCAGGGTTGAAATATGCTTTCTCTCTCTGTTTACGGAGGTGCTATCCTCAGATAATAGCATCGTTTGCTTTCGCCGTAAAGCCTTTTTGAAATC
>Locus_2412
TGCAGGTATTTTTCCCTGTAAACAACGGCTTGACTTACCTTTGGATATTAATAAAGTTAATAAACTATTGTGAAGGTGTGGTGTGGCCATCATTA
>Locus_2416
TGCAGGTCACTTCCTAAATATTCCTTTATATTCCTTTGGAATATATTTGTGTTATTTAACACAGTAAATTATAGGAATTAGTGGGAAATGACTCA
>Locus_2427
TGCAGGGAGAAACTTTGTAGCGGGCTAGGGGGAAAAGAGGGAGGAGCATCGGGGATAGTCGCATTAGAAGGGGTGGGGAGATGAGGAAATGTTGG
>Locus_2433
TGCAGGCAGACCAGGGGAAAGGTGCTGCGTCATAACAACAGTAGTCCTCGTTTTATGTACCTGAAGAACATGTTTTTAATGGCTGTCAATTTCCA
>Locus_2437
TGCAGGCGCCCAGCCCGCTATAAGGAGTCACTACAGCGCAATGAGCCAAGTAAAGCCCCACCGTCCAAACCTTCCCCTAACCCAGATGACGCTGC
>Locus_2444
TGCAGGGCCAGCTGGTAGGCTACTTCAAAGGCCTGGCCCAGGGTCAGGATGATCTCATACGCCAGGTTCTGTTAAAAACACACACACACACAAAC
>Locus_2461
TGCAGGGTTGAGCGTGATGATACTCCCTTCTAATACATTATCTGGGATCCTCTTCAGTGTAACATCAGCAGGCAGGGTGCTGTCATTGTAAGATC
>Locus_2476
TGCAGGGAACACACACCCACACCAATGAAACAGGCCTGAATTGTCATATTAGAATTCCAGAGTTCCAGAATTCCTATTACTCCATTTGAATAGCC
>Locus_2487
TGCAGGTGGTTTCTGAAACTAATTCAATATTTGTAAGAATCTATTGAGTCTAGGCAGGTTTTTTCTCACAGGAAATCTTATCTTTTCGTGTCCTT
>Locus_2514
TGCAGGAGACCAAACAGAAGCTCACTGAGGAGGTGTTTATAGTGTCTGAGCTGGCCACCACTGAGGAGAAACTGTACACCACTGCAGACAAGGTT
>Locus_2520
TGCAGGAGCACGTTAAATTCTACTGTTCGTTGCAATCGAGCGTTCCCACATACAAAAATGATATAGTATACTACGGTTATAAAAACAAAGAGAGC
>Locus_2550
TGCAGGCTCTAGTTTTGTCTAATCTTGATTATTGTCCAGCCGTGTGGTCCAGTGCTGCAAGGAAAGACCTAGTTAAGCTGCAGCCGGCCCAGAAC
>Locus_2552
TGCAGGAAGGGTACCACGTGAGGGAGGAGGATGTCTTCCTTGTAACGCACAGCATTGAGATTACCTGCAATAATAACAAGCTCAGTCCGATGATG
>Locus_2561
TGCAGGAGAGAGAGGACACATTAGAAATACATGGGACAGATATTCCTATAGTATTAGGAATCAGGTCAGCTCTATTGACAATATTTCTATGGGCA
>Locus_2582
TGCAGGGAGAAACTTTGTAGCGGGGCAGGGGAAAAAGAGGGAGAAGCATCGGGGATAGTCATATTAGAAGGGGTGGGAGATGAGGAAATGTTGGA
>Locus_2587
TGCAGGAGATAGTTGACAGGTACAAAAAAAGGGAGCTTCTCAAATCACCATTAAAGCGATTTTATTTTCATCATCATAAAAAAGTAAATGTATCT
>Locus_2596
TGCAGGGCTCGCTGAAGCAGACATTGTGTTATGTTAATAATAGAGCTGTATACGGTTGGCAAGCATCTACAAACCTACCTGTTAGCTTGGATTGG
>Locus_2603
TGCAGGAAAAGGCTACTACAGCAGCAAACATTGTCAATGATTCTCCCTCTACCTGATTTCTAAACCTTTCGGCAGTAACTAGTGGTTTTGGTGAA
>Locus_2606
TGCAGGAAAACCAGATATCTTAACTCACTCAGGGTGTCTTCTCACACTTAGAGAAACTAGATGAGCTGAATCTTCGCAGCAACTTGATCACAAAC
>Locus_2614
TGCAGGCTGTGCCAGAGCCCGTGCCAGAGCCCGTGGTTGAGCCAGAACCCGTGCCTGAGCCCATCCCAGAGCCAGAGCCCATCCCAGTCGATGTT
>Locus_2620
TGCAGGACAGGTACAGGATGGCAACAACAACTGCCCAAGTTACACCAGGAACGCACAATCCCTCCATCAATGCTCAGACTGTCCGCAATAGGTTG
>Locus_2621
TGCAGGACAGGTACAGGATGGCAACAACAACTTCCCAAGTTACACCAGGAACGCACAATCCCTCCATCAGTGCTCAGACAGTCCGCAATAGGCTG
>Locus_2787
TGCAGGTCATCTTTGAACATTTGAACATCTTGGCCATGTTCTGTTGTAATCTCCACCCGGCACAGCCTGAAGAGGACTGGCCACCCCTCAAAGCC
>Locus_2811
TGCAGGTGAAGAAGCCAGATGAGGAGGTCCTGTGTTGCCATGGTTACACGTGGTCTGCGTCTGTGAGGCCGGTTGGACGTACTGCCAAATTCTCT
>Locus_2819
TGCAGGTACAGGAAATGTGGATTATAATTAAATTATCATTTTCGTAAGGAAAAAATAAGTCTGAAATGTCAAAGTGAAAATTACAAACTTCAGAA
>Locus_2823
TGCAGGGCTGGGGTCCTTTCAGGGTCATGTTCATTACAGCACATCCTAGTGAAATAATCATGAACATTTACTATTTGATCACTTCAGATAGTGTC
>Locus_2830
TGCAGGCTTTAAGTGTTTTCTAACTCGTTAGATAGCTGTATCATAATGCGTTATACCTGCATGTCCAGTGTTTCCAACAGTTTTGCTGAACTGAA
>Locus_2839
TGCAGGGAGAAACTTTGTAGCGGGCAGGGGAAAAAGCGGGAGGAGCGTCACATTAGAAGGGGTGAGAGATGAGGAAATGTTGGACGGGCAAGGAG
>Locus_2850
TGCAGGTATATTTCACTGGTCATCCCCAAAGCCAACACCTAATTTGGACGCCTTTCCTTCCAGTTCTCTACTGCCAATCACTGGAATGAATTGCA
>Locus_2854
TGCAGGGTGTCCCCTGTCAGCCAGTGGAACGGTGTTTCCTCCGACACATTGGTGCGGCTAGCTTCAGGGTTAAGCTGGTGGGTGTTAAGGAGCAT
>Locus_2946
TGCAGGACATTGAAGCAGAGAACCAGTGTCCTCATCCCATTAACATGCATTGGTTTTTGGCACGAAAATAAACCCATCTCTTCCACGCCCACTTA
>Locus_2956
TGCAGGTACGAAGGGAACTCCTCTTCCAGTTTGGTTCTCTTTTTGCGGTATCTTTTCTTGACCTTCTCCAGACATTCAGACACTGGTGGGGTCTC
>Locus_2962
TGCAGGTGAAAAGTCTTTGGGAAATGAATCCTTATTAGTGACATAAAGGCAGGAGACAGAGGACAGGTCTGGCTATGACTTCTACCTCTTCAGAC
>Locus_2963
TGCAGGATGCATAAACTGGCAGAGAACTTTTCCTTGCAACAATATCTCTGGAAAACTTCCATATTATTTCCAGGATTATCTTCTTTGATAACCGA
>Locus_2976
TGCAGGACCCTGGAAGATTGAACTAGCATGGGGGCCAGCCACACTGCATCACACATGTGGGTTCAAACAGGATTTGTTTGATTGAGTCTGCCAGG
>Locus_2998
TGCAGGAGTGGTACCAGACAGACAGCTACAACCTGTACCAGTCGGACCCGCAGGGTGTCTACTACTCCGTGGTGCTGGAGAACGTCCGCAGTGCC
>Locus_3013
TGCAGGACAGTAGTAAAAGAAGATAACAATCAGGCACTGAGTCCCTGGAGTGGACAGCCGGACAGCCGAGCCATCCTAGAGAAATGACCTCAGTA
>Locus_3028
TGCAGGAAGGGTACCACATGAGGGAGGAGGATGTCTTCCCTGTAACGCACAGTGTTGAGATTGCTGTTACACGTGGTCTGCCACTGCGAGGACGA
>Locus_3040
TGCAGGACAGAGCAAGGATGGAGGGACGGGGGGAGCATGGCCTGGCTCTCCAGACTAGGGCCACCACTTCTAGCCAGACAGACAGACTGATTGTT
>Locus_3048
TGCAGGCACCCGACCCGCCACAAGGAGTCACTAGGGCGCGATGAGCCAAATAAAGCCCCCCGGCCAAACCCTCCCCTAACCCGGACGACGCTGGG
>Locus_3049
TGCAGGCTTTAAGTAAAGGATTTCCCCAACTGACACAACAATATAACAGTACACATACACTATACAGTATGCATTAAGTATGACTGTAAGTCGCT
>Locus_3053
TGCAGGCTCTCCTTCACTGCAGCCAACGTGAGTAAAACATTTAAACGTGTTAACCCTCGCAAGGCTGCAGGCCCAGACGGCATCCCTAGCCGCGT
>Locus_3061
TGCAGGAGGCCTGGAAGAGTCAAACACAGACTAACACGTACACTGACAGACTCAGGTCAGCTTGGCAACAACAAGATATCAAAAGGATCATGACA
>Locus_3067
TGCAGGCCCTCTGTGGAATGAGTTTGACACCTGTCTTCTAGACTTTAGAGGTCCTTTTTGATGTACTGTAGTTATGACATAAAAATGAGTGTTGT
>Locus_3070
TGCAGGCCCTGATGCTGGACTTCCCAGAGTGGAGGGAGGACGTGCTCTCTGGCTTCGTTTACTTCGTGGTGCGCGAGGTCACCGATGTCCACCCC
>Locus_3090
TGCAGGATCGTCGACAGCTGATGATACTGAGGAGTATTTCTGTCTGTAATAAAACCCTTTTGTGGGTTAAAACGTATTCTGATTGGCTGGGCCTG
>Locus_3093
TGCAGGACTTGTCTCCTCTCACCACTACGTGTGTGCTCTGCTCTGCTGTGGAGATTACACTAATGCTGACGTCCACACGACAACACACGCGCACG
>Locus_3099
TGCAGGAAGACCCAGTGCGCTGTGTATAGAGAGCCTAGGTACTCAGAACAGAGTGGATCCTGTATCTGCTATCTCTGTCAGCTAAGGACAGAACA
>Locus_3116
TGCAGGCAGGACAGCACATCCACAACACAGCCACACGCCTGGTGAACTCTGGGGAGACGACTGAGATTCATGGCTCCCATTGGTAGGCTTTTAGG
>Locus_3123
TGCAGGGGAGTAAAGAGATAAGAGACAAGTCAGACACACCACTGTAAGCCACACAGGAATGGAAATTACTGCTGAGCCCTTAGAAAACACTGGAC
>Locus_3133
TGCAGGGCCAGAGAGAAAGGGGGATAGGGTGTTCTTCAAGGCTGTATGCTCTGCCCACTCCAAATCTCAAACACGCATGCATGGCCTTCACCCCG
>Locus_3134
TGCAGGCTCTCCTTTTATCTTATCTTGATTATTGTCCAGTCATATGGTCAAGTGTTGCAAAGACAGACCTAGTTAAGCTGCAGCTGGTCCAGAAC
>Locus_3141
TGCAGGATATTTTGCCAAAAACAAAAAAAAACTTCACTCACAGATCTAAAGGCAAGTTTGTTTGTGACAGCCCTTTCACATAATTTCCTTCACAA
>Locus_3142
TGCAGGTACACACACACACATACTTATCGGACAAGCATGGGAGCACACACACAGTTTTAGCTACATGTCAGAGCCTGGAACACTCAAATGCTGAC
>Locus_3161
TGCAGGGTTGAAAAATGCTTTTATTTCTTTGTTTACTACGGTGTTATCCTCAGAAAGCATATTTTGCTTTCGCTGGATTCACAACAAGTGCAGCT
>Locus_3169
TGCAGGGCCATGTTTAGCCGTTTACAGTACTGTCCGTCTTGTCTACATGTCACAAGCCTGCAGCGGCATACAGGATCCCCACTTATAGTTCTGTC
>Locus_3171
TGCAGGGAGGCGTTCCAGCGCTGGGTGTCCTCCAGCTGATGCCTGACACTCTGCAGCTCCCTGGGGTCAACGTGGCCCTGGCCCTCGCGCCCTGC
>Locus_3191
TGCAGGCGTCTGGCCTTCCACAAGGAGTTGCTAGAGTGTGATGAGCCAAGTAAAGCCCCCCGGCCAAGCCCTCCCCTAACCTGGGCGATGCTGGG
>Locus_3192
TGCAGGCTGACTGCGGTCGTCAGTTGAACAGTGTTTCCTCTGACACATTGGTGCAGCTGGTTTCCGGGATAAGCGAGCAGGTGTTAAGAAGCGTG
>Locus_3200
TGCAGGCGCCCGGCCCCCCACAAGGACTCGCTAGAGGGCTGATAAAGTCCCCCGCGGCAAAACCCTCCCCTAACCCAGACAACACTGGGACACCT
>Locus_3204
TGCAGGGTGTGTAGGCCTGTATCACTAAAGTCAAAATGCATTAATAAGTATATAGAACGTGTAGGGAGTGTACAGAGTTGATAATGCACCCTTTA
>Locus_3215
TGCAGGACACCTACAGGACTCGATGTGACAGGAAGGCCAAAAAAATCATCAAGGACAACAACCACCTGAGCCACTGCCTGTTCACCCCGCTACTA
>Locus_3227
TGCAGGTTATGGACAATTTGCATACAGTGTTTAGCATTTCTCCAGTAGTTTTCCTCTAGGAAAAAGCCCCCCGCTACTATGTAAAATATAATAAA
>Locus_3238
TGCAGGCCATAAATAGCAAATAGAAGTTCAAAATGTGTAATATTCACAAGAACTTAAGTTGCTAAAAATATCTAACACAACATTAGGCGATAATA
>Locus_3253
TGCAGGCCTCTTGCCTAAACACTCCCAAGGTTCCTTCTTCCCCCCCTGGGAACAAACACAGAATAATTACTAACATAAAGTGAAACATTTCAATA
>Locus_3262
TGCAGGAGCGATTTACTGCTTTGATGTTTGCAGAGAATGTCAGGGTGTTGTCCAGGGTCACGCAAAGGTTCTTTGCATTCTGGGAGGGGAACAAC
>Locus_3287
TGCAGGAGGATCATTTGTGATGATCTCATCGCTTCACAACCACCAGACAAACCGAGGTAGAATGAATAGCATGTGTTTCCTGCATCCAGCTGTCT
>Locus_3293
TGCAGGTTTTGGGTCTGTTTTATTCGTGCACATTTGTGCCCCAGCTGTTTGGACCTGTGTTTGTGTGTGCATTGTCTGTGTATCTTTCAGCCACT
>Locus_3309
TGCAGGTATAATGCATTATAATGCAGATACATTATAAGTCTTTCATGAGCCTTTCATAATGTCTTATTACCATCTGATAATGATCCTTTTTTACA
>Locus_3335
TGCAGGATGGTGGAATGTTATTACTGTACCACAACAAAGTGTATAAATGTAGATGTTCACTAAACTTTTTAACATCATTGTTCTTTCAATCTTAC
>Locus_3348
TGCAGGCTCTGTGCTACCTTCACCAGCACCACATCATCCATAGAGACCTGAAGGCAGGCAACATCCTCCTCACCATGGAGGGACACGTCAAACTG
>Locus_3353
TGCAGGCTCATCTTGACATGACCCTCCAGCATGAAAATGCAACCAGCCATACTGCTCGTTCTGTGCGTGTTTTCCTGCATTTCCCCCAGAAATGT
>Locus_3404
TGCAGGGAGAAACTTTGTAGCGGGGCAGGGGAAAAACTCGTCATACTCGTCGTCAAACCCACTGGCTACAGGTTATCTACAAGTCTCTGCTAGGT
>Locus_3415
TGCAGGAATGTTTAATGGCAGCAGGCATCAGGACACTAGCTCACCTACGGCTGCCGGGGGTTGGGCAGTGTAAAGCCACCCCATGAGTTGACACA
>Locus_3416
TGCAGGGTCTACGCCGTCAGCCAAGGAGTGTCCGTGTGTGCATGTCCAGCTCTCTGCCTTCTCTCCATACTGCTACATTGACTTTCAGAGAGCCC
>Locus_3417
TGCAGGACAGGTAAAGGATGGGAACAACAACTGCCCGAGTTACACCGCAACTTTTTTTCATTCAACTTTTTCACTCCGGACGTTTTATCTGAACA
>Locus_3431
TGCAGGGAGCATAGACATATCCCAGGAACCTGAATGGTAGTCTAAGGAAAATAAGTAGAATGGGAAAAAGTATGGCATGGAAAGATGCAATTTAT
>Locus_3439
TGCAGGAGACAACAAAGCAGTTAGAGGAACAAATCTCACTCTGGCAAAAAAAAGTTCTGGGTGACACTCAAATGCCAGATATGAAAATTAAGCAC
>Locus_3440
TGCAGGCTCATCCTGACATGACCCTCCAGTATGACAATGCCACCAGCCATACTGCTCGTTCTGTGCGTGATTTCCTGCAAGACAGGAACATCAGT
>Locus_3505
TGCAGGGGAGAGAGGCTACTGGAGTAAAAATAACACAGAATGTCACTATCAGAGAGAGAATCAACTATCAGCGTGATGGGGAGAGGAGAGAGGGG
>Locus_3512
TGCAGGCCAGAGACGAGCAGGGTGAAGAGAGGAGGAAGCAGCTGGTCAAACAGGTACTGGGGTTGTGTTCATTACATACCAATTGGAAGAAAACA
>Locus_3513
TGCAGGTTCATGCTCTACAACATCCATAGAGTTCTCCCATGTCACCACGCTCCTCCACACACTCCACTGGCTCACTACAAGACCATGGTAATTAC
>Locus_3516
TGCAGGGGCAACAAACTGAAGTGATATAGCACTTCCTGTAGAGACAACACACTATAGTGATATAGCACTTCCTGTAGGGGAAAGACTCTGTAGCT
>Locus_3563
TGCAGGGTTGAAATATACTAACCACTTTGTTTACTATTGTGCTATCATCAGATAATAGCTTCTTATGCTTTTGCCGAAAAGCCTTTTTAAAATAT
>Locus_3567
TGCAGGGCGAAGCTGTATAGCGGGGCAGGAAGAAAAGAGGGAGGAGCCTCAGGGCTAGTCACATTAGAAGGGTTGGGAGATGAGGAAGTGTTGGA
>Locus_3588
TGCAGGGCATCGGCCATTTAGCTGATTCAGGAAACAAGGAGAGAAACAGCCTCGGTAGACTACTAGGATAGATCCAGTGAATGAGAAATAGCATG
>Locus_3598
TGCAGGTGCCTAGGTGGAAGAGTGGGGTACCATCTCACAGCAAGAACTGGCAAATCTGGTGCAGTCCATGAGGAGGAGATGCACTGCAGTACTTA
>Locus_3600
TGCAGGGCAGAAAAGAGGTTGAAAACCAAACCATAAACATACTTTAAATCAAGTTACATTTATTAACAGTAGCCTATTTTCTAAATATTCGAAAA
>Locus_3602
TGCAGGAGGAGATATATGGATGTCAAAAAATTGTGAAATTGGATGGTCTTCTTGCCCATCGGAATGTGTCAACCCTCATGGCTGCCAATGTGATA
>Locus_3615
TGCAGGGGGAGACAAATGGGGTAGAGTTTGGAGCAATGGTCCCTATATTATTATTTTTTATTAACAGTGAAACACACCCAAATCCTAAAAATGTA
>Locus_3617
TGCAGGGGTACATTTCCATTTAGCTATCTTGTGTTGATAAAAAGAGCTGGACATAATGACATCACACACACAAAAAGAAGAGGTTTTAGTGTTTC
>Locus_3633
TGCAGGCTCTGCGGTTCCGTGTGTTTAATTACAGCTGCATAGACTCTTGCCAGCATAGGACAATAACTATTTGGACACATTAATTTGCTAAAATA
>Locus_3639
TGCAGGGCTCTGGCAGTGCTCCTCCTGCTCCTCCTTGCACAAAGGCGGAGGTAGCAGTCCTGCTGCTGGGTTGTTGCCCTCCTACAGCCTCCTCC
>Locus_3643
TGCAGGGCGCTGTTGACCACGGTGCCGTCTGGTAGACCCCAGGAGATCTCTGGCTCCGGGGCTCCAGACGCTTTGCAGTCCACCTTCAGGTCGTT
>Locus_3651
TGCAGGCTTAACACTAAACACACCGAAAAGCAGCAGAAGTCTACTGCAGGCTTAATACCAAACAACACACCAAACAGCAGCAGAAGTCTACTGCA
>Locus_3653
TGCAGGAAGTATGGTTGAAGCACGTTCACATTCACAGGTGACCTTAACACACACACCCGTGGTCAGTGTAGGGGCATATCGTACAGACACACACA
>Locus_3663
TGCAGGCTCATCCTGACATGACCCTCCAGCATGACAATGCCACCAGCTATACTGCTCGTTCTCTGCATGATTTCCTGCTAGACAGGAATGTCAAG
>Locus_3668
TGCAGGGAGAGGCGTTTGTGACGCTCAGGCTCGGGAAGGTAGTGTTGCTCAGCCATGGCCCCACTGCGGGGAGCAGAGCCATAACCCGAGGAGGG
>Locus_3671
TGCAGGGTTTGACATAATACAAAGTGAAAAGATAGAGCTGCTTGTTGCTCTAGTTCTTTAGAAGCAGGTGAAAAAAACAAACAGGTTGGCTTTAA
>Locus_3672
TGCAGGAAGTCTTGCATGAGGTCTTCTCTGTTGCTAATTAGTATTTCAAATTTTTGAGAGTAAATTGAGGCAAATATTGATGAAACTCACCTTGT
>Locus_3674
TGCAGGGAGTAAATTTGGAGGACAAGAAGATAGATGCTGTAAGGTCTTGGCCAGTCCCAACCACCATCAAGGGGTTACAACCTTTTTTGGGGTTT
>Locus_3676
TGCAGGCTGACTTCGGTCATCAGTTGAATGGTGTTTCCTCCGACACATTGGTGCAGCTGACTTCTGGGTTTAACGAGCAGGTGTTAAGAAGCACA
>Locus_3695
TGCAGGGTTGAAATATGCTTTTCTCTCTTTGTTTACGGAGGTTCTATCCTCAGATAATAGCATTGTTTGCTTTCACCGAAAAGCCTTTTTGAAAT
>Locus_3739
TGCAGGCAACTTGTGTAATATGGTAGGAGATAAAGCAGATTGGGTTATTAATTTCACCTGTCACATTATTTAACATTATTAAGACTTTTGTAGTT
>Locus_3745
TGCAGGGGACCAGCTACCACCACCCTGAGGAGAGACACATGAAACGAGGGGTTAATATGGTAGTAAGAAGGGAGCTGTAGCCTATAACACACCTC
>Locus_3746
TGCAGGATTGTCTGAGACCAGCCACCCAAACAGTCGATGGAAATTGTGAGTAGTTCTGTCTGTAATAAAGCCCTTTTGTGGGGAAAAACTCATTC
>Locus_3748
TGCAGGGACAAAAGCTGCCACATAATGTAGCACTTTTTTCCGTAGTGTCTCTTTTACTATATGAACACGTCCAAAATGACTTTCCATCAGTGAGT
>Locus_3773
TGCAGGTCCATTGAATTATAAAATAATGCCGCTGTTACAACAGACTTGGCAACCTTGTATTGCGTGAATAGATCCAACCAGGACTGCCTTCCTGC
>Locus_3799
TGCAGGCTCATCCAGACATGACCCTCCAGCATGACAATGCCACCAGCCATACTGCTTGTTCTGTGCGTGATTTCCTGCAAGTCAGTCTTCTGCCA
>Locus_3823
TGCAGGGCCGAACCTTCGCCGGAGCTTGCAACCAGCTCCTAGTTCGCCTCCTCTGCTCCGTGAGCCGTTCGTTCTGGCACCTGAGCGGTATGACG
>Locus_3834
TGCAGGAACAACCCGGGCCATCACATCTTCATTCAGGGTCAGAGAGGCGATGGCCGCCAGGAGCCAGCAGTCACCTGGAGGGGGAAACAGAGAAG
>Locus_3844
TGCAGGTGGTCATCCACCATCTCCTCCACGGCACTCAGTCCCAGGCTGGCCGGCAGCTCCTCCTCATCCCCCAGCAGCACGGTGAAGATGAGCAA
>Locus_3868
TGCAGGAAAACTCTCTCCCCCCACTCTGAGAAATGGAAGTTAAATCCTCTTATTACCACAGAGAGAGACATTGCAGTACGGTAAAATCAAAAGGT
>Locus_3892
TGCAGGCTCATCCTGACATGACCCTCCAGCATGATAATGCCACCAGCCATACTGCTTGTTCCCTGCGTGATTTCCTGCAAGACAGGACTGTCAGT
>Locus_3895
TGCAGGCAATAGCTCACGCTCCCGTCCGGCTCCCAGATCTTGACTTCTGTTGCTTCGGGTGAAAACAGAAAAAATATCTTTCCATCCCTCCAATC
>Locus_3905
TGCAGGGCCAGGTTGGCCAGGTTCAGCTTGCCTGGCTTTGGGGGCGCCGCGGGGCCGGCCGGGGAGGGGTCCTTAGAGGGAAAACTACCCAGGGG
>Locus_3918
TGCAGGGGAGTAAAATAGATAAGAGACTAGTCAGACATACCTCTGTAAATCAACTTGGGGAGTGGACATTTACTGATGAGCTCTTAGAAAACTCT
>Locus_3921
TGCAGGCTGCAGACACAATTAAATACAAATATACAGCCTTCTCTCGCTGTATAATGTTAAATGTTTTTTCACAGACCTTTTGAATCTATGCAGCT
>Locus_3925
TGCAGGAGTTGTAGACTCCAGACTGCAAGCTGAAACTCCTAGTCAGTCTAACCGTCCCATATGAGGTCCTACTCCACCCTCTGGGTGTCTGATGA
>Locus_3936
TGCAGGAGCATAAGTTTTGCCTGTTCATTGTAATCGACCCTTCAGCTTTATGAGCGAGAAAAGAATTCCACTAACTGTCCACCATATTGTTACCA
>Locus_3939
TGCAGGCTCATCCTGACATGACCCTCCAGCATGACACTGCCACCAGCACCAGATTTCCTGCAAGACAGGAATGTCAGTGTTCTGCCATGGCCAGC
>Locus_3946
TGCAGGGCATTCGTGCCAGTCCTAGCCCCTCCAGAGGGCAGCCTCTGGGCCAGACAGAGGGTGAGGGGAGCGATATGGGGGGGTCCAGGGGAACC
>Locus_3953
TGCAGGTCCTGACAGTGACTCCTCAGGTACCTCCCTAGCTCCTGATTCATCCTCTCCTCCTGCCCGTTAGACTGAGGCTGATACCTGGGTGTGAG
>Locus_3954
TGCAGGATACAGTGTAACGTTACATATAACTAGCTAGCTACTCTAGCCATGTCGAATCATCCGGTAGATGGAGAAAAAGTAGCTAGCTATGTTTC
>Locus_3955
TGCAGGAAAAGCATCAGTAGCAGCAACAGCAGCAGTGATTTCGCTCAGTGATTTCTATACATCCCAACCCTGTCATCAGCAGGTTCAATGCAAAC
>Locus_3958
TGCAGGTCAGCAGGGTTGGTCGGGCCTGGAGGAGGGTGCTCTGGGCCTGGAGGTGTCCTGGAGATCATGAAAGGAGAGTTACATTAATTAAAAAA
>Locus_3960
TGCAGGACACCTGCACAATTCCTTCACAAAAGGTTGAATTTCTGCAAGGGTTTCAGGACTTTTTTAAAAGCATCATTAGTGTGCCATCATGCAGC
>Locus_3967
TGCAGGATCGTCTGAGACCAGCCACCCAGAAGCTGAAACTGTGGGTTTGCAAAACCGAAGAATTTCTACACAAACTGTCAGAAAACGTCTCAGGG
>Locus_3974
TGCAGGCAGAACTGAACGATTTCCACTAGATAGGCCAGCTGCAAAGTTGAAATTGGCTACATTGTACAAAGTCATGAAAACAAAAATGATTTAAG
>Locus_3975
TGCAGGGAGGGCAGGGAATCTTTTTGGGTTTCCCTTGTTACTTGTTACAAACATTTTATTAAGAAGAGTGTAGAACAATTTAGTATTGTAACGCT
>Locus_3994
TGCAGGTCTACTCTGAGGTCTGCGATGGGCTTCAGGCCTGGTCGCCTCTTCAACTGGCTGTTCACCCACAACACATAGGTTGATAGCTGCTGCTA
>Locus_4010
TGCAGGTATGTCAAGTGCTATCTTCTCCCTGACAAGTCTCGCACTGGTAAAAAGAAAACCAGCATCAAACGAAACACAGTAGACCCCACCTACAA
>Locus_4015
TGCAGGACTTGATTTGTGGAGTGTGGTGTCAAAAAAGGCAGAGCATCTCTTCATTACGGACAGGCCTCTCCCCATCTTTACAACCATTTAATCTA
>Locus_4026
TGCAGGGTTGAAATATGCTAACTTCTTTGTTTACTGCTGGTGCAGATGGTGCAGGCTATCAGATAATAGCTTCTTATGTTTTCGCCGAAAAGCAT
>Locus_4044
TGCAGGGTTGAAATATGCTTCTCTCTTTGTTTACTGGGGTGCCATCCTCAGATAATAGCATCGTTTGATTTCGCCGTAAAGCATTTTTGAAATCT
>Locus_4051
TGCAGGAGTGCATCACAAACAACACCCGATTCCCTATATAGTGCACTACTTTTGACCAGGGCCCATGTCCTAAATGACACTCTATTCCCTACATA
>Locus_4053
TGCAGGACGGAGTTCTAAGCAGAACTTGGGATTTTGGTGTTTTTGTTGGGCTGAATTGATAGTAATCTATATTTCTGAGGTCACAGTGTCAAGGT
>Locus_4072
TGCAGGCTTAGCATTGCTGACAGTTAATTTTCTTATATTTGACACCCAGCTCACGGAAAGTCACAGTCATTCTCCCACCCAGGTTCCTCAAACGA
>Locus_4124
TGCAGGGACGGCTTGTCAGCTAGCATGATGCTAATGCTACTTTGGCGCTAGGCTGTGAGGGTCTCCTTTTTTTTGAGTTAATATTTGGTCAAAGT
>Locus_4125
TGCAGGATTACCAGGGGCTAAAAACCTATCCAAGGTTAGTGTTATTTGATAGGGTTGGACTGACGATGCCGTAATGTGTTATTTTACTGCCAGTA
>Locus_4127
TGCAGGTATAAGGCTGTATTACTTGTTAAAAGCATGTATGAGTGTCCATCTCCTCTCTCTCCCTCTCCTCTCCTTCATTCCTCTAGCTACAGAAT
>Locus_4130
TGCAGGTGAAAAAGCTGGATGTGGAGTTCCTGGGCAGGCGTGGTTCCACATGGTCTGCGGGTGACGTCCTGCCGAATTCTCTAAAAGGAAATCGG
>Locus_4145
TGCAGGTTGGTGCCTGACACACACACACACACTTAAGGCAGTGCACACTGGTATACAGATTAAACACTTAACTGCAATTAGCTATGGGGCACTAG
>Locus_4156
TGCAGGAAACTGAGCAAAAATAATAATCGACCAATCACATTGATTGCCGGTTTTGCATGCGTGTAAGTTTGCTGCTCCTTTAAGACTTTTCCCCC
>Locus_4159
TGCAGGATTGTCTGAGACCTTCTACCTGGACAGCTGATGAAACTGACAAGTGTTTCTTTCTGTAATAAAGCCTGTTTTGTGGGGAAAAACTCATT
>Locus_4185
TGCAGGCAGTCACTGAGTCCGAGGTGCTAAAGGAGCTCCTTAAACTTGACCCCAAAAACACAATAACAATAACGAGGCTATGTACAGGGGGCACC
>Locus_4210
TGCAGGTAACTCTGCAAATAGCACTGATGGGTGACTTGAAAAGTCATAGTCAGTCAATCAATAATATAATACTTTTAGCCCCCCAAAAAAACTTT
>Locus_4212
TGCAGGCAGAGGAGGAGCCGTGATAAATATCAGACAAATATTGTTTTTAAGGCTCTCACTGCACACTTAAGCTCTACACACAGAGACTGACCCCA
>Locus_4213
TGCAGGCCACCAGGGCTCATCATAATCGTCGGCGTCGCCGGCATGTTCGCCATCCTGCTGGGCATTACCGGGGGGAAGTGCACCAACTTTGTGGA
>Locus_4223
TGCAGGAACCCCCACCAACTAAGCAGGTTCCTCAATGAACCCCACCTCCTATGGGGTTCATGGAAGAACCTTTTGGGGGCCATTTTCAGTGCCAA
>Locus_4225
TGCAGGTTTCAGTACATTTCTGGGGGGAATGGCCCTAGACCTCACCCTCCGATCCAACAGGTCCCAGGTCTTGCCTCTTCGCTGGCCATGGCAGA
>Locus_4238
TGCAGGTCCCCAAACAGCTTCTCGTACTTACTGGGGAGCTTTTCCCACGTGCCCCGAAGTCTAGATACCGGGGCCAGGTTCAGACCACTGTTGGG
>Locus_4240
TGCAGGTTGTACCTAATCCTGCTCTGACCTTTGTTTCACAGTCCACAATAAACTGAAGAGGTTTTAGGTTTTCAACAGTGTTTACTTGATAGATT
>Locus_4250
TGCAGGCTCATCCTGACATGACTCTCCAGCATGACAATGCCACCAGCCATACTGCTCATCCCAAACCATCTCAATTGGGTTGAGGTCGAGTGATT
>Locus_4264
TGCAGGCTTTCTCAGATTCTGCCATTACTCTCCTGGAGTTGCCTGTAATAAGCTACACGAAGAGTCGACAATCTTTCTCATGTGGAAGCGTAATT
>Locus_4274
TGCAGGGCTATACTGTTGTCTTCGGTTCCAGAGATGCGTACCTCAGCCTGTGAGATTTGCCCAGCACATTATTTTACATATTGTTTTACATTGTC
>Locus_4278
TGCAGGATGAATTTTGCCTTTTGTAGGCCATCATTGTGAATAATAATTTATTCTTAATTGACTTGAATAGTTAAATAAAATAAAATACACATTTG
>Locus_4286
TGCAGGAGGTCCAGATTTGACTTGCATCAAAGTGAACATGTTAAGTAGCACCCGCATCAAGCCACACCTCCAATATAATTTCCAAGTGTGCCACC
>Locus_4294
TGCAGGCGCCGGGCCCGCCACAAGGAGTCACTAGTGCGCGATGAGCCAAGTAAACCCCCCCTGGCCAGACCCTCCCCTAACCCAGACGACGCTGG
>Locus_4295
TGCAGGTTCATCCTGACATGACCCTCCAGCATGACAATGCCACCAGCCACACTGCTCGTTCTGTGCGTGACTTTCTGCAAGACAGGAATGTCAGT
>Locus_4302
TGCAGGCTCATCTTGACATAACCCTCCAGGATGACAATGCCACAAGCCATACTGCTCGTTCTGTGAGTGATTTCCTGCAAGAAAGGAATGTCAGT
>Locus_4317
TGCAGGGAGGAGAGACAGATAAAAGAGGATGGAAAGTTGAGATGTGACACCCACTGATATGAATCCCACTGAAACCAAGATGGGTGAAACTCACT
>Locus_4319
TGCAGGAGCAGCTATCACTGCAGAGACAGCTGCTCCGAGAGCTGGAGACACAGCTGCATGAGTCCCAGAGGACCAGCACCCAGCTCCGAGCTCAG
>Locus_4324
TGCAGGCAGGTCAATGGCATAGTCCCAGGGGCGATGAGGGAGAACGATGGAGCAGGTTTTGGAAAATACCTCCCGCAGTTTCGGGTATACCTCCG
>Locus_4325
TGCAGGTGAAGAAGCCAGATGTGGAGGCTGGTCCTGGGCTGGTGTGGTTACATGTGGTCTGCGGTTCTAAAGTCGGTTGGACATACTGCCAAATT
>Locus_4338
TGCAGGGACACCACTCTTACGGCTGACCAGCTGGTGAACCTGTCCATCTGGCTGGATAACCTGCTGGCTACCCACAGACGTCCTGATCGGGGCCT
>Locus_4340
TGCAGGTAGCTACATCACTACGATCGGCGTGGACTTTAAGATCCGTACGGTGGACATCGACGGGGAGCGAGTCAAACTGCAGATCTGGGACACGG
>Locus_4342
TGCAGGTCAGTCATGCTTTTCAATCTCTGCTGTATCGCAGCAGTCAGGTCCATGTAGGCCTCGTCAATACTGGCCCTCTCGAGCACAGCGAAGCG
>Locus_4345
TGCAGGTGTGATGTTCGGATGTACCAATCCTGTGTAGGTGTTGTTACACGTGGTCTGCCACCACGAGGACGATCAGCTGTCCATCCTGTCTCCCT
>Locus_4366
TGCAGGTTGACCTCGTTCGTCAGTTGAACAGTGTTTCCTCCGACACATTGGTGCGGCTGGCTTCCAGGTTAAGGGGGCATGTGTTAAGAAGTGCG
>Locus_4375
TGCAGGTCCCCCAGCCTTTTCTGTACCTGACACACTCTGTTCCCCATCTCCTCCTCTCGACTCTTGACGGGAAGAAAAAGGAAAATCACAGCTAG
>Locus_4379
TGCAGGCGCCCGGCCCGCCACAAGGAAACGCTAAAGCCACCCTGGCACAAACCCTCCCCTAACCCAGAAGACACTGGGGCAATTGTGCGCTGCCC
>Locus_4381
TGCAGGTTGAGTTCAATAACTACAGGCAGATGAATGGTGAGATGCCGGAGGAAGCTTTGAATAGGTCAGTAGCCTACAGAGTAATATGGAAGAAT
>Locus_4388
TGCAGGGCCAGAAACTGCTTGGTCTGCCTCCTACCCTTCAACCTGTCTGGCTTGGTTGCACCTGCTGGGGGTTTAACCCCCTCCGGCAAGGTGAC
>Locus_4397
TGCAGGAGTGAATCACTGCTTTGATGTTTGCAGAGAACGACAGGGTGTTGTCCTGGGTCATGGCAAGGTTATTTTCAATCTGGGAGGGGGTCACC
>Locus_4459
TGCAGGTGTGATGTTCGGATGTACCGATCCTGTGCAGGTGTTGTTACACATGGTCTGCCACTGCGAGGACGATCAGCTGACCATCCCGTCTCCCT
>Locus_4460
TGCAGGTGTGATGTTCAGATGTACTGATCCTGTGCAGGTGTTGTTACACATGGTCTGCCACTGCGAGGACGATCAGCTGTCCATCCTGTCTCCCT
>Locus_4473
TGCAGGTACATCATCCTCCCATCATACCTGCCTTTTTGTGTGCACCTGTCACAGCCATGGTATCCAGAATACATCTTTATGCATTTTACCTTGGC
>Locus_4475
TGCAGGTCCAGAGGAAGATTTGGTCTCCAGATGAGGCCCTCCTTGCTGCGAAGTTCTGGCTGCTACCGCTTCACCCACGGCTGTGGTTCTGATTA
>Locus_4476
TGCAGGCGCTACACAAAACACAGAAATAAAAAATATAATTCATGCCTTACCTTTGACGAGCTTCTTTTGTTGTCACTCCAATATGTCCCATAAAC
>Locus_4482
TGCAGGGTTGAAATATGCTTCTCTCTCTTTGTTTACTATGGTGCTATCCTCAGATAGCCTTTTTTGAAATCTGACATGTTGGCTAGATTCACAAC
>Locus_4483
TGCAGGTCAGGGAACGTGGGCATACCGTCGCTTCTGGGGATGAGAGTTGATCAGTATTGAAACTGATCATGGCAACTAATAATCAATCATGGTCC
>Locus_4511
TGCAGGACTTGCTTTTTGGAGTGTGGTGTCAAAAAAGCAGAGCATCTCTTTATTACGGACAGACCTCTCTCCATCGTTACAACCATTGAATCTAT
>Locus_4512
TGCAGGATAGTCATAGACGAGCCACCCGGACAGCTGATGAAACTGTGGGTTTGCACAACCAATGAATTTCTGCATAAACTGTCATAGGAAGATCC
>Locus_4527
TGCAGGCTGATTGACGCCCTGTCACTTTCAGACAATCACCAAGACATGACTAGAGTAAACTGGGCTATATCAAAGCTTCAACTTTGAGCGCCTCG
>Locus_4546
TGCAGGGCGGAAGGGGATGTGGGCAGGGCGGAGGCCTCGTAGCGGCGCACATGGAAGTGGATCTCCCGGGGGAACTGCCCTAGGATCAGGTGGCG
>Locus_4547
TGCAGGGGAGCTGTTCGCCCAAGCCCCTGTCACAGAGTATCCCGGCATCGCAGTTGAAACCGTAAGCGACTCTAGTCGCTACTTTGTCCTGCGAA
>Locus_4555
TGCAGGAAGGGTGAGGTTGCCTGCAATGACAACAAGCTCAGTCCGATGATGCTGTGACACACCGCCCCAGACCATGATGCTCCACCTCCAAATCG
>Locus_4560
TGCAGGTGTTCCTCATCGACTGCTCCAGCCTTAAACTCGTCCTCTGGTGAGTAAGCTGGAAGAGAGAGCGGTAGAGAAAAGGGAAAAAGGAGGTC
>Locus_4563
TGCAGGTACGGACAGGGTCAAAAGGTCAGCGTGATCCAGGTCAGGTGCCCCCCCTCTATCCTCCCTCCCTCCATGAATATTTCAGCGGTGTGTGA
>Locus_4582
TGCAGGGGGATTGGTACATTGTACCTTGCTCACTACCTGTGTCATGAGATGCTCATCACAGGCATTTAACAGAGTCCCTTGTGAAATGGTGTGAA
>Locus_4595
TGCAGGGTTGAAATATGCTACTCTTTGTTTACCGTTGCGCTATCATCAGATAATAGCTTCTTATGCTTTCGCCGAAAAGCCTTTTTAAAATCTGA
>Locus_4623
TGCAGGTCTACTCACAGTGGGTGGGGTAAGATGCTGTTACACACATCACATGTCACTGTCATATGAGAAATTAAACTTTCTTCCAAGAACTTTAA
>Locus_4651
TGCAGGTCCTGCTGACCTTTCTCTGACTCCTCCTCCTTCTGACGGAGTGTGTTCTGAGAGTTTTCGAGCTCCGCGGTGCACTGCTCAAGTTTCTG
>Locus_4664
TGCAGGAGAATGGAAGTTATTACTGTGAGTTAGCCTTGGGGCAAGGGGAGAGTAACTTCAGCTATCCTACACCTAGCTGTTTAGGTGTGTGTGTG
>Locus_4678
TGCAGGGACTCTTACCAGAGAGAACAGCTTATTGCCATGAAGCAGTCTGCAGGCGCGCGCACACACACACCTGATTGAACATCCAGAATGATGGA
>Locus_4683
TGCAGGAGCGAGTCACTGCTTTGTTTGCAGAGAACGACAGAGTGATTTCCAGGATCAAGCCAAGGTTCTTTGCACTCTGGGAGGGGGACACAGTG
>Locus_4685
TGCAGGCTACAGAACGCAGAAATAAAAATATAATTCATGCCTTTGAGCTTCTTTTGTTGGCACTCCAATATGTCCTATAAACTTCACAAATTGTT
>Locus_4720
TGCAGGACCGGCGTTATCTGATTATGTCTTGACAAAAGGAGTAAGGCATGTCATACTTTTTTTCAGGCCAGACCGAATCAGATACATGTGCAAAA
>Locus_4732
TGCAGGTTTGATGTGTCTGCAACGTCTCTCCCTGCCATTAAATCTCTCCAACTTCAATGGAATTACTTTCCAGTAGGGGAAGACAGCCAAGAACT
>Locus_4735
TGCAGGAAGGTTACCACACGAGGGAGGAGGATGACTTCCCTGTAATGCACAGCATTGAGATTGTCTGCAATGACAACAAGCTCAGTCCCCCCCAG
>Locus_4737
TGCAGGCTCATCCTGACTTGACCCTTCAGCATGACAATGCCACAATGCCATACTGCTCGTTCCGTGTGTGATTTCCTGCAAGACATGAATGTCGG
>Locus_4740
TGCAGGAACACCTCGTCGTGATCCGAGAAGAAAACAGGCAACAGCCTACCAGACAACTGACCCAAAGACCTGGATAGAAAAATGTAGTCGAGCCT
>Locus_4749
TGCAGGCGCATCCTGACATGACCCTCCAGCATGACAGTGCCAACAGCCATACTGCTCGTTCTGTGCGGGATTTCCTGTAGGACCGGAATGTCAGT
>Locus_4756
TGCAGGATTGTCTGAGACCAGCCACCTGGTCAGCTGATGAAACTGTGGGTTTCTGCACAAACTGTCAGAAACCGTCTCAGGGAGTGTGTTCGTCA
>Locus_4772
TGCAGGGTCGAAATATGTTTTTCTCTCTTTGTTTACGGAGGTGCTATCCTCAGATAATAGTGTCGTTTGCTTTCTCCAAAAAACCTATTTGAAAT
>Locus_4790
TGCAGGTTTATAGCTATATTACTTGTTATGCACTAGTAGAACCTTGTCCTATGTCTAATGTACGTATAGGTACCATAGCCATGTAAACGTGTCTC
>Locus_4800
TGCAGGTGTGATGTTCGGATGTACCGATCCTGTGCAGGTGTTACACGTGGTCTGCCACTGCGAGGATGATCAGCTGTCTGTTTTAGGCATCTCAG
>Locus_4849
TGCAGGAGCTGGATTAGCTTCCAGGCAGCTTCTCTTTGGGAGAGCAGGGCATCAAAAACCTTCCTCACCTCTCCCACGAACCCCTCCAGACTCAC
>Locus_4883
TGCAGGGTTATCTTTGATCTCTTTGTTGCCTCTCTGATTAATGCCCTCCTTGCCTGGTCCGTGAGTTTTGTTGGGCGGCCCTCTCTTGGCAGATT
>Locus_4885
TGCAGGATATGCTAAGACCAGCCACCCGGACAGCTGATGAAACTGAGGAGTATTTATTTGTTTTAAAGCCCTTTTGCAAAGAGAAACTCATTCTG
>Locus_4887
TGCAGGCTCATCCTGACATGACCCTGCAGCATGACAATGCCACTAGCCAGGCTGCTCGTTCTGTGTGTGATTTCCTGCAAGACAGGAATGTCTGT
>Locus_4904
TGCAGGGACACCTGTCACCATCTGATCCTGCTAAGACGTGATGCGCATAATGTTGTGTACTAACTGTGCACAATGACAATGAAGTCTGCAGAGGT
>Locus_4920
TGCAGGAGCACACCCACTGACACACACACACACTACAGTCACACACACCCACAGTACAGACACCCACACACCCACAGTACAGGCACACACCCATA
>Locus_4924
TGCAGGTCCGCTCTTCTGGGAAAGTCAATCTGCCAGCCAGCCTCCCTTTCTAGGCTGATTGCATTCAAGCCTGCAATCTTATACCGGAGCCATGG
>Locus_4938
TGCAGGCACTCGGCCCTCCATAGAATGAGTTTGACACCTGTGCTCTAGATCCTTCAAACTCAACTCTGGACCACCAAGCCAGTTCCACTGCATTG
>Locus_4939
TGCAGGAAACTACTACTACCGAATTTCGTAAGAACGCATAAACCTCAACAAACACCAGCAAGCTCCAATTGGTTGCTAAAAGTTTGAAAATTCTA
>Locus_4943
TGCAGGAGGGACTGGTGCACTTCACAACTTCACAAAACTTCACACAATAGATGTCATCATGAGGTAGGGAAATTATGTGGATATATTGAAGCAAC
>Locus_4970
TGCAGGCTGACACCGGTCGTCAGTTGAATGGTGTTCCCTCCGACACATTAGTGCAGCTGGCGTGGTTTGGCAGGTCATGTTTCGGAGGATGCTTA
>Locus_4978
TGCAGGAAGTATTTATGTATTGATTGGCTGGATGGTGATCACTGCTGTACAGAATACAAATATTCAAAAACATGCATCCTGTTTGCAACAAGGCA
>Locus_4996
TGCAGGCGCCCGGCCCACCACAAGGAGACGCTAGAGTGCGATGGGACAAGGACGTCCCAGCCGGGCAAACCCTCCCCTAACGCTGGGCCAATTGT
>Locus_5001
TGCAGGCAGGGAGTGGTTGTTTATATCGATGACATTCTGATCTACTCGGCCACTCACACCGCACATGTGTCTCTGGTGCGCAAGGTGCTTGGTAG
>Locus_5002
TGCAGGTGAAGAAGCCGGATCTAGAGGACCCGGGCTGGTGTGGTTACACATGGTCTGCGGTTGTAAGGCCAATTGGACATACTACAAAATGATCT
>Locus_5006
TGCAGGACACATGCATCGATCAGAGGGAAGAGATGGGCAATGGGCAGCTAAAAGTACCCCTGTAAACATCACCACGATCTCTCCATCTGTCTCTT
>Locus_5020
TGCAGGCCAATGCCCTCAGAGAGTTTGATTTGCCATGCCCATGAAAAACATGTTATCTTGAAAAACCACGTTTGCCATGCCCATGAAAAACATGT
>Locus_5024
TGCAGGAAGGGTACCACATGAGGGAGGAGGATGTCTTCCCTGTAACGTTGAGATTGCCTGCAATGACAACAAGCTCAGTCCAATGATGCCGTGTC
>Locus_5033
TGCAGGGTTGAAATATGCTTTCTCTCTTTGTATACGGAGGTGCTACCCTCAGATAATAGCATTGTTTGCTTTCGCCGAAAAGCCTTTTGAAACCG
>Locus_5036
TGCAGGAAGGGAGGAGGACGTATTCCCTGTAACGCACAGCGTTGAGATTGCCTGCAATGACAACAAACTCAGCCCGATGATGCTGTGACACACTG
>Locus_5044
TGCAGGATATTTCATGAGCTGGGGTCATAAAAAACTAAAAGCATTTTTCCCCAGCTCAGTGTAGACCTGTGGGACCTCCAGACCCAGACAGTCCA
>Locus_5045
TGCAGGTTGAGCTCAATAACTACACTGCTCAAAAAAATAAAGGGAACACTAAAATAACACATCCTAGATCTGAATGAATTAAATATTCTTATTAA
>Locus_5051
TGCAGGCCAGCTCACGTCGGACGTCCTCTCGCAGGCTGCACCAATAGTGGTCGATGAGGACACTGTCGTTCCAGCCTGCTCCGGCGGCCAAGGTC
>Locus_5084
TGCAGGCAGTCACTGAGTCTGAGGTGGTAAAGGAGCTCCTTAAACTTGACCCCCAAAAACCATCTGGGTCAGATGGTTAAGACCCTTCTTCTTTA
>Locus_5092
TGCAGGAAGGGTACCACATGAGGGAGGAGGATGTCTGTAATGCACAGTGTTTAGATTGCCTGCAATGACAACAAGCTCAGTCTGATGATGCTGTG
>Locus_5095
TGCAGGCGGTAACTGAGTCCGAGGTGCTAATGGAGCTCCTTAAACTTGACCGCAAAAAAACATCTAGGGCAGATGGTTTAGACCCTTTCTTCTTT
>Locus_5111
TGCAGGTGAAGAAGCCAGATGTGGAGGTCCTGGGCTGTTGTGGTTACATGTGGACTACAGTTGTGAGGCCAGTTGGACAAACTGTCAATTTCTCT
>Locus_5112
TGCAGGAAGGGTACCACATGAGGGAGGACGATGTCTTCCCTGTAACGCATATTGTTGAGATTACCTTCAATGACAACAAGATCAATCTGATGATG
>Locus_5126
TGCAGGGCTGTTGAGTGACACGTGGGCCCACACCCTCAGCGTTAACATCATAACAGTAGCACCAGAGGAGATCAGCATTTCAATATTGATGCTAC
>Locus_5128
TGCAGGGTTGACTGGTGAGACAGGTTGTTGACATAGGTGACTAGTGGGAGTTGACATTGGTGGATTCAGCCTTTCTTCTGCTGACATCCTACTGT
>Locus_5131
TGCAGGAAGTGTATCACATGCGGTAGGAGGATGTCTTCCCTGTAACGCACAGCGTTGAGATTGCCTGCAATGACAACAAGCTCAGTCCGATGATA
>Locus_5138
TGCAGGAATCAGGGGGAGTGCCATGCTCTACCAACTGAGTCGCATAGGACCACACGGGATATGCATCATAATGCATTAAATATGCATATATATAA
>Locus_5141
TGCAGGTAGAACATATCCTGAAAAAAATGAAATATCCTATGTATGGTTTGTCTGCAACAAACTTGAAACATTGTATCAAATATTAACTTCAGTCT
>Locus_5147
TGCAGGCGCTAGAGCGCGATGAGCCAAGCTGGGCCAATTGTGCGCTGCCCTATGGAACTCCCCATCACAGCCGGTCGTGACGCAGCCCGGGAACA
>Locus_5178
TGCAGGCAAGAATAGGAATGTGTCTGTTTCTGTCCTGGGAGACTGGCGGACAATGAGTGTGGGTGTGTATCCATATGTTTTAATGCTAGAGGTGA
>Locus_5180
TGCAGGAGGAAGAGAATGAAAGAAGAGGAAGTCATGAAGCGGCTGGTTTCCTCAAGCCTCCAGTGAATTATACAAACATATCCTAGTTAACGGGC
>Locus_5184
TGCAGGTGCTGGAGGCTGGGCTCCTGTGGAGTCTAATAAGTACCAATGGTTGGAGGTGGACCTGGGGGAGCGGACAGAGATCACATCCGTGGCCA
>Locus_5190
TGCAGGAAGGGTGCCACATGAGGGAGGAGGATGTCTTCCCTGAGATTGCCTGCAATGACAACAAGCTCAGTCCGATGATGCTGTGACACACCGCC
>Locus_5191
TGCAGGAGGCATTTTGCCTTTTGATAGGCCTAGTTAAATAAATGTTAAATAAAATAAACAATGAACATGTTATTTTGAATAGCAGACATTCCTTC
>Locus_5192
TGCAGGAATATGCGTCCTATCCCACTCAGCAGCTGCACTCTCTGCTGGGGCTCCTACTGGATGATGGAGTGATATGTCTCTACAGCTAGAACATA
>Locus_5198
TGCAGGCTTAACCTGGAAGCCTGCCACACCAATTTGTCGGAGGAAAAACCACCCAACTGGTGACCAGGATCAGTTTCCAGGCACCCAGCCCACCA
>Locus_5204
TGCAGGCTCTCAGGGTTCGGGCTCTCATTCTCCTCTCTCAGCCTCCTCCTCTCCTCTTCTCTCTACTGACCGCCGGCTCCTCTCTTCTCCTTTCC
>Locus_5207
TGCAGGGCCATTCAACCGCAGCTGGTACCAGCAGACTAACTAATTTAGGACCAGCGACAGAAACTCAATTGGTCCAATTCAGAGAATAATTTATT
>Locus_5209
TGCAGGTCATGCCCTGATGGAATAACGGAATAAACTTCCAAAAAGGAATAACAATTGCCTGTTTACTGTACTAATAAGATATTTATAGTAAAATG
>Locus_5215
TGCAGGAAACAGAGAGCTATGAAATAGATACTTTCATAATCTACACCAAAAAGGGGTTCACTTCCATTCTTCCCACAGTTGTGTCAAGTTGGCTG
>Locus_5229
TGCAGGTTGGGTGGTCTCCCCAGAGGATAGGGGTGTTCCTGGACTGTGATGAGAGGAAGGTGTCCTTCTATAACGCTGATGACATGAGTCTCCTG
>Locus_5233
TGCAGGAACTATTTTGCCAAGTCTGCTGAGGTGGATCTTTGTCTATATCTGTATTTCTCTTTGTCTCAATGTATCTTGACGTTTCATCATTATTT
>Locus_5237
TGCAGGTCTTTCAGGACTGGGGTATGGATACGCCCAGATAAAGCAGTATTACAAAAGGTACATTCACTTACAAGTTGAAAACATCAGTGACTTGC
>Locus_5242
TGCAGGCTCTACATAAAATATATTTATATTTTTAATATGGCATTGTGTGTTTGGTTTTAATTGAAATTATATTGCTTTTTGGTGGAAATTAGTAG
>Locus_5261
TGCAGGGAACACGATATATGGTCTATACTTGGCATGTAGGTTTTTCACTTATGGTTGCCACAAATTACGATATGTGGGAGGTGAATGGACAGGGT
>Locus_5274
TGCAGGTGCCTGGCCCGGCACAAGGAGTCGCTAGAGTGCGATGAACCAAATAAAGATAATCTCAGTCTCTGGACATAAAACTAATTTAAAACATG
>Locus_5296
TGCAGGAGGATGATGTAAAAAATGTAAAGGCTGCCTTTTTGGCAAAGTTGGCTACTCTGAAGACCATCCCCTCTGAAGACGAAGCAGCATGTGAG
>Locus_5301
TGCAGGTTGTCCTCCGATCTATGTCAGATTTATTGAGCTGCAGCTGTCGTGTTGCCCACAATGACCATGTGTGGAGTTCATGTCATGTGTGTGTA
>Locus_5303
TGCAGGAATGCAAAATTGACTGGCCCAATGAACTCGGTATGGCCGGGCAGTGATTCTGGTTCCTCTCCAATGCTCGTTGGGGTTGATTTCAGAAT
>Locus_5305
TGCAGGTAAAGAAGCTGAATGTGGAGGTCCTGGGCTGGCGTGGTTACACGTGGTCTGCAGTTGTGAGGCCGGCTGGACGTACTGAGAAATTTTCG
>Locus_5332
TGCAGGCCGTTTGACGTGATAAAGTCCTCTGTCAGAGAGTAGGGAGTAATTATATTCTATCTCAATGCAATTTGTCTGTTGACAATTAGTTTCTT
>Locus_5353
TGCAGGTACACGTTCATCAAATACAATTCAATTCAATTTACAGATATATTGGCTTAAACTACAGTTTACTGTAAATAAGAATGGACTACCAAGGC
>Locus_5371
TGCAGGCCAGCGAAGAGCCCGAATCTCAATCCCATTGAGCACGTCTGGGACCTGTTGGATCGGAGGGTGAGGGCTAGGGCCATTCCCCCCAGAAA
>Locus_5376
TGCAGGGAGATTTTCTATTTTCAATATATTTTATTACACATGCATCTACTACTCACTAGGTTATACCATGTCACTGCATAGAACACCTTTTCTCC
>Locus_5393
TGCAGGAGACGGAGGGGCCTCTGCAGGTAATGGTGTGTGTGCGTGCGTGCATGCGCGCTTGCACGTGTGCGTGCTAAGCTCTATGTACTGTAAGA
>Locus_5410
TGCAGGGGATGTTTTTCAGCGGCAGAGACTGGGAGACTAGTCAGGATCAAGGGAAAGATGAACAGAGCAAAGTGCAGAGAGATCCTTGATGAAAA
>Locus_5416
TGCAGGAGGGACTGGTGCACTTCACAAAATAGATGGCATCACGAGGGAAAATGTGGATATATTGAAGCAACATCTTTAGACATCAGTCTAAAGAT
>Locus_5439
TGCAGGCTGTAACCAGCCCGGGTGTCTTTTGGAGGGACTCTGGATGGAGAGTAGAACTGCTGCGTTCCCTTGTCTTCATGTAGAGGCTTCTCCTG
>Locus_5460
TGCAGGTAGGCCTTAATCTACAGAGACAGATTACAGTCAGGTGTAAATCTACAGAGACAGATTACAGTCAAGTGTTAATCTACAGAGACAGATTA
>Locus_5468
TGCAGGCCGGGAACAGAGAGGTGAAGTCTGCCTGGACCAAAGACCTTGAGCGCATCCTCTGGGAGCAGGCTGAACACAACAGAGGTCAGAGTTAC
>Locus_5471
TGCAGGAGGTTGGCGTGTTCCACCTGGGGGAGTTTGTCAACGTCTTCTCCCATGGGTCACTGGTGCTGCAGAACTTGGGCGAGAGCTCCACCCCC
>Locus_5474
TGCAGGGGGAGGTGGCCCGCCTCAACGCCAAGTTCCTGGTTAACCTGGACCCCTCATTCTGCAGTAACAACGGCACAGTACATCTAATCTGTAAA
>Locus_5476
TGCAGGTACTCATTAAAAGAGCACGGTAATAACCATCCACCCTGGATTGTACTATGCACAACCTCTGTCAGCTACAACACAACCTGCTCCCTCAC
>Locus_5478
TGCAGGCAAAAGAATCTGTTTAGGTGTTACAGTAAATACGTTTTAGATCTTTGTACAGTGTGTAGCTCGAAGCTACAATTGGATGAAACCAAGGG
>Locus_5486
TGCAGGCCTCTTGCCTAAGCACTCCCTAGGTGCCTTCCCCTTCCCCCTGGGAACAACTTAAACAGAATATTACAAACAATTTCACAAAAACAACA
>Locus_5506
TGCAGGACCTCATCCAGGTCAAAGGGCTCAGCCGTGTCCTTCTGTGGTAACATTGCAGCCAACCGGGTCAGAGGCAAGGCTCTCAAATAGATAGA
>Locus_5511
TGCAGGGGGCAACAGAAAGGGTCACACAACAGATAAGGGAGGGAGGGACAGGTTAGTGAGAAGAGAGGAGATGAGCCTGGATAAGCTAGCTGGGA
>Locus_5517
TGCAGGGCAAGGTCCAGAAGCACCAGGCCTTCGAGGCGGAGCTGTCAGCCAACCAGAGCCGCATCGATGCTCTGCAGAAGTCTGGCCAGGAGCTC
>Locus_5522
TGCAGGATGTGTTGGTTGTGTCGTCTTTGACTGACTATGGTGAGGCTGAGGGAGGAGGAGGAGGGAGGATACTTCTGGTTGGAGAAGCAAAAGAT
>Locus_5578
TGCAGGGTCACACGCTCCTTAAAGCGAGTGCGGGGAGTTGGCTCTGGTCTGCAACCTGGCTCCGCCAACCACTCCGTGTGCACCCCACAAAAATG
>Locus_5589
TGCAGGGCATTCTCACTGCTCTTCGTGAAACACTGGTGGTGCTGGGGTCAACTGACTGACTGACTGGTCATAGTGGTGTGGGTCATGAGTTACGT
>Locus_5597
TGCAGGTTTACCTTGGACCTGTAGAAAATAACGAACACCCACGACATAATAAACGTGACAGAAAGTATTGATAAATTTAAGCTATAGTGCATTCG
>Locus_5608
TGCAGGCTCATCCTGAAGAGCCCGGACCTCAATCCCATTGAGCACGTCTGGGACCTGTTGGATCGGAGGGTGAGGGCTAGGGCCATTCCCTCCCC
>Locus_5613
TGCAGGATCGTCTGAGACCAGCCACCCGCACAGCTGATGAAACTGTGGGCTTGCACAATCGAAGGACTTCTGCACAAACTGTCAGAAACCGTCTC
>Locus_5626
TGCAGGATTTGGCTCCACACCCTACTGTAGCTCAACTAGTTCAGGGCTCTCCACCCCTGTTCCTGGAGAGCTACTGTCCTGTAGGTTTTCACTCC
>Locus_5640
TGCAGGGATCAGGATCTGGCTGAGGCCCTGGACTCTGGAGGCTCTGACCTGGAGCTAGAGATGGACATACAGGGGGAGTTGGGGTTGGGGGGAGG
>Locus_5641
TGCAGGTGTCATTAAATGTCAATTCTGGATTTGTGAGGTATTGATTCACACGGCCTTAATTGCTTTAGAAATGACCAAGAATGGACAGCCTGGCT
>Locus_5643
TGCAGGCTTTCAAAGTGATGCGCACCTCCCCAAAGGGGCGGCAGAGAGTTTCAGAGGACGCGTAAAAGGAAAGCCAAATCAAACTGTATTAGGGT
>Locus_5644
TGCAGGAAATCACGTACAGAACGAGCACTATGGCTGGTGGCATTGTCGTTTTGGAACAGTACCACATGAGGGAGGAGGATGTCTTCCCCGTAACG
>Locus_5648
TGCAGGATATTCTGAGACCAGCCACCCGGACTGCTGATGAAACTGTGGGTTTGTACAACCAAAGAATTCCTGCACAAACTGTCAGAAACCGTCTC
>Locus_5655
TGCAGGGATCTCCACAGAGTCCCCTACTGTCTTGTGGAATGACCGGTATGAAGAAACAGCCACAACGGAAACATAAAAATGCACATTGGCATTCT
>Locus_5660
TGCAGGTGAGGACATTGTCCTAGATGCTGAGCCATCACAAGTAAAGAGGTGATGTAACGAAACGCTTGACATTGACTTATAAAGCCAGGTCTGAG
>Locus_5684
TGCAGGACTTGCTTTGTGGAGTGTGGTGTCAAAATGGACGAGGAGGAGGATGAGACAGGGGGATGACCAGGGAGGTGGATGAGGATGGAGGAGTA
>Locus_5685
TGCAGGTCAAACAACAAGTTCAGAAAACTTATTTCCCCTTTCCCCAAATAGGCCATCACATCACAGGTGACAAGGCACACCATCAGGTCAGGTGT
>Locus_5686
TGCAGGCTCTGGAGGAGCCTGTGGACTGTAGCACTCCTCCCCTGGCTCTGCCTCCACTGGATCAGCCCTGCTAGCACCTGCCCGTGCAAGCTCAG
>Locus_5696
TGCAGGCTCATCCTGACATGATCCTCCAGCATGAAAATGACACCAGCCATACTGCTCGTTCTTTGCGTGATTCCCTGCAAGATCGTAAATTCGGT
>Locus_5699
TGCAGGGAGTGGGCTCACAGCCAGGGTCACCATTATACAGCACCCCTGGAGCAATTAGGGTTAAGTGGCTTACCGGAGGGCACAGCCACAGATAT
>Locus_5700
TGCAGGAAGGGTACCACATGAGGGAGGAGGATATCTCCCTGTAACGCACAGCGTTGAGATTGCCTGCAATGACAACAAGCTCAGTCCGATGATGC
>Locus_5703
TGCAGGGACTTTCCAGCCAGACTAACTGTGGTATTTTTTTAATCCTTCTACTTCTTGTCAGTAATCGTTTATCTATCTTTTCTCTACACCAGCAC
>Locus_5707
TGCAGGAGGGTAAATCAAACAAGACAGAACAAGAGAAAAACAATCAATTAACTTGCAGGTAAACCGTGGAGAGATAAAAAGAGGGAGAGAGATAG
>Locus_5716
TGCAGGATGCTCCTGCATGTCATCTCTAGCCAATACTATCAGCTACCCTGATCAGAGACCTGTGCCTAATCAATGATGAATCCATGTGCTGTATT
>Locus_5725
TGCAGGTTAAAATATTGTTGAAAAACAATTAATTGATTAGGTATGTTTGGGAATAGCATTGTGTGACTGAGATATGAGAGTTGCGTGACTGAGAT
>Locus_5730
TGCAGGCCCAGGCATGGATCAAAGCTGGTGAGACATTCAATAATGTCATCTTCACAGACAAATCAACCGTGGCCCTTGAGCAATTTGTTGCTGAA
>Locus_5737
TGCAGGCTCATCCTGACATGATCCTCCAGCACGACAATGCCACCAGCCATACTACTCGTTCTGTGCGTGATTTCCTGCAATACAGGAATGCCAGC
>Locus_5738
TGCAGGTTGGTGAGCATGGCGCTGGGGTTCCGCAGGGCCTGGGCAATGACCTCCACGTGCCCGCTCTCCACCGCCTCGTTGATCGCTATTACTGC
>Locus_5744
TGCAGGAGGCCATTTGCCTTTTGGTAGGCTATCATTGTAAATAAGAATTTGTACTTAACTGATTTGTACATCTGACTAGGTATCCCCCTTTCCCA
>Locus_5763
TGCAGGTGGGGCTCAGCGAGGACCGGCTGCAGTGCGTCTCCTCCCAGGGACTCCCTCATCACGTCACTGAGCCTATAGCGGTCCTGTGAGAGGAG
>Locus_5772
TGCAGGCTCATCCTGACATGACCCTCCAGCATGACAATGCCACCAGCCATACTGCTTGTTCTGTGTGTGATTTCCTGCAAGATATGATTGCCAGT
>Locus_5786
TGCAGGAAAATCTTCCCAGAATAATGGAGGCTGTTATAGCAGCAAAGGGGGGACCAACTCCATATTAATGTAGATGATTTTAGAATGAGATGTTC
>Locus_5799
TGCAGGTGAAGAAGCTGGATGTGGAGGTGGACATTTCTGCAGTCAGCATGCCAAATGCACGCTTCAACTTGAGACATCTGGGGCATTGTGTTGTG
>Locus_5814
TGCAGGTCAGCTGTCAGAGCAAACGTTTTACCACAGTCACAGCAGTGGTGAGTTTTTCTAGACGTGGTGCTGGGTTTGGGACAGTGGTGGGCTAC
>Locus_5815
TGCAGGTTGGTGGAGTTGATGGGCTTCTTGACCTCGTAGCCCAGCAGGTAGAGAGCCAGGTTGGGGGTCTTCAGTTCCAGGGAGGTGATCAGCAG
>Locus_5817
TGCAGGGAACAGCTATCTCCAGGTAAAAGACACTCTTCTTTCACAGATGCCTGAGGTTCAAACGCATCGTCTCCTCTCAGTTTAATTTGTAATGA
>Locus_5871
TGCAGGACACAATAACGTTATCTTTAAGAGGAGCATGTTAATGACAGGACCTTGTTTTATTTATCACAGGTTTATGGGAAGACTATTGACGGCCA
>Locus_5875
TGCAGGATAAGCTGGCTGCATCGCCCAGCCACCGGGTGGCGGTAGAGCGCCGGGAACGGATGAAGGAAGTGGACCCAGTGTCGCGCATGAGATGC
>Locus_5884
TGCAGGGAGAAACTTTGTAGCTGGGCAGGGGAAAAAGAAGGAGAAGCATTGGGGATAGTTGTATTAGAAGGGGTGGGAGATGAGGAAATGTTGAT
>Locus_5886
TGCAGGCTGATCCTGGTCGTCAGTTGAACGGTGTTTCCTCCGACACATTGGTGCGGCTAGCTTCCGGGTTAAGCGGGCAGTAAACCCTCTTAAGG
>Locus_5887
TGCAGGGTAAAGGGTCAATAGCTAAGCTAGCTATCTCGATGAGTGTTACACCAGTGTTATTTGAGGCAATGAGGTTTTAAGGCTAAGTTTTCCCT
>Locus_5903
TGCAGGGGAACAGAGAAAGGAGCATACTGTATATTTAGAAAGTTATCAAATTATAATCCAACTTATTCTAAACCAGGCATCTGGATCATATTCAA
>Locus_5920
TGCAGGAGCCTGTGGATTTCTGAACAAAACATGACAAACAAATGGAGGTTTTTGAATATAAAAATAATCTTTATCGAGCAAAAGGAACATTTATT
>Locus_5928
TGCAGGTGAGGGGGAGGGAGTTGGAGGTCGTGCCCAGCCTTTACAGGGAGTGCAGGGTGAGAGACGTTTTCTATGTACTATCAAGGACTTCTAAC
>Locus_5932
TGCAGGCTCTAGTTTTATTTTATCTTGATTATTGTCCAGTTATAAGGTCAAGTGCTGCAAAGAAAGACAGAGTTAAGATGCAGCTGGCCCAGAAC
>Locus_5933
TGCAGGCCTACTTGTATTGGTTCCAATCGATGCGTTAACGTCGACTGGTTTGCGGTAAACTGGGTCCCATCGCCATGTGATGTCTTCCAATGTTT
>Locus_5946
TGCAGGACTTGTTTTGTGGAGTGTGGTGTCAAAAAAGCAAAGCATCTCTTTATCACAGACAGACCACTCTCCATCTTTACAACCATTGAATCTCT
>Locus_5961
TGCAGGGTTGAAATATGTTTTCTCTTTTTGTTTACGGAGGTGCTACCCTCAGATAATAGCATTGTTTGCTTTTGCCGAAAACCCTTTTTGAAATC
>Locus_5966
TGCAGGCTAATCCTGACATGACCTCCAGCATGACAATGCCATCAGCCATACTGCTTGTTCTGTGCGTGATTTCCTGCAAGACAGGAATGCCAGTG
>Locus_5977
TGCAGGTTACCCCTGAGTGAAGATAAGATATTCCTTTTTGACTGATACTGAGATAGTATGTGCGGTCGTGGACAAAGTTCCCAATTGTTATACTT
>Locus_5980
TGCAGGTGAATAAGCCAGATGTGGATGTCCTACGTGGTTACACGTAGTCTGCGTTTGAGAGGCCGGTTGGACGTATTGCCAAATTCTCTAAAATG
>Locus_5985
TGCAGGCTGGTCATCAGGTGAGCGGTGTTTCCTCCGACCCATTGGTGCGGCTGGCTTCTGGTTTAAGAGAGTGTTTGCCACCACTGTGCACTGTC
>Locus_5986
TGCAGGCTCTAGTATTGTCTTATCTTGATTACTGTCTAGCCATGTTGTGCTGCAAAGAAATACCTAGTTAAGCTGCAGCTGGCCCAGAACAGAGG
>Locus_5996
TGCAGGGAAACATCTATGCTGTCCCCTTTAAGAGAGTTCTGGTGGTGCTGAAATGGATTCAACTAGAGCTAATACTGCAGCTTCAATTCATACTA
>Locus_6011
TGCAGGTCCTCAAGTCCCTGGAGACCAGCTTCCTCTCCAATAACACCTCAGAGACCCAGGTCCCTGACGGGCCCATGAGCCTCAGCCTGGGCCCA
>Locus_6016
TGCAGGGGCCTACTCTCTGCCGGCCACTTGATGGGGGAATAGCACGACAATATCAACTTCAGGATAGAGTAGGCTCACTCTATGGTCCTGTTTGA
>Locus_6033
TGCAGGAAGGGTACCACATGAGGGAGGAGGATGTCTTGTCTTCCCTGTAATGCACAGCGTTGAGATTGCCTGCTGTGACACACCACCCCAGACCA
>Locus_6043
TGCAGGATTATCTGAGGGGGTGCTTTGGAGTATTTCTGTTTGTAACAGAAGCCCTTTTGTGGGGAAAAACTCATTTTTATTGGCTGGGTCTGGCT
>Locus_6046
TGCAGGCTCATCCTGACATGATTCAAGCAAGACAATGCCACTAGCCATACTGCTCGTTCTGTGCGTGATTTCCTGCAAGACAGGAATGTCAGTGT
>Locus_6050
TGCAGGGAGAAACTTTGTAGCGGGCAGGGGAGAAATGGAGGAGCATTGGGGCTAGTTGCATTAGAAGTGCTGGGAGATGTTGAACGGGCAATGAG
>Locus_6079
TGCAGGGATGGAGGCTGGGTTTTAAAAATGTGTATATTTTTTATTTTATTTGATCAGATAGAAAAGTCAACAGTAGATAAGAAGGAGATAGATAA
>Locus_6090
TGCAGGCCGTCAGCTTCCCCTTCCTGGTGCGGTTGGAGCACTCTTTCAAGGTACTGCTGGACGCGCGTGTGGGTGCATGCGTTCGTGTGTGTGCG
>Locus_6097
TGCAGGAAGGGTACCACATGAGAGAGGAGGTTGTCTTCCCTGTAATGCACAGCGTTAAGATTGCCTGCAATGACAACCAGCTCAGTCCGATGTTG
>Locus_6103
TGCAGGTACTCAAAGGTGGGCCGCTCCTCGGCGTCCTTCCTCCAGCAGGTCAGCATGAGGTCGTGGAGGGACTCAGGGCACTCAGCTGGACAGGG
>Locus_6108
TGCAGGCCCAGATGGAGCAGCTCTTCCAGACCGTGGTTGACCAAACCAAGGCACTCCTCCCCCCCCAGTCAAGCTAACGTTACATCCCCATAGAA
>Locus_6120
TGCAGGCTAGCTCCCTACGACCGTCCTCGTGTAAACTACACCTGTAGTGGTCGATCAGGGCCCGCTCATTCCATTCCACGCAGGCGGCCAGAGTT
>Locus_6125
TGCAGGCCGTCTCATCGTTGTTCGTAATCAAGCCTACCACTGTAGTGTCGTCCGCAAACTTGATGATTGAGTTGGAGGCGTGCATGGCCACGCAG
>Locus_6130
TGCAGGCTTGTAGAAACATTCTCATTGTTCAGTTCATATAGACGTTGAATCCTTTGTTGTCGTAAACATGTAAACATAAACAATTCTAAACTGTG
>Locus_6132
TGCAGGAATGGTACCACACGAGGGAGGAGGATGGTCTTCCCTGTAATGCACAGCGTTGAGATTGCCTGCAATGACAACAAGCTCAGTCCGATGAT
>Locus_6135
TGCAGGATCTCAGCCTGGTGGTGGAGGATCAGAGTCAGGGCCACGCGGAACAGTATCTTAGAGCCCTCATAAAACAGGCAGTCCCAGATCCGTAA
>Locus_6143
TGCAGGCACCCGGCCCACCACAAGGAGTTGCTAGAGCCCGATGAGCAAAGTAAAGGCCCCTCCCCTAACCCGGACGATGCTGGGCCAATTGTGCG
>Locus_6144
TGCAGGGTGTTTTTCTCACAGGTCTTATTACAGGGTAGAGATGAACTAGAAAATAAATAAGGCCAGGGATGTGTCCCAAATGGCACCCCTATTTG
>Locus_6181
TGCAGGCATTTCAGTGCAGCGAGGGACTTCTCCTGCTCTCCCAGGGCAAGCAGCAGAGAGATAGCGGCCACTAGGCCAGGCAGCATGGCGGGCTC
>Locus_6192
TGCAGGTAGACGTCTATACGCTGCAAACAGGCCAGGGCGGTCGACAGACAGTCCAGCAGCGTCTGGTTAACCGAGCCCCCCTCGGACTGAAAAGA
>Locus_6207
TGCAGGTCTCACTGCAGCGCATTAACACCGGCCAGCAGAGGGTACGTACACACATGTATAAAGGAGCTCACACACATTATTGATGTTAGTTGACT
>Locus_6216
TGCAGGTGATGGTTGTCAGAGAGAGGGAGCTCTCTATAGTAAATTATCTCATGATCAAAAAGTATTTTGCAAAATAAATCAGTTTGACTTACAAA
>Locus_6223
TGCAGGCATCCGCCCGCAACAAGGAGTCACTAGAGCGTGATGAGGCAAGTAAAGCCACCACCTGGCCAAACCATCCCCTAACCTGGACAACGCTG
>Locus_6252
TGCAGGAAGGGTATCACATGAGGGAAGAGAATGTCTTCCCTGTAACGCACAGCGTTGAGATTACCTGCAATGACAACAAGCTCAGTCTGATGATG
>Locus_6261
TGCAGGACAAGCCACACAACTTTCATAACTGTGCCCTTCCGCCCAACGTGTAGTAGGTAATGCTAACCCTTCTGACCCCGCCAGTAGATTGAGAA
>Locus_6263
TGCAGGGGCAATCTGGGATTCAAACAACAAAGCACTTCCCCGCCACTAAGAACGGGGCAGGAGAAATGTAGTCAACCATATACAGAGACGCAAGG
>Locus_6268
TGCAGGTGAGACTCAATGGATAATTGTGATAATGATGTGATGGATTCTCAAAATTGATGGATAAATATAATAAGCTATTTACACTGTAACGTTGG
>Locus_6271
TGCAGGGAGACAGCCTGGTGGAGCTGGTCCAAGTCTGCTGGGTGACACCCACAAGGTGAGACCCAGATGCAGACACCGGAGGCAGATGGTTGAAG
>Locus_6295
TGCAGGCGCGACACAAAATGCAGAAATGCCTTACCTTTGACGAGCATCTTTTGTTGGCACTCCAATATGTCCCATAAACATCACAAATGGTCCTT
>Locus_6297
TGCAGGGCACAAACTGGTTGAATCAACGTTGTTTCAATGTCATTTGTCAAAATATTGTGACTTGGAATCTACGGAGAAAATACATTCAATTGGAA
>Locus_6305
TGCAGGTCCATCTCCCTTCAGCAGCCCCACAGCGGACTAAAAACTATGGGTGACAGGGCTTTCAGTTGTGTGGATCCTCATTACAATCACTGTCA
>Locus_6308
TGCAGGAGAGAGTTACTGCTTTGATGTTTGCAGAGAATGACAGGTTGTTATCCAGGGTCACGCCAAGCCTCTTTGTACTCTCGGAGGGCGACAAC
>Locus_6314
TGCAGGGGGCGGTAAGGGAGAGATTGAACAGCAACATCTACGGTATCTATGATGCATCACTCATTGATAATACGGTCAATTTAGAAGGCACTTTT
>Locus_6333
TGCAGGAAGGGTACCACATGAGGGAGGAGGATGTCTTCCCTGTAACGCACAGAGTTGAGATTGCCTGCAAAGCTATGTCCAATGATGCTGTGACC
>Locus_6357
TGCAGGACCAGCCTATCACTGGCCAACAGGGAACAGCTGTCATCGCCATTGAAGCTATCAACCTTCTGACGCAGGGCATGCGCTCTCCATTCAAG
>Locus_6359
TGCAGGACATTCTCCAGCATGTTGTTGTGCACCCTATTCCCTATGAGGTGCACTACTTTTGGGAATCATTACATAGGGAATAGGGTGGCATTTGG
>Locus_6371
TGCAGGAAGGGAACCACATGAGAGAGGAGGATGTCTTCCCTGTAACACACAGCGTTAAGATTGCCTGCAATGACAACAAACTCAGTCCAATGATG
>Locus_6375
TGCAGGGCCTCTACAAGGAGAAGGACTTAATTGGACGCCTAGAGCTTTTCACTAGCAGGTTTAAGGTAGGTCTCCTTCTGCATCTCTTTATCTGG
>Locus_6376
TGCAGGCCTGTGTAGCCAGGAGCTAAAATAGATGCTTGACGTGCTACATGTCCCGCCTTTCCCAACTACTCATTGTTTTTTATGAGCATACTAAC
>Locus_6397
TGCAGGAAGGGTACCACAAGAGCGAGGAGGATGTCTTCCCTGTAAACGCACAGTGTTGAGATTGCCTGCAATGACAACAAGCTCAGTCCGATGAT
>Locus_6411
TGCAGGTGAAGAAGCCCGGATGTGGAGGTCCTGGGCTAGTGTGGTTACACGTGGTCTGCGTTTGTGAGGAAGGTTGGACGTACTGCCAAATTCTC
>Locus_6419
TGCAGGCGCAACACAAAACACTGAAATAAAATATAAAACATGCATTACCTTTGATGAGCTTCTTTTGTTGGCACTCCAATATGTCCCATAAATCA
>Locus_6441
TGCAGGGAATTTAAATACACATATACAGGAGGGGAACAAGCGGTGTTTCAATGGGGAGTTGTTTTTCTTGTGGATGGTCAATTTAATAGTTGAAA
>Locus_6468
TGCAGGTGACAGCATTCCCTCCCCCATATGCCCCCCTAGGCACAACTATGACAACATAACCAACGAAAACAGGTCACAACTCCTGCAGCTCAGTC
>Locus_6475
TGCAGGTGACAGCATTCCCTCCCACATATGCCCCCCTAGGCACAACTATGACAACATAACCAACAAAAACAGGTCATCACTCCTGCAGCTCTGTC
>Locus_6486
TGCAGGATGTATTTTGACCCGCGGGTGATTTTATTTGCCACCCCAAGTGTTCTGAGCAAAAAAATACAAATGATTTTTGAATCTTCATTGTTGTA
>Locus_6510
TGCAGGAAAGGTACCACATGAGGGAAGATGTCTTCCCTGTAACGCGTTGAGATTCCCTGCAATGTCAACATGGGCCAGCATCCCTTTGGTACACT
>Locus_6520
TGCAGGCTGACCTTGGACGTCAGTTGGACAGTGTTGGTGCGGCTGGCTTCAGGCTAAAAAAAAATAAATGTAATACATTTTAAATTCAGGCTGTA
>Locus_6524
TGCAGGGGCATTGTGTGCATGTTCCTGCTGGGTTAAGTGTCTAGTAAGCGAGTGTGCATGCATGTACACGTAATGTCAAACATAAGCCCGCTTCC
>Locus_6525
TGCAGGAGGAACCGCTCCTGCACTGCAGAGTAGGGACCGTGACACCCCCCTCCTTAAAATGAGGATCCCACCCACAACCCAAATTTCGGCCCAAC
>Locus_6534
TGCAGGGACAGGGCTGGGATAAAAATAATATACATACAGTGCCTTGCGAAAGTATTCGGCCCCCTTGAACTTTGCGACCTTTTGCCACATTTCAG
>Locus_6558
TGCAGGGGAGAAATATACACTACATTACCATAAGTATTTCAACATCTGCTTGTCGAACATCTCATTCCAAAATCATGAGCAATAATATGGAGTTG
>Locus_6561
TGCAGGTGACAGCATTCCCTCCCCCATATGCCCCCCTAGGCATAACTATGACAACATAACCAACAAAAATAGGTCACAACTTCTGCAGCTCTGTA
>Locus_6575
TGCAGGGTTGACTGCAACAGAAACTCATGTAACCAATTACAGCTGTTCTTTAAAGAAGCTGGAAAAGTGAAAAGCAGACCAAATGAATTTATGTC
>Locus_6581
TGCAGGGCTATTCAATATCCCATGATCCAGACTTACTATCCCATAATAATGACTTACTATCTCATTTCTCCGAGTCAGAATTTGGAGGGTGACTG
>Locus_6586
TGCAGGACAGCCATACCAACGGTGGGTAAGGGCACCGCGGAGGGAAACTATGTCTCTCTGACCAGGATCCTCAGCTGTTCAGAACAAAGGTGCGT
>Locus_6588
TGCAGGTCTGAAGTCAAGTGCATGGAAAATGAATTTTACTGTCAACCGTCTGTGTGTGTGAGTGTGTAATATGATTATACTACTGTATTATGTGA
>Locus_6594
TGCAGGCCCTAGTTTTGTCACACCTGGACTACTGCCCAGTTATATGGTCAAGTGCCACAAAGAAGAATAGGCAAATTACAGCTGGCCTAGAACAG
>Locus_6604
TGCAGGGAGGGACACAGTCACACTGTCAATCAATCAATCAATGGTAGATTCAGCAATATGAAGTTACCATAAGTAACAGGGTGACTTCCCAACCA
>Locus_6605
TGCAGGCTCTAGTTTGATCTAATCTGGAATATTTCCCTGTGATATGGTCAAGTGCTGCAAAGAAGAACCTAGAAAAGCAGCAGATCGGCAGAACA
>Locus_6618
TGCAGGATGTTCATCATTTTTTTAAATGATGATTAGAAATGTTTGATTGGAAATGTGAATTGATAACCTCATAAATAGATACCGTACTACTTACT
>Locus_6652
TGCAGGAAAATTTGGTTTCAGTCTGCTTTCCACCAGACACTGGGAGATTAATTTACCTTTCAGCAGGACAATAACCTAAAACGAGGCCAAATCTA
>Locus_6662
TGCAGGTCTTTGCTGAGGCTGAGGAGAGTTTGAGAGAGTTTGAGCGGAGGATTACCCAGCTCAAAACCAGAGGAGCAGAGCTACAGGCAGACCAG
>Locus_6663
TGCAGGCTCATGCTGACATGACCCTCCAGCATGACAATGCTACCAGTTATACTGCTCATTCTGTGCGTGATTTCCTATAAGTCAGGAATGTCAGT
>Locus_6664
TGCAGGAGGTGGTCTATAGTAAGGTTCTCCAAACGCGGTCCTGCTTCGGGAAACCCTGGTTTACAGGAGGTGCTCTAGGGGTCGATCGATTCAAA
>Locus_6668
TGCAGGACTTGTTTTGTGGAGTGTGGTGTCAAAAAAGCAGAGCATCTCTTTATTACAGACAGACCTCTCCCCATTTTTTACAACCATTGAATCTA
>Locus_6674
TGCAGGCTACACACAAAAGGGCTTTAGAGGCTGTGGGGGCTGTTTGCACAGATGGCCACTGGCGGCTCAAAGGAGGCCCAGGAACACACAAGGCG
>Locus_6684
TGCAGGCTGACTTCGGTTGTCATTTGAGGCGTGTTTCCTCCAACACATTGGAGCGGGTGTTTAAGAAGCGCCATTTTGTCGGTTCATATTTCGAA
>Locus_6701
TGCAGGATGGTTTAAGACAGACATCAGCAATTGGATACACCTCTCCTTTACAAGATTTTAACTGACCCTAAAGTGTATCATGAAGATTCTGTGGT
>Locus_6707
TGCAGGAAGAGCTGAGCGATATCCACTAGATAAAGTGAAAATTGGCTATATATTATAAAAAAACATGATAATGTTTTTTTAATTTAATTTAACGT
>Locus_6712
TGCAGGAACAGTACCACATGAGGGGGGAGGATGTCTTCCCTGTAATGCACAGCGTTGACATTGCCTGCAATGACAATGATGCTGTGACACACCAC
>Locus_6733
TGCAGGCAGACAGGTTTGCTGAGCAGAGTCGTTCCTGGTCCGTCCATGGATGGGAGATCAGACGCAGATGGAAGTGGTGAGAAATGTTTTCTTTT
>Locus_6735
TGCAGGGGGGTGGAGACAATCACAAAGACAGGTGAAACAGATCTGGGTGTGACAGTTTATTCATGAGTATAATACTACAGAGGTAGGAGAACTAG
>Locus_6740
TGCAGGGTCTTCGCCATGGAGGTAATGTCCGTCAAAGAGATACTTGTGCACATAACAGTTGGCATTTTAGCATGTCCCATCAGAAAATGTGTCAA
>Locus_6744
TGCAGGTTTCCCAATTTTTGCCAGGACTCTCAGCGGGCAGAGTGTTTTGGACCGTGCTGTTTGAGGAAATTACAAGGCTGCCAAATCAGCCGGGC
>Locus_6753
TGCAGGTCAAGGCTGACTTCTTGGAGGTAATAAATCGATACCTTTGTTTCCTAAACCTTTCCTAAACCTTTCCTCTGCTCAAGCCGTACCACTTA
>Locus_6771
TGCAGGCCCGTGTCCCAAATGGCACTATTCCACTGTAGGGAGCCATTTGACTGGTCACAGTGAGACACCAAGACACTTCTGCTGATGTGACATGT
>Locus_6774
TGCAGGTTCATGCTCTACAACATCGGTAGAGTAAGACCAAAGGTTGTTATAGTTTTGTGATTTTCTATTATTTATTTATTTATTTATATATATTT
>Locus_6776
TGCAGGACAGAAAGTAATTTCCTTACTAAGTTAGTTATAATAACACCACACTACTCAAAGTTACTGGAAATCCAGTGAACTTTTTATCTGTCGGA
>Locus_6809
TGCAGGTATATTTCCCTGGTCACCCCCAAAGCCAATTCCTCCTTTAGTCGCCTTTCCTTCTAGTTCTCTGCTGCCAATGACTGGAGCGAATTGCA
>Locus_6811
TGCAGGAATACAAGTATAGATTGAGGCATTTAAATACAGAAGAAATTGGAATTAAATTTAGAGCCGAGCTGTCTAGCCTGAACTGTAGCCAATCG
>Locus_6817
TGCAGGTAGGAATTATTGGTTGTTTGATTTGTTAATTGATTGGTTGATTGATTTAGATTAATTTGAGCACACTGTAGCTTAGTAAATAGGGGGTA
>Locus_6843
TGCAGGACTTGCATTGTGGAGTGTTAAAAAAGCAGAGCATATCATTATTACGCACAGACCTCTCCCAATCTTTACAACCATTGACTATATATGCT
>Locus_6845
TGCAGGATGTCTTCCAGTTTCTGCCAGGGACATCTTGTCATGTCTCTGGTTTGTGTAATCCCAGAACCCAGAACCATATCTCACGTGTGTTTGCC
>Locus_6863
TGCAGGCTCATCCTCACATAACCCTCCAGCATGGCAATGCCACCAGCCATACTGCTCGTTCTGTGCATAATTTCCTGCAAGACAGGAGTGTCAGT
>Locus_6866
TGCAGGAGGCAAAGCTGCTGCTGAAGGAGGATGACGAGCTGATCAAGGAGGTGTTTGACTACTGGACCAGGAAGAGGAAAAGCTGTAAAAGCAGT
>Locus_6876
TGCAGGACTCGGAGGAGCTCCCTGGACTCAAGTTCTGAAGGCTCACATCAAATGGGTCTGCCTCTCTTAGAGGATGAAAGGGTGAACAGAGCAAT
>Locus_6878
TGCAGGCGCCCACTACAAGGAGACGCTAGAGCGCGATGAGCCAAGTAAAGCCCCCCCAGCCAAACATTCCCCTAACCCGGATGACGCTGGGCCAA
>Locus_6880
TGCAGGTTCCCGGACATTTCTGGGTGGAATGGCCCTAGCCCTCATCCTCCGATCCAACAGGTCCCAGACTTTGCTCAACGGGATTGAGATAGAGG
>Locus_6881
TGCAGGACTGACATCTGGCCTGATGGTAATCACCATTAAAGCACAACGCAGCTCTGCAGCAGGAAGGGGCACATACACCCCGCCACTCCCTCCCA
>Locus_6882
TGCAGGAGCACCCCGTCGTGATCTGAAAAGAAAACAGGCTACAGCCTCCCAGACTACTTACCCAAAGACCTGGATACAAAAATATAGTCAAACCT
>Locus_6888
TGCAGGACGAAAAGTGCCACGCATACGAGGAAGCGCGTAGGAAGGAATACTCCAGGATGGCCGCTAACTTAACTATGCGGGTGATAGGCCATGTA
>Locus_6889
TGCAGGTACTGTAACATGGGCAAACAAATCATTTTCCTTTGGATATGATTGGTTTCCATGGCTATTAGAGCTGTATCTAATGCAGTGACTTTCCA
>Locus_6892
TGCAGGTGATAACTATGCAGACATTCAATTAAATATATCCCACAAGATGCAAAACCTGTTTTTATCCATGTCAAGTGTGTGTGTGTGAGTGTTTT
>Locus_6894
TGCAGGAAAGGTACCACATGAGGGAGGAGGATGTCTTCCCTGTAACGCACAGCATTGAGATTGCCTGCAATGACAACAAGCTCATTCCGATGACG
>Locus_6906
TGCAGGCCTACCACACCTGTCAGTGGTTTTGACGGTATGTTGGGATTTAATCATTCATAATTAATTTCTCAAAGGTTCCCTTCATTTTGCCGTTT
>Locus_6907
TGCAGGTGCCCGGCCCACCACAAGGAGTCGCTAGAGCACAATGAGCCAAGTAAAGCCCCCCTAGTCAAACCCTCCACTAACGACGCTGGGAGGCC
>Locus_6908
TGCAGGTGGTTTTATTTGGCCCCACAAGTTCTCTGAGCAAAAAAACATACTTTAAAAACAATTGTTGGACATAAGACTAAGGAAAACATTTTAAT
>Locus_6913
TGCAGGTAATCAATCATCTGTGTCTGTTATTGCAGGCTTTCTGGGGTTTCAGGCTGGGTTTCTGTAAAGCACTTTGTGACAACTGATGATGGGGG
>Locus_6922
TGCAGGATGAGCAGTGCACCCTCCCCTCACTTGATTCTCTCCTCACAGCTTAGAGGCAGTGCGCTCTCTCTTCTTCTCGACTTTCCGAATCATCA
>Locus_6933
TGCAGGTAGAAAATATCCTGAATAAAAATAAATATCCTATAAATCACATTGGCTACACATGGCCTGTCTGCAAGGAACTTGGAACATTGTATTAA
>Locus_6949
TGCAGGAAAGTTCCCTTATTTATTTTCAAATAAACTCTCACAATAACTGATTACCCTTTCTCTTTAACGATAAGAACCGTATTCCCAACCGACTA
>Locus_6950
TGCAGGCTGTTGGCTTTATGTAGGTTATTTTTTTACATAGATGGCAATGGCTATAGAAGTTACTTTTTAGGTTTGCATCATTTTCATTTCAATTG
>Locus_6960
TGCAGGCCCGCATGGTCCGAAATCTGGAGCGCCAACTACTACCATCCCTTGCCGTTTAAACACAATAGAACACCGTTTGGCACTTTGAATAAGCT
>Locus_6962
TGCAGGACCAGGTCCTTCACGTCACTGAACACGTCACTCAGGTTCCTGAAAACAGACAAACACGTCATGCAGATTGAAACAGCAACTTCGAACAG
>Locus_6964
TGCAGGTACAAGGAATAACAGTCTTACACCGATGACAACAAGGCATTTCCAAGGCGCCACAAAATAACCACAAATGCCCATTTTCCGTCAGTGCA
>Locus_6965
TGCAGGAAGGGTACCACATGAGGGAGGAGGATGTCTTCCCTGTAACGCACAGCGTAGAAGTTGCCTGCAATGACAACAAGCTCAGTCTGATGATG
>Locus_6977
TGCAGGCTCATCCTGACATTACCCTCCAGCATGACAATGCCACCAGCCATACTGCACATTCTGTGCGTGATCTGCTGCAAGACAGGAATGTCAGT
>Locus_6987
TGCAGGGTTGAAATATGTTTTCTCTCTTTTGTTTACGGAGGTAATAGTATCGTTTGCTTTCGCTGAAAAGCCTTTTTGAAATCTGGCATGTTGGC
>Locus_7015
TGCAGGTCTGCAGTAACATTTATTTGTAACTGCATTTGATTTATTGACTGCGATAATGGTTGTCTTCTTTGCATGTCCCAGGTCTGGAACGTAAA
>Locus_7022
TGCAGGACATTTAAAACTTGTTTATTTAAGGTTTTAAAAGGCTTCTAAAGTTAGTCATTTCCATTTTGAAAGTTCAAACTTGATTTTCCCTTACG
>Locus_7033
TGCAGGTGGTCCTGCCTGTCCGGCACTGCTGCCGGAGTCTCCCGCCTGTCCGGCGCTGCTGCCGGAGTCTCCCGCCTGTCCGGCGCTGCTGCCGG
>Locus_7042
TGCAGGAAGACAACACCAAGTCACAACGAAGGATCCGAAAAGGGCTCTTCATGTATGTGTATGTTCAGTGCTGTTCAGTGTCTGTGTGTGTGTGT
>Locus_7052
TGCAGGCGCTACACAAAACGCAGAAACAAAATATAAATCATGCCTTACCTTTGACAAGCTTCTTTTGTTGGCACGCCAATATGTCCCATAAACAT
>Locus_7062
TGCAGGCCCAGGCATGGGTCATAACTGGTGAGACATTCAATGATGTCATCTTCACAGACGAATCAACTGTGGCCCTTGAGCAAGTTGCTCAAAAT
>Locus_7069
TGCAGGCCCCTGACCAGCCCTTCCAGACACAGAAGGTCATAGCGGTTAGCTGGGACATCGATCTTATACAGAATCACATCAGACGCTCCCTCTGC
>Locus_7074
TGCAGGAGGGCAACAGGATCAAGGTTGGCAAATGTTCTATTCTGATGAAGGGTTTATCTTGTGTTCCACATGAAGTACAGTGTACACGCAGGCAC
>Locus_7085
TGCAGGTATAAAGCTTTATGATGCGATGCATTGTACGACTCGTGATGTGTTTGTATAACCCCTTACAATGTTTACCTGCAGACTTTTAGTACAGT
>Locus_7091
TGCAGGTCGGCGATAGTAGCGTGGAAGCGAGAGTAGTCGCGAGCGCTAGGGGACGTCTTGCTCTCCATGAACTGACTGATCTTCAGCTCCAGCTT
>Locus_7097
TGCAGGAAGTTACTGAGTCCGAGGTGCTAGAGGAGCTCCTGAAACATGACCTCAAAAAAACATCTGGGTCAGATGGTTTAGACCCTTTCTTATTA
>Locus_7106
TGCAGGAGTCCTTTTGCCTTTTGGTAGGCCATCAGTGTAAACCCGAATTTGATCTTAACTGACTTGCCTAGTTAAAAAGGTTAAATAAATACAAA
>Locus_7109
TGCAGGCATACGCATAATGTTAGCGTAATGTTGTTATACCAACCACTGGGAGAGTCAGACCATTCCAAAATCTCCACTGTAAGATCTAAGATGGA
>Locus_7114
TGCAGGCGCTAAACAAAACACAGAAATAAAATATAAAATAAGCCTTACCTTTGACGAGCTTCTTTTGTTGGCACTCCAATATGTCCCATAAACAT
>Locus_7124
TGCAGGCTCTCCTTCACTGCAGCCAACGTGAGTTAAACATTTAAACGTGTTAACCCTCGCAAGGCTGCAGGTCCAGATGGCATCAGCAGCCACGT
>Locus_7129
TGCAGGCTCATCCTGACATGACCCTCCAGCATGACAATGCCACAAGCCATACTGCTTGTTCTGTGGGTGATTTCCTACTTTTGATTTTGACCCCT
>Locus_7143
TGCAGGGTCAGATAATAATAATCACAGTGGTTGTAGAGGGTGCAACAGGTCAGTACCTCAGGATTAAATGTCAGTTGACTTTTCATAACCAATCA
>Locus_7146
TGCAGGGTGGCTGAACGAACAGACCTTAAAGGCACCTGTGGGTTGTGGAAAATAGGCACCACCCACGGCCAAGTGGTTCTCAGCAGCTGCAGCGT
>Locus_7155
TGCAGGAAAGGCCTGCACTCTGGCCTGCTGTCTAATTAGAGCAGGGGTAAGCAACATATCCAATCTGGCCTGTGGGAGTTTTTAGGTAGGGGGGA
>Locus_7173
TGCAGGACGCAAAGTTCTTTGTTTGTCAGACTAATCATTTAGTCGAATCTGCAGAACGCTACAAAACAAGCGAACACACATGGTTAATGTTCTGA
>Locus_7180
TGCAGGTCCGACAGATCATTGCAGAGTGGTCAGAATCTCTCATGCTGCGGGCGGTCAGAAAAACAACTTTTAGATGAAAATATTTTTGTTGTCCC
>Locus_7185
TGCAGGGCAGTCAGTGTGCACCCGGTGATGCGCTGGGCACACCGCACCACCCTCTGGAGAGCACTGAGGTTGCGGGCGGTCCAGTTGCCGTACCA
>Locus_7195
TGCAGGGCCAATGAGTCCACTGATAACACCTGTGCCTTTTGTCTGGAGAGATATCAACTCTCCTGACACCTAACATAGGAGGGATCTGAGAGAAT
>Locus_7196
TGCAGGCTGTCCTCAGTCGTCAGTTGAATGGTGTTTCCTCCGACACATTGGTGCGGCTGGCTTCCAGGTTAAGCGGGCTGGTGTTAAGAAGTGCG
>Locus_7200
TGCAGGTTCTGCCCCTACAGGACTCCTGCAAGAATTTTAGCTGACCCTGTAGGAATAATTTTTTTTTACCTGATGTTGAGGATCTTTGAAAATTC
>Locus_7203
TGCAGGTAGACTGATTTGAGATCATTCTCAGTGATAAGTCCCTCTCTCCCAGCTGTAGGGGGAAAGCCCATTTGTTGTAGGCCTTTTGGTAGAGT
>Locus_7214
TGCAGGTGAAGTGAATAAAATCGAATAAAATCAGCCGCCAGCACCTCCTCAATATAATTGTTCATGGCTGCAGTCTCTGGACCTGAGAGACAATA
>Locus_7224
TGCAGGCCAAACCCTCCCCTAACCCGGACAACGCTGGGCCATTTGTGCACAGCCCCATGGGTCTCCCGGTCGCGGCCGGCTGCGACAGAGCCTGG
>Locus_7227
TGCAGGGTTGAAATATGTTTTCTCTCTTTTGTTTATGGAGGTGCTATCCTCAGATAATAGCATGGTTTGCTTTTGCCGAAAATCATTTTTTAAAC
>Locus_7230
TGCAGGCCTAAGCTGCGATACAAGAGGCTCTTGCTGATTTCATCCCACCTTTCAAGAAAGCTGTATTGGGTTTGTTTCGTGTGCTGTGGCTATGA
>Locus_7233
TGCAGGTGTGATGTTCGGATGTATTGATCCTTTGCAGGTGTTGTTACACGTGGTCTGCCACTGCGAGGACGATAAGCTGTCCGTCCTGTCTCCCT
>Locus_7246
TGCAGGGATATTAAAGATCCTTTACTGGACAAGACACAAACACTTGTCACTTTAAGTTTATTATTATCCTAAATATAAAATAAACATGACAAAAT
>Locus_7248
TGCAGGGTCATGTGTACTGAGGTCAAGAGGAGGCTATATTTATCACACCCCAAACACTGCCGCCCACCCTCCACCTACCTAAAGTGGTGATTACA
>Locus_7249
TGCAGGCGGTCACTGAGTCCGAGGTGCTAAAGGAGCTCCTTAAACTTGACCCCAAAAAAACATCTAGGTAAGGTGGTTTAGACCCTTTCTTCTTT
>Locus_7267
TGCAGGTAGGACTACCACACACACACCCTGTTCTCACACGCTTACTCAGCTGTCCTCCAAATGTTCCCCCGGGAGGGTCTCTTCAGACATTTCCC
>Locus_7286
TGCAGGTTCTTCTGGCCAGATTCGCCAGAGACGGCTGTACTTGTAACATCTCTCGGTGTAAACGCTTTTGGACAAAGGTCTCATCATAAAGGGCT
>Locus_7292
TGCAGGGGTGCTATCCTCAGATAATAGCATTGTTTGCTTTCGCTGAAAAGCCTTTTTGAAATCTGACATGTTGGCTGGATTCACAACAAGTGTAG
>Locus_7300
TGCAGGCTGACCTCAGTCGTCAGTTGAACTAGCGACCCACCTCGTCACCAGCCAGTGAAACTGCAGGGCGGCAAATTTAAAACAACAGAAATCCC
>Locus_7303
TGCAGGACTTTGTATCTCTATCCTGCTTCAATGTGCCGAGTATGCAAGACTGTCATGGAGGGAAAAGGTTGGTGGCTCAAATTCAAAGGATGATA
>Locus_7310
TGCAGGAAGCTCCTGCACGTCATCTCTAGCCGACACTGTCGTGCTGTGTTCAAAACAAGTGGGAACTCGGAAAAATACAGGTCAAATCATGACGT
>Locus_7311
TGCAGGAGCGAGTCACTGCTTTGATGTTTGGTGAGAATGACAGGCTGTTATCCAGGGTCATGCCAAGGTTCTTTGCACTCTAGAAGGCGGACAGC
>Locus_7314
TGCAGGGTTAATTCCATTTAGAACCCTGCATATTGCAGCCAGAATGAAAGGTCCCCAGGCATATCCTTTGTTTGTGAGTTACAGCTCGGAACACA
>Locus_7320
TGCAGGCACTCCAGAGGAAAATTGCCCCCCTGAAAGAAATAGAAAATACAGCATTCACGTTGAGGAATTTAGTTAAACATAGTTGGAGAATACAT
>Locus_7340
TGCAGGACCACAGTCTTTTCACCAGCTCCTCAAAATGGTTGAAGTAGTAGTATCTTGGGGGCTTGTATAGGCACAGATGACGGCGCTGGCTGGGG
>Locus_7343
TGCAGGGAGTTCCTGGTCATGGTTGGATCTGAGAAGGCCAGATCTACCAGTATAAACTCTGAGGTGATGACAGAAGTGAAACATGACCAGTCTGA
>Locus_7352
TGCAGGAAAATACATCTGCATTCCGTCCTGCACATTTGCTGGTAGCCCCCGACATTTAACTGGTGACATATGGATATATAATCATAGACGCCCTT
>Locus_7356
TGCAGGTACCTACACAATTCGTTCACAGAGGCCCAAATTCCTGTAAGATTCCTGTGGAACTTTTTAGTAAAGGATTTGTTTTCTTTCCTTGTTTT
>Locus_7358
TGCAGGTAGCAGCGAGGGCGGGACAGACCACCTACACTGGAGTCACGGACTGCTTCAGGAAAATCATGCATGAGGAGGGATTCAGAGCGCTGTGG
>Locus_7373
TGCAGGAAGGGTACCACATGATGGAGGAGGATGTCTTCCCTGTAACGCACAGCGTTGAGATAGCTTGTTATCATTGCAGGCACAGTCCGATGATG
>Locus_7375
TGCAGGAGGCCTTTGGCCTTGTGGTAGGCCATCATTGTAAGTAAGAATATGTTCTTAACTGACTTGGCTAGTTAAATAAAGGTTAAATAAAAATT
>Locus_7379
TGCAGGTAGGAAATAGCCAGAGAAAATGAAATAAGACTATAAATCACATTGGCGTCATGTGGCAATGCACTAGAAACATTGTATCAACTATTAAC
>Locus_7381
TGCAGGCGCGACACAAAACACAGAAAAATAAATATAAATCATGCCTTACCTTTGACAAGCTTCTTCTGTTGCCACTCCAATATGTCCCATAAACA
>Locus_7389
TGCAGGGATGCCACCATTTCCTTCAACCAACTGGTGGATTTGTTCATCCAGTTGGATAACCTGCTGGTCACCCGCGGACGTCCAGAGGGGGCTCT
>Locus_7398
TGCAGGGTTGAAATATGCTTTTCTCCTTGTTTACGGAGGTGCTATCCTCAGATAATAGCATTGTTTGCTTTCGCCGACAATCCCTTTTGAAATCT
>Locus_7401
TGCAGGAACACGTGCTACAGGTGGGTGCTGCTATGGTGACCAGCAAGCTGAGATAAGGGGGGACTTTACCTAGCAAGGTCTTGTAGATGACCTGG
>Locus_7409
TGCAGGGCTTGTATCTCGGCTCAAAACAGAAACCACAAAACAGTACAACAAGACCTAAACTTCCCCAACAACGTTGACAACACCACGGTACACAC
>Locus_7452
TGCAGGGAAGGAAGTGGGCCCCCATTGGCTTAGAAGTGGGTGAGGGGGTGGAAGGGGAAAGCCGGAGGTCACTGTCACTGTAGATGCCCAAACAG
>Locus_7458
TGCAGGGACTTTGTTAGAATGATACCAGGGTATAGGATCAGGGCATTTACGGCCATAATAACCACTGTGAGAATCTGGATCTTGGGTATAGATGA
>Locus_7467
TGCAGGCTCTGATGCCAACCCTCTGTTTGTCTCTGACCTGCGTCTGCTGTCTGCCCCAAACGCTCCAAAACACCTGCAGCAACTCATCCAAAACT
>Locus_7475
TGCAGGCTACATAAGCTGTAAATAGGTTTAATTATACATGTACAAACCATGACGATGATGGATAAAATGTATGTGCAATATACATTTACAAAAAA
>Locus_7477
TGCAGGTGATGCAAACTTCTTGTCTGGGCTCCTTCCGAGCAGGTTGTTTTCGACGTGAAGTTCTGTGGTGATGTTATCCCTAAACTGAAGGCATT
>Locus_7526
TGCAGGTCAAGACAAAAGGATGATCACCCTGAGCATTGAGCCAACTCTCAACACATGCTTCCTCTTCCCTTACAGTAATACCCATTCACTATCAA
>Locus_7540
TGCAGGCGGTCACTGAGTCTGAGGTGCTAAAGGAGATTCTTAAACTTGACCACCCAAAAAACTATCTGGGTCAGATGGTTTAGATCCTTTTTTCT
>Locus_7541
TGCAGGTATTATGTGTGCATCACTTCAAGCTCCACATCATCCGGCATTCCTCCACAATCAGAATCTGTTCTCTTTAGTCATGCTTGACTTAACAA
>Locus_7542
TGCAGGACATTTTGCCATATTCAACATAAAAAACTACACACACAGGCCAATTATGTGTCTAAAGGCAAGTCTGTTTGTGACACCCCTTTCACAGA
>Locus_7543
TGCAGGTTTGCCTCCCTTCTAATCATGAGGACATTTCCAGGTTTGCTCTGTTTTTAGAATAAATGTACTTCATTCACACTATCTATAAACGATAT
>Locus_7587
TGCAGGACTCTGACACTTTGGTCATGGCAGTAGAATGCTCCAGTTTCACATGCGGATGAAGTTGTCACACTGTGCCAGTGTGTGGTGCTCTGAGC
>Locus_7589
TGCAGGTGAAGAAGCTGGATGTGGAGTTCCTGGGCTGGTCTGCGATTGTGAGGCCGGTTGAACGTACTAAATCAAATCAAATTTTATTTGTCACA
>Locus_7592
TGCAGGATTTGCTTTTTCTCCCCATCTATACAACCATTGAATCTATATGTTTTGACCATGACAGTTTATAATCTATGGTAACGCCAAGTAATTTA
>Locus_7601
TGCAGGAGTTAGTCACTGCTTTGATGTTTGCAGAGAACGACAGGGTGTTGTCCAGGCATACAGAGATGCATGTCGCCACCTGGGTGTCAGAAGGG
>Locus_7605
TGCAGGTATTGCCTTGTAGTACTAATGTAGAGCATTAAAATACACATGTCCTTTGTATTTTTTCTTATACTGTATGCTAGGATGAGGGAGATGTT
>Locus_7616
TGCAGGCTCATCCTGACATGACCCTCCAGTATGACAATGCCTCCAGCCATACTGCTCGTTCTGTGCGTGATTTTCTGCAAGACAGGAATGTCAGT
>Locus_7625
TGCAGGGAGTACCAGTACTGAGTCGATGTGCAGGGGTACAAGGTAATTGAGGTAGCTATGTGCTGTACATAGAGCTAAAGTAACTAGGCAACAGT
>Locus_7632
TGCAGGCTCATCCTGACATGACCCTCCAACATGATAGCCATAATGCTTGTTCTGGACATGATTTCCTGCAAGAAAGGATTGTCAGTGTTCTGCCA
>Locus_7634
TGCAGGTGACTCTGCGTGTGTCCAGTGGTGTCCTGGCCATCAAGGCCTTTGGAGAGGGAGACCAAGAGGGACAGGGAGAGAAAGAGATCACTGTC
>Locus_7651
TGCAGGCTCCCTCTGGGGCTTTTCACCTATTTCCTTGGAAACAGTGAGAATGAACTGGTCAGGGATTTCCTGTGTGTGAGTGTAAATCTGTTTCA
>Locus_7656
TGCAGGCATGACACAAAACGCAGAAATAAAAATATAATTCATGCCTTTGACGAACTTCTTCTGTTGGCACTCCAATATGTCCCATAAACATCACA
>Locus_7672
TGCAGGGGACAGATGGGGCCAGAAGAGTTGGAGAGGTATTAGTAACGAGGACCACAATTTGGCCAATATACACAACTGATTGTGTGAAAAATATA
>Locus_7674
TGCAGGCCCCCTACTGCTCCATCTGCCTGCTCTTCCACACATACGACCAGGTAGAGTGGAGAGGTCCTTGGTCTTTGCCTTATACTGTAGCTGTT
>Locus_7675
TGCAGGTGTGATGTTTGGATGTACCAATCCTGTGCAGGTGTTGTTACACGTGTTCTGCCACTGCAAGGACAATCAGCTGTCCGTCTTGTCTCCCT
>Locus_7686
TGCAGGACCGTCTGAGACCAGACACCCGGACAGCTGATGAATCTGAGGAGTATTTTTTGTCTGTAATCAGGTTAGCTAGCTCAGGGATGCTACAA
>Locus_7706
TGCAGGTAATTTAAATAGACAATTCATTGATCAGGTGCTTCATTAATGGTTCAGGTATCTCATGTAAATGTATTTTGTGGGAAGAAGATAGAAAA
>Locus_7717
TGCAGGACTTCACAGACACAATGTTCTAGAATCGTTGGGTCTATGTTCTAGAATCTTTGGGTCTGTGTTCTAGAATCTTTGGGTCTATGTTCTAG
>Locus_7721
TGCAGGCTCTAGTTTTATCTTATCCTGATTATTGTCCAGTCATATTGTCAAGTGCTGCAAAGAAAGACCTAGTTAAGCTGCAGCTGGTCCAGAAC
>Locus_7724
TGCAGGCCACATCTGGTCTTTCTGAACCCTGTGGAACAGTATAGTAGTGTACATTTCCTGAAAAATTCTTTTAAGGGTCTGATATCAGATAACCG
>Locus_7728
TGCAGGAGCGCAAGGCTTTGGAAAAACAAACCCAGGGATTACGCAACCAGCTAGCCAAGTCTCAGGAGAGAGTAAGGATGCTCTGTTCAGTCGGG
>Locus_7730
TGCAGGATCGTCTGAGACCAGCCACCCGGACAGATGATGAAACTAAAGAGTATTTTTGTCTGTAATAAACCCCTTTTGTGGGGAAAAACTAATTC
>Locus_7733
TGCAGGATCAGTGAGGCATTTCCTGTCTCGTGCAGAGCCGTGAAGTCTAGCCCCGCTCCCTTTTCCTTGGTCTCTGCAAATCGGTCAGTCTTGCC
>Locus_7750
TGCAGGCGAGAGATGCGGGTTGGGGAGAGTGGGGTGGCAGTCCCACCGCGGCTGGCTCGTTTCTGACCCGGAGATTCCATAGTGGACATCCAGCA
>Locus_7757
TGCAGGCTCAGCCATACTGCTCGTGCTGTACGTGATTTCCTGCAAGACCGGAATGTCAGTGTTCTGCCATGGCCAGCGAAGAACCCAGATCTCAA
>Locus_7763
TGCAGGATCGTCTGAGACCAGCCAGCCGGACAGCTGATGAAACTGTGGGTTTGCACAACCAAAGAATTTCTGTACAACCTATCAGAAACCATCTC
>Locus_7771
TGCAGGTCTTGTGTTTGACACATGTGCGCTAACCTATTAGCCACTTTGATTTCTGATCACTTCCCTTGTCAGTTTGATTGTATTGACATTCCAAG
>Locus_7778
TGCAGGGTTGAAATATGCTTTTCTCCCTTTGTTTATTATGGTGCTATCCTCAGATAATAGCATCGTTTGCTTTCGCCGAAAAGCCTTTTTGAAAT
>Locus_7789
TGCAGGGCTTCAGGTGTTGGCCATTATTAACCTGTCAATCACTCAATGTCTGTCCACAACAGCCATCCACTTCTCCTCTCTGCCTCTGCATCTCC
>Locus_7809
TGCAGGTAGAGTTCAATAACTACAGGCAGATGTACAATATGGTGAGATTCTGGAGGAAGCTTGAATAGGACAGTAGCCTACAGAACAATATGAGA
>Locus_7831
TGCAGGACGGTGAGGTTCCGGAGGTCCCTCCGCCCCCTCTGGACATCGAGGGTTCCCCGGCGTACACGATATGGGCCATTCTGGACTCGAGACAC
>Locus_7835
TGCAGGAACTGTGAAATTTGTGCGGCCTACAAATTTCCTCAACATTTTGTTGATAACCACTAACATTTGCAGCAGATTTATTTTATCCAATAACA
>Locus_7843
TGCAGGCGCAACACAAATGCAGAAATAAAAATATAATTCATGCCTTACCCTTGACAAGCTTCTTTTGTTGGCACTCCAATATGTCCCATAAACAT
>Locus_7849
TGCAGGCAGAGCTAAAGGCTGCAGTCCAAACACGTTATGTTCACCCCCTCAGCCCTCGCAATAGCTACTTTCCCTTGGAGGAATCCCCGTCGAAA
>Locus_7850
TGCAGGTAGGGAGGGCGAAGCACCACTGCAGCAAAAGCTAACTCCTTACTCCACTCTTCTTTCGCTTTCATCAGCATTAGGCTATAACACATTGA
>Locus_7855
TGCAGGTGAAGATGCTCGATGTCGAGGTCCTGGGCTGGCATGGTTACACATGGACTGTGGTTGTGAGGTCGGTTGGACATGCCAAATTCTCAAAA
>Locus_7858
TGCAGGTAAAATATTGTTGAAAAACAACTAATTGATTAGGTATGTTTGGGAATAGCATTGTGTGACTTATATGAGAGTTGTGTGAATGTGGAAAT
>Locus_7867
TGCAGGTCAGAAAGGCTCCATGAAAACTCCTTGACATGCTCCAGAAGGGTTCTCAGGGCTTGGTCATGTTGCTCGAGCAGGGCGTCTTGGCCAAC
>Locus_7877
TGCAGGCTGAAAGAAACGCGTTGCACATTTCCTAGCGAGCCCATTATGTTTCCAGCTACCTTCTCAATATTGTTGAGTTCCCAGCTACATGTTAA
>Locus_7898
TGCAGGGACCAGTGGACAGCATAGGCCTGGAGTCACACAGACAGGTACACAGAGATGATGTCATATCAAATCAAATCGAAGTTTGTTTGTCACGT
>Locus_7901
TGCAGGGTAGAAATATGCTACCCTCTTTGTTTACTGCTGGTGCTATCATCAGATTAGCTTCTTATGCTTTCGCTGAAATGCCTTTTTGAAATCTG
>Locus_7906
TGCAGGCACCCGGCCCGCCACAAGGAATCGCTAGCGCGCGATGAGCCAAGTAAACCCCGCCCCCCGGCCAAACCCTCCCCCAACGACGCTGGGCC
>Locus_7907
TGCAGGGCTCCCCAGGGTCCAACAGCACTGAAAGATAACAATACCACACACGCACGCATGAATGCACATACTCGCACGTGCACACGCTCATACGT
>Locus_7925
TGCAGGAGAGCCAACTCAGCTTCCACAGGATCCTCAAGGAAGAGATATTACAGGTACAGTACCACACACCGAACCAGGCACGTGCACAGATAGGG
>Locus_7932
TGCAGGCGGCGCTGCGTTCACAGATGGCATGCGCAAATAGAAACAGGAAGTAGCTGTGCATAGTTCGAGAAAAATGTCCTGACGTAGTCCCGAAT
>Locus_7952
TGCAGGGTGAAGTGATGTATGTCGATGACATTCTGATATACTACGCTACACGTGCCGAGCATTTGTCCCTGGTGCAGTACTTGGTCGCCTGTTGG
>Locus_7960
TGCAGGCCAGTGGTTTGAGTAAATAAAGAACTCTATACTTTAAAATGACTAAAACCAAATTCAAACTGTGTAAAAAGGATAATGCACCTGCAGTC
>Locus_7963
TGCAGGGTAACTCTTAGTGACAGGCTACATCCAGCAGGCTAACTCTTAGTGACAGGCTACATCCAGCAGGGAATCGATCCCAGCACTCCACATTC
>Locus_7971
TGCAGGCGCAACACCAAACGCAGAAATAAAATATAAATCATGCCTTACCTTTGACGAGCTTATTTTGTTGGCATTTCAATATGTCCCATAAACAT
>Locus_7975
TGCAGGAAGTGATAGAGCAAAAGGCATGTTATAGGGATATACACACGGTCTTTAGAAGCATTGACATGTCATGGAAAATATGTTTATGTTTTCAA
>Locus_7977
TGCAGGAAGGGTACCATATGAGGGAGGAGGATGTCTTCCCTGTAACACATGGTGCTGAGATTGCCTGCAATGACAACAAGCTCAGTCCGATGATG
>Locus_7978
TGCAGGAGGAGCACTTAGGGGAGAGGGAGGGAGAGATTCACTGATTCAAGTTGGTTTGATTTATTTTGTCAAAACAGGATCAGAGATGGGATATT
>Locus_7979
TGCAGGACTCTTCCGCCCCCTCTGCCCCTGTCCAGCCTGCCCCGTCTCAGTCCACAGCGACCGGGCAATATGGCCGCACCGTACGGCACACTGGG
>Locus_7981
TGCAGGTAGCCACTCCTCATCTCTGTCTTCTGCCATCATATCTGTGTCATATAGACCTTGCATTTATTGTTGGGTCATCAATCAATTAGATAATG
>Locus_7999
TGCAGGTAAATTATCATAGATGTCAGTATTAAGACAGTATGATATTTTAAATATTGCTTGACAAGTATGATCCTTTATTTTCATATTACCACGGC
>Locus_8003
TGCAGGAACTCAAGATCGACAACCAGGTACAATAAAATACAGCACAATCGTTATTGGTACATTCTACTGACAGACAGTGTAAAGGAGGCCTGGGT
>Locus_8004
TGCAGGCCACACCCGGGTCCTTGCGGAGGACATCGCTGATCTCAGCCTCGAAGGGAAGATGGCCACCCTCGTGCTCTGTCATTTTGATTCCATTC
>Locus_8005
TGCAGGATAAACATTAATAACAGTGAGAATACAGGGGCAATGTGTAGCGGCAGGTAGCCTAGTGGTTAGAGCGTTGGATTTGTAGCCGTAAGGTT
>Locus_8011
TGCAGGACTTGATTTGTGGGGTGTGGTGTCAAAAAATCCATTCATTACCATATTCAGCTGAGGTCTAGAACTTAGGGAAGGATTTGTACCAAATA
>Locus_8014
TGCAGGGGGTCTCCCCTGCCCCCCAAACACACATACACACATGCTGAGCAATTGTTGGCTGCTTTTCACGCTGCGGTTCAACTCATCCCTAACCA
>Locus_8022
TGCAGGTTGAAATATAGTCATTGATGATGACTACTGCATTCGGACGCGGGACAGCTTTGTCCGCCGTTGGTTCAGTTAACTTTGGAGTACACAAT
>Locus_8029
TGCAGGAAATGACTTCAGTTTCCTTTTTCATTCATCAAGAAATACAAGTCCATCTCCAACATATGTGTTTTCTTCCGTGGCTGCTTCCTGTGTTG
>Locus_8034
TGCAGGAGTGGAGACACTTCCCCACCCCCATGCCCATGCGACTCACACGCAGTACCCTGTTGTCCAGGTTGCTCTGCGTCCTTCCCAGCATGCAC
>Locus_8045
TGCAGGCGTCCGCCCCCCACAAGGAGTCGCTAGAGTGCGATGAGCCAAGTAAAGCCCCCTCGGCCAAACCCTCCCCTAACCCGAACAACGCTGGG
>Locus_8060
TGCAGGCGCTACACAAAACGCAGAAATAAAATATAAAACATACCTTATCTTTGCGAGCTTCTTTTGTTGGCACTCCAATATGTCCCATAAACATC
>Locus_8067
TGCAGGTGATCTGCAGAGGTTTGAGGACTCTACTCTATAAATGGCCCTATCCTGATTTGTGCTAACAAAGATGTAGGTGATTTATCCTACAGATT
>Locus_8088
TGCAGGTCTGAGAGAGTGTCTCGCTGGTCTGGGCGGGGTGTCTATTGATCTGTTGCTCCTGTGTGAGGTGTTGGGGCTGTGTTTATGAGCGATGT
>Locus_8091
TGCAGGGATGGGCAGCATTCATTTCATTTTATTGCCATGCATTATTGGCATTATTGGCGGTAGATAGCCTAGTGGTTAGAGCGTTGGGCCAATAA
>Locus_8116
TGCAGGCTGAGACATCAGATCTGCCCTGCCGCCACAGTCATAAATTACTCTGCGCAATGAGCAACCTCCAAGAACTGTCTGGCATGACTCTAAAA
>Locus_8118
TGCAGGATTGATCAGTACACCCCTGACCTTACACAGGAGGAGGTGGATACTTCCTTCCGTTTGGCCTTGAAGATCTGGAGTGATGCGGCCCCACT
>Locus_8121
TGCAGGTGAAGGTAAACAACAACAACGACATCAACAAATGAGAAGCTTCATTTTATTATAGCTCTCATCCTTATCCATTGGAGAAAATATAGGCC
>Locus_8131
TGCAGGAATGTGAAATTGACTGGCTTGATGAACTCGGGATGGCTGGGCAGTGATTTTGGTTCATCTCAATCACTCGTTAGGGTTGATTTCAGAAT
>Locus_8148
TGCAGGCTCATCCTGACATGACCCTCCAGCATGACAATGCCATCAGCCTTACTGCTCGTTCTGTGCATGATTTCCTGCAAGACGGGGAATATCAG
>Locus_8153
TGCAGGCTTTCTCTGATCTAAGGGTTTCAGGGCTTTATGTACCACCTGCACTGAGAATGGTAAAAAGCTAAAGGTTTGACCAGCTCTCACTGGTT
>Locus_8167
TGCAGGCTGCTGATGAGCTAGTTGCTGACGGGCTGGTCCTGGGGCTGGCTGCTGATGGGCTGGTCCTGGTGCTGGCTGAGGGTTAATCTCATTCT
>Locus_8172
TGCAGGCCCAAAGACTTTCCATATGGAAACATGTACAGTGTGCTTTGTCCAGGCTGGGGAATCCCCTTAGCAACCAAAGAGCTAATATCGTCTAT
>Locus_8194
TGCAGGCACTTTTAAGGCCACTATAAATCCATCCTGTTTAAATCCTACCTGTTTAAACGGGATTTTACTAAGATATCTGGTGCACCGCATTCTTC
>Locus_8201
TGCAGGAGATGCAAGCAGTCAAACCCCATCCAGGGTGCGTCCCAAATGGCACCCCATTCCCTTTTATAGTGCACTACTTTTGATCAGGGCTCATA
>Locus_8209
TGCAGGGTCCAGGAGGTACAGGTAGCAGCATGTGAAGGGGCGTAAGGCTGTTTCAGACACTATGAAGTAGACTAACTGATAAAGACATTAGAAAG
>Locus_8212
TGCAGGTGATGGCTGTCGGCATTGGGAGCGTCACTGTGGGGCGATGGATGCCCGGGCCCAGTGGGCTGGCATACTACTGCAGGAGTTTCAGAGGA
>Locus_8234
TGCAGGTCAGTATTCAGCTATGATTACTATAAGTTTAGATAGCTGGCTAGACTAACTACCAATTTTGTTTGTTTGTTGCTGATATGGCAAATTGA
>Locus_8238
TGCAGGGCAATGACCCTAAGCATACCGCTAAAGCAAAACTCAAGTGGTTTAAGGGGAAACATGTAAATGTCTTGGAATCGCCTAGTCAAAGCCCA
>Locus_8251
TGCAGGCTAAAAGTGTTCTTAGAGTAACAACTACATACAAAAAACATGTTTGCACATGGAAAAGTGTTTTTGTGTGTGATGAAGCAAAGCACATT
>Locus_8255
TGCAGGTCAGTGAAAGTGAGGGAAGTGATGTGGAGAGTCAGAGCTCTGCAGCAGAAGGCAGGGAGGAAGAGATGATTGGCGAGATAGAGATGTGG
>Locus_8257
TGCAGGACAAGACAGAATCAGGACAGGAAACTAGGGAAGTCAGAACTATCATCATACAACACATCCAACCCTGATATTCTGATCCCAAAATGTAC
>Locus_8263
TGCAGGAGAAAGTCACAGGTTTGATGCAGAAAAGAACAGATTCTTGTCCAGGATCACACCAAGGTTCTTTGCACTCTTGGAGGGGGACACCGTGG
>Locus_8272
TGCAGGCGGGTGTGCCAGCATGGAAGACGTGGAAGGATGGTAGAGGACCAAATGTATAAGTGGCCGCCTGGAATGCAGGAAACATTTTTCTCTTC
>Locus_8273
TGCAGGAAGCCATCAGGGGGATCAGAAGGGGTGGCCTGAGGGGGTCAAAGTTCAGCCTGTCCTGATGTCTGGATGTGAACCCGGGCTTCTCCCAG
>Locus_8282
TGCAGGCACCGTGTGTTTGTGGGTTTACAGAGTGTGTGTTTGTACAGGTGCGAGCAGCTCTCTCCATTGTCTTTACGTGCTTGTGTTGGTTTGTT
>Locus_8285
TGCAGGAGCCCCGGTCCAGGCCCAAGGAGAAGATTTGGCAGCACCACGAGGACTCTGCCCCGGCCTACAAGACCCAGGCCCCAGATACTAAACAC
>Locus_8290
TGCAGGGACGTCTGGCCGCGCACACTGCAGAACCCCAGGAGGTATCCAAACACTACAGTCAATCCCATCCATCTATCCACCCATTTCTATTGTCC
>Locus_8307
TGCAGGACGGAGGGGAGGAATTGGGACCAGGGGGAGATCAATACTGCAGCCTGCCAAGCTGAGCTCAGAGCCAACACAAACTCAGCCAGATATCC
>Locus_8312
TGCAGGGTTGAAATATGCTTTCTCTCTTTGTTTACGGAGGTACTATCCTCAGATAATAGCTTCGTTTGCTTTCGCCAAAAATCCTTTTTGAAATC
>Locus_8313
TGCAGGTGGCCCATCAGGATGTCCAGGATCCAGTTGCAGAGGGAGGTGCTTAGTCCCAGGATCCTTAGCTTAGTGATGAGCTTTGCGGGTGCTAT
>Locus_8316
TGCAGGAAGGAACGAGGAGGATAAGTTAGTAAAAGTACAATCTACCATGTACAGCGTTTCATATTTGAAAGTAACAAATTTACTGTAGGAGACAA
>Locus_8317
TGCAGGCAGTCACTGAGTCCAAGGTGCTAAAGGAGCTCCTTTAAACTTGACCCCAAAAACACATCCGAGTCAGATGGTTTAGACGCTTTCTATTT
>Locus_8320
TGCAGGCTCTAGTTTTATCTAATCTTGATTATTGTCCAGTCATATGGTCCAGTTCTGCAAAGAAAGACCTAGTTAAACTGCAGCTGTCCCAGAAC
>Locus_8327
TGCAGGCAGTCACTGAGTCTGAGGTGCTAAAAGAGCTCCTTAAACTTGACCCCCCAAAAAAATCTGGGTCAGATGGTTTAGACCCTTTCTTCTTT
>Locus_8336
TGCAGGGAGTGTCCGGTGGGGTTGAGGCTGAACCTGAAGGTCTCGTTGAAGGAGGGTTCTCTGTCATGTCGACACACTCTTGTCTTCTTCTTGAT
>Locus_8341
TGCAGGTATGTCTGGAGGTTTTTCAGCACCTGGATCTTTAGGTTGACAGAGCTCTTCCTCTCCGACAGGATGCCATTGTACAGACTCATCACATC
>Locus_8348
TGCAGGACTTTCCAATGCCGTAAGTCTTGAACATTATAAAAACGTTTAATTTGCATCCTTAAAATCACTTGTTTCACTATAGCCAGGCTGACCTG
>Locus_8367
TGCAGGTGCCTTGGTGGAAGAGTGGGGTAACATCTCACAACAAGAACTGGAAAATCTGGTGCAGTCCATGAGGAGGAGATGCACAGCAGTACTTA
>Locus_8373
TGCAGGCTCATCCTGACATGACCCTCCAGCATGACAATGCCACCAGCATACTGGTCTTTCTGTGTTTGATTTCCTGCAAGACATGAATGTCAGTG
>Locus_8382
TGCAGGATCGTCTGAGACCAGCCACCCGTACAGCTGATGAAAAAGAGGACTATTTCTGTCTGTAATGAAGCCTTTTTGTGGGGAAAAACTACATT
>Locus_8387
TGCAGGTGAAGAAGCTGGATGTGGAGGTTCTGGGCTGACGTGGTTGCATGTGGTCTGTGGTTGTGAGGCCAATTGTATGTACAGCCAAATTCTCT
>Locus_8390
TGCAGGGTTGAAATATGCTTTTCTCCCTTTGTTTACGGAGGTACTATCTTCAGATAATAGCATCATTTGCTTTCGCTAGCGTCCCACATTTTCCA
>Locus_8392
TGCAGGAGCGTTCAATCTGGAACTGCATCTCCAGAACTTCCATCTCCTTCAACAGCTGAGAGGACACTGAGGAAAGATGACATAGAGGGAAGAGA
>Locus_8406
TGCAGGCACAGATTGGTGGTGAGGAGATTAAAGTCGAAGCACATCCTCACAAGACGGAGGTAGTCTAATTGTGGTGGACCATTGTTGAGAATACT
>Locus_8409
TGCAGGCCAGCTCACGTCGGACGTCCTCACGCAGGCTGCACCGATAGTGGTCGATGAGGGCCCTGTCGTTCCAGCTTGCTCCGGCGGCCAAGGTC
>Locus_8415
TGCAGGGGCAAGTCACTGCTTTGATGTTTGCAGAGAATGACAGGGTGTTGTCCAGTTTCACACAAAGGTTCTTTGCACTATGGAAGGGCAACACT
>Locus_8421
TGCAGGGAAGGGGGTTCTGATTAAAAATAAAAGCAAAAACAAAAATATAGGACGAAACACACATCACGACAAGAGAGACACCACAACACTACATA
>Locus_8428
TGCAGGCTCAACCTGACATGACCCTCCAGTATAACAAAGTATAACAGTATAACTGCTCGTTCTGTGTGTGATTTCCTGCAAGACAGGAATGTCAG
>Locus_8432
TGCAGGCATCCCGCGGGAATGCAGCCCTCTGGTGCAGTCAGTACACAACACTATGCTCATCAGATCATCAGGTTTTAGCAGGATCTTATGCTCAT
>Locus_8446
TGCAGGGCACACGCAGACGATATGACGTTTAGCATACAATATTTACATGGTAAATCCAAACTGACTAACAACACAGAGAGTGTTTTCATTGTAAT
>Locus_8451
TGCAGGACCTCTATACCAGGCGTGTCAGAGGAAGGCCCTAAAAATTGTCAAAGACTCCAGCCACCCTAGTCATAGACTGTTCTCTCCGCTACCGC
>Locus_8454
TGCAGGGATCCCTGGTTCCCATGGCATCCACACTGTGCCCTCCCTCACCCAACCTATTAGCCGCCCTCCTCTCCCTCAGAATGCCCTGATGGTGG
>Locus_8478
TGCAGGCTCATCCTGACATGACAATGACCGACTCATCCAGCATGACAATGCCACCAGCCATAGTGCTCGTTCTGTGCGTGATTTCCTGCAAGACA
>Locus_8484
TGCAGGCTCTCCTTCACTGCAGCCAACGTGAGCAAAACATTTAAATGTGTTAACCCTCGCAAGCCTGCCTGCCCAGACGGCATGCCTAGCCGCGT
>Locus_8511
TGCAGGACAGTTGAGCTAATGTAGGCTAATGCGATTAGCAAGAACATTTCCCAGGACATAGACATATCTGATATTGGCAGAAAGCTTAAATTATT
>Locus_8517
TGCAGGTGAAGAAGCCGGATGTGGAAGTCCTGGGCTGGCGTGATCACATGTGGTCTGCGGTTGTGAGGCCGGTTGGACGTACTGCCAAATTTTCT
>Locus_8531
TGCAGGACTTTCTTTGTGGAGAGCGGTGTCAAAAAAGCAGAGCATCTCTTTATTATGGACAGACCTCTCCCCATCTTTACAACCATTCAAACTAG
>Locus_8537
TGCAGGTACCTACCACGGTGCTTCTGACAGTGCAGACCATGTGCTTGAAAAACTATTTACAGCATGCCAGAGCCTACTCTCTCCTGTCAGGACAC
>Locus_8540
TGCAGGTCAGGAACATCTCCCACAGCGACATTTATCAAAGGTTCATCCAATAACGTTCATATTTACAGACCTATATCACATTGACATCAGAGTTC
>Locus_8543
TGCAGGCCCTATCAATCATCCTCTCTTTGACTGTCCGCCAAGCAGTAACAGGTCAGGAGAAAAAAAGGTTCCAAAAGGGTTCTGTGGCTATCCCC
>Locus_8554
TGCAGGACAATAAAAGGGAGGCATCTTTTCAATTAGCCTCTTCACAGGTAGTTGATGTTGACTGCCGCCAGAGTGGTGACCTGACATCACAGAGG
>Locus_8562
TGCAGGGAGAAAATTTGTAACGGGGCAGGGGAAAAATAGGGAGAAGCATCGGGGATAGTCACATTAGAAGCGGTGGGAGATGAGGAAATGTTGGA
>Locus_8574
TGCAGGCCGACTCCCGACGGACATCCTCGCGCAGGCTGCAACGGTAGTGGTCGATTCCAGTGCGAACTCCTGGGTGTTCCTCGTCTCCTGCCTCA
>Locus_8589
TGCAGGCACCAGGTCAGCCATAGGGAGTCGCTAGAGTGCGATGAACCAAGTAAAGTCCCCCCGGCCAAACCCTCCCCTAACCCAGACTACGCTGG
>Locus_8597
TGCAGGCGTTCACTGAGTCTGAGGTGCCAAAGGAGCTCCTTACACTTGACCCCAAAAAAGCATCTGGGTCAGATGGTTTAGACCCTTTCTTCTTT
>Locus_8603
TGCAGGACTTGAAAGCAGATCATTTATGTATTACGGACAGACCTCTCCCCATCTTTACAACCATTGAATCTATGTTTTGACCATGACAGTTTACA
>Locus_8609
TGCAGGGAAGAATTGGAGACAATCCCCAAATCCAGATGTGCAAAGCTGATGCAGACATACTCAAGATGACTCAGGGCTGTAATTGCTGCCAAAGG
>Locus_8610
TGCAGGATCGTCTGAGACCAGCCGCCCTGGACAGGTGATGAAACTGCGTGTTTGTACAACCTAATAATTTTTGCACAAACTGTCAGAAACCGTCT
>Locus_8620
TGCAGGCATAAGCGGTGACTTAGATCCCATGGCTGTAAGGGACTCAGTCCAATGCAACTTAGTTGGTAGAGCATTGCACTTGCAATACCAGTGTT
>Locus_8625
TGCAGGCTACCCGCGGACGTTCAGATCGGGTTCTGGTGGTTCCATCCTCTAGGAAACCCTCTCCGATACTCATGGAGCTGGGAGGGGCGGTGCGC
>Locus_8631
TGCAGGAGTTTTTTGTTGTTGTGATTGAGTGGGGGAACAGCTGCGAAAAAGGTTCTGACAGATGGATGTGTCTTGGTCGTGCCAAGGACACACCC
>Locus_8642
TGCAGGCTCATCCTGACATGACCCTCTAGCATGACAGTGCCACCAGCTGTACTGCTCGTTCTGTGCGTGATTTCAGTGTTCTGCCATGGCCAGCG
>Locus_8655
TGCAGGGGAGAGGATGACAGCTAGGCATGGAGGAACCAATCAGTGACGGTGATCACTAAGGGCGAAGACAATCCGTGTGTGTGTGTAAACAAAAA
>Locus_8659
TGCAGGTCCTATGGCTTCCACTAGATGTCAACAGTCTTTAGACATTGTTTCAGGCTTGTTTTCTGAAAAATTAAGAAGAATGAGACCTTTCTATC
>Locus_8671
TGCAGGACACTATCAGACACTTTCAACAGCAGCCGCACCACGGGGTGGAGCTGGAGGAGCAGGAGAACCACAGGTTGGACAGACAACAACCGCAC
>Locus_8693
TGCAGGAAGGGTACCACATGAGGGAGGAGGATGTCTTCCCTGTAACGCACTGCGTTTAGATTGAGCTTGTTGTCATTGCAGACAGTCGTATGATG
>Locus_8711
TGCAGGAGTTGCACACTGAGAGGCACTGGCAGTGGTGATACAGCTGTGAGGAGTGGTTCCAGCGGGGGGTCCATCAGAGGCGATGGCGTTGATGG
>Locus_8722
TGCAGGCCCCTCTAGGCCCGTGGGTGCTAAGCCACGCGCCAGAAGGACAGGGGCTCTGCTTTCACAGGCAGGTGGAGGAGCAGCCAGGTTTAAGA
>Locus_8731
TGCAGGGACAGGAACGAGTCATAGGCAGGGGGTAGGACCACCATATTATCTCCTATGCTGATGACCAACAGACATGCAATATCTACAAACCATTT
>Locus_8749
TGCAGGACGTCGCCGCTCCAGCTTCCTGTAAAAAAAAACTAATAACACAAAAATACAGACACATTCTTTCAATGTTGATATCAGATTTTACGAGA
>Locus_8751
TGCAGGCCCCCAGCCCGCCACAAGGAGTCACTAGAGCGCGATGAGCCAAACAAAGCCCCCCCAGCCAAACCCAGACAACGATGGGCCAGTTGTGC
>Locus_8764
TGCAGGAGGGTAGCTCTTCAGGAAAAGGGTTGGAGAGCCCTGGTAGGATATGGTTTGTTTCATGTTGCTTTTGACACAGCGCCCATACCTGGTGC
>Locus_8769
TGCAGGACTTGCTTTGTGGAGTGTGGTGTCTTAAACGCAGAGCATCTCTTTATTACAAACAAACCTCTCCCTATCTTTACAACCATTGAATCGAT
>Locus_8778
TGCAGGTGGCCGGCCTGCCACAAGGAGTCGCTAGAACGTGATAAGCCAAGTAAAGCTTCCCCAGCCAAACCCTCCCGTAACCCAGATGACGCTGG
>Locus_8780
TGCAGGACTTGCTTTGTGTAGTTTCAAAAAAGCAGAGCATCTCTTTATTAAGGACAGAGTTCTCCCCGTCTTTACAACCATGACAGTTTACAATC
>Locus_8785
TGCAGGCACAATTAGTGAGGAATTTCAACCACTTGTAGGTGGGTGTAAAACAGTGATTCACTGTGAAGTTTGAACCATAGAAATAAAAGATAATA
>Locus_8787
TGCAGGCCCCTCTCAGCCCCCTCTGTTAACACTTCCTCTGTGAACACAGCTAGCGCAGAGGAGCACCCTGGGAATTGCCATCCCTGCCATTGTGC
>Locus_8793
TGCAGGCTCATCCTGACATGACCCTCCAGCATGACAATGCCACCAGCCATACTGCATGGCTACCACAGTATTCTGAGTGATACACCATCCCGGCT
>Locus_8797
TGCAGGAGTGGGTCAGTGCTTTGATGTTTGCAGAGAACAACTGTTGTCCAGGGTTGAGCCAAGGTTCTCTATCACGGTTGTCAACTGTGATAGAG
>Locus_8815
TGCAGGTGTTTGCATCCGACGCTGACGAGGGAGACAACGGTCTGGTCCTGTACGAGATCAACCGTCGCCAGAGCGACCCTGACCGCTACTTCGTC
>Locus_8826
TGCAGGGTTTGGGAGGAGAGGAAGGAAGGCGGGAAAATTAATGCGAGTCAGGACTCAGTGGAGAAAAGATATGATGGAAGGGGATATGATGAGAT
>Locus_8832
TGCAGGCAGATCCTCAGACACCCATTTGTTAGTGTAGTCAGCACTGCAGTGGACAGGAGGACAGCGGACGATTGGCAGGTTGATCTAGAGTAAGT
>Locus_8848
TGCAGGTGAAGTCGGAGATTTACATACATCGTAGCCAAATACATTTAATTAAACTCCGTTTTTCAAAATTCCTGACATTTAATCCTAGTAAAAAT
>Locus_8885
TGCAGGAGGAGAAATATGGATGTAAAAAAAAAAATAATGAAATGTAATGGTCTTCTTGCTGAAGGAATGAGCCACCCCGCATGGCTGCCAATGTG
>Locus_8889
TGCAGGGTTGAAATGTTCTGTCTTGTTTATGGAGGTGCTATCCTCAGATAATAGCATCGTTTGCTTTCGCCGGAAAGCCTTTTTGAAATCTGACA
>Locus_8893
TGCAGGGTTGTATGTATCAAGACTGTGTGTGCATGTGTGTGTTAAGGAGTGTGCCTAAGCACAGACGAGTGCAAGTTCCTGTAATCTTCAGTTTA
>Locus_8895
TGCAGGGAGAAACTTTGTAGCGTGGCAGTGGAAAGGGGGAGGAGCATCGGGGCTAGTCGCATTAGAAGGGGTGGGAGATGAGGAAATGTTGGATG
>Locus_8900
TGCAGGCTCTAGTTTTATCTCATCTTGGTTATTGTCCAGTCATATGGTCAAGTGCTGCAAAGAAGGACCTAGTTAAGCTGCATCTGGCCCAGAAC
>Locus_8906
TGCAGGAGCCCAGTTTCTGGGGTAGGTTTTCTCTTATCTCTATAGCAATGTTTCTTAATCCTTGTTGCACATTCTAGTTTTTGCCTTAGAACTAC
>Locus_8915
TGCAGGGTCGAAAAAGCTGTTGGATGCTGTACAACCGCAACAACTACATGGGAAACCAGTACTTCATGAGGAGGGCCGAGTACCCTGACTACATG
>Locus_8916
TGCAGGAGGTTATTAACAAAAAGGAACCTTGAACAACTAAAGATTGAAATTAAGAACTGAATGTAATAAAAACAACCCACCTGCACTGTGGCGCA
>Locus_8921
TGCAGGAATATTCACTGTTGCCAGATAATTTAATTTAATGTTAATTACTCTACCATAAGCCGCCGCCAACGACATTTTAGAGAATTTGGTAGTAC
>Locus_8922
TGCAGGCAAACTGCTGCCACTGGATGCTTCTAGCCTACAATTACTCCCAAAATGCCATTGATTGCAATGCAATGAATTTAATGTGGTTGAATTGA
>Locus_8928
TGCAGGTTGACCCTGGAGCAGAAGGAGTTGTGTCGGAGCAGACTGAAGCTGCTGTGCTACCTGGACCGCCTGGCCACCTACGAGGTAAGACCGCA
>Locus_8934
TGCAGGAGGGCCCCTGACCTGGGAGACAGGCCGTCCACACCAGGCCTACCAGTTGGGACCACTGGTTAAAGAGGTTTAATTAACTTACATCTCAT
>Locus_8936
TGCAGGGCAGTGGGACCTGAAGGGAATCCAGGTAGACTATGAAATGAGCTTCATTAATTCAGTAAGACACCAGTCTGTCTAAGTTGAACCGTCTG
>Locus_8945
TGCAGGCGTGACAAAACGCAGAAATAAAAATATAATTCATGCCTTACCTTTGACGAGCTTCTTTTGTTAGCACTCTAATATGTCCCATAAACATC
>Locus_8953
TGCAGGAGCTTTCCAATTTGTGACACTCAGTCTATATGCAGTCTATATAACGGAAGAGAGCAAGAGATGAAAGATAAATAATTATCCACTCAAAA
>Locus_8958
TGCAGGCTGAAACTGTTATTAACAAACTTTATGGTACTTTGTAAATAGCTTCACAGTGTGGATAAACCAACACCTCCATTTTGGAGGGATTGTTA
>Locus_8968
TGCAGGCGCGACACAAAACGTAGAAATAAAATATAAAACATGCCTTACCTTTGACGAGCTTCTTTTGTTGGCACTCCAATATGTCCCAATAAACA
>Locus_8984
TGCAGGGTTGAAATATGCTACTCTTCGTTTACTATTGTGCTACCATCAGATAATAGTTTCTTATGCTTTCACCGAAAAAATATGACATGTTGGCT
>Locus_9004
TGCAGGAAGGGTGAGAAATCCATATCTTCATTTAAATCAGGGTACTTAGTGGCCTGTAGTTTGTAAATCCCAAAACTTTCCCTTTAGTTTAACTG
>Locus_9008
TGCAGGCCTCGTTGATGAGTCGCTCTGCCCCCTCCAGGGTGCTGACATCACTGGTGGATACCAGCACCTGCACACCCATCCCCTGCCACTCACGC
>Locus_9015
TGCAGGTTTGTATAACTGTATATGCAAGGGCTTGGTAGAAGGTGTTGACGTAGGCAGATACATCACTAGGGGTTGACTGCAAGCATATTAAAGCA
>Locus_9017
TGCAGGGTTGAAATATGCTTTCTCTCTTTGTTTACGGAGGTGCTATCTTCAGATAATAGCATCGTTTGCTTTCGCCGAAAATCTTTTTAAAAATC
>Locus_9023
TGCAGGGCGTGTGCCCAGAGGCCCTGACCTCCAGGGATGTCCCATTGATTTTGTAAGTCACTCTTACTCCGATATCATTAACGTGGCATAAGTCT
>Locus_9024
TGCAGGCTCTAGTTTGATCTTATATTCATTATTGCCCAATCATATGGGCAGGTGCTGCAAAGAAGGACCCAGAAAAACTGCAGCTTGCCCAGAAC
>Locus_9036
TGCAGGACCTTCGTGGGAATGCAGCCCTCTAGTGCAGTCAGAACACAACACAATACTCATCGTGTTTTAGCGGGATCAGATGGTCACGGGGGTCC
>Locus_9054
TGCAGGAGTTATGACGCATTTTTGTTGGTTATGTTGTCGTAGTTGTGTCTAGGCAGGCATATGGGGGAGGAAACATGGTCACCTCCAGGTAGGTG
>Locus_9061
TGCAGGTAGTACAAACGGGTGCCACATACTGAGGTTGCACCCAGCTCTTATCTGTACGCCCAGACTTATGACTAAGTCATACAAGACAAGCCTAC
>Locus_9080
TGCAGGACCTCTGTCTGTCACTGTAGTTAAACTGAGTCATTGGCCTCACTGTTAGGACTGATGACTCTGTTGTTGAAGGATTTCAGATCTCAATC
>Locus_9086
TGCAGGTGTTAAGTTGTGGCAGGGTAAATTGTACATAAAATTGTAAATTCATTGAATTAGAAGTGCACAGTCCACATCTGCTAATAAATATGTGC
>Locus_9088
TGCAGGACAAATACAGGTGTTTCCCTTCCTCCTTACTAGTTTTCTGGCTTTCTGCACAGCTGAAGGTTTAGGTCAGCTGGCCCACCATACAAACA
>Locus_9104
TGCAGGAAGAAACTTTGTACCGGGGCAGGGGAAAAAGAGGGAGAAGCATTGGGGCTAGTCACATTAGAATGGGTGGGAGATGAGGAAATGTTGGA
>Locus_9109
TGCAGGGAAACAGACAAAGCCTAATTTACTCAATATCCACAAACCCAACCTAACAATGACTTACTTGACTTATTCCTTATTCTCCTGATATACTA
>Locus_9118
TGCAGGTTGTCCAGGAGGGTGTGGTTCTCACCTCGCAGCGCCTCAAGGCCCGCTATCACTTGCCGTGTGCTGCACAGAATCTCCTCCCCCGACAG
>Locus_9126
TGCAGGGAAACGGAGCCATTACAGCCCAAACTCATTACGTCCTCCTCAGCGGGGGCCTGGGCTGGGCCTCCTTGTTTTAGCTGATAGAGGTCAGG
>Locus_9139
TGCAGGTTCATGCTCTACAACGTTCTCACAGTATGACCCTGCCTCAAACAGGAAGCGGCACAGGTCACTTGTCATCTAAGTTGTAGGTCACTTGT
>Locus_9155
TGCAGGCTAGCATGTGTGAATGTTAATGGCCCTTGTTCACTATGGAAGAAGGTTATAGGATTGTGAATGATGGAAATGATCTATTATATCATCAC
>Locus_9157
TGCAGGATAATTTTCCAGCTGTAGCAAATTGGCTGAAATGAAGATCCTACATCTGCATAAAGGGAATAGGTGGGACAATGTTACACCCCATCCCC
>Locus_9168
TGCAGGTATATGATGAGTATCTCCAGTGCAAAGCAGGCCCTAGAGGACAGGGGGGGGGAGTCAAGGAGAGGAGTTTACAGCCCGTTGACAACCTC
>Locus_9200
TGCAGGGATAGAGGGATACCTTGTTAATGGGGTCTCTGACCTCCTAAGATTGAAAATGTATTTTTAAGTATCGTAGGGCAATGTTATGTCGTGAA
>Locus_9201
TGCAGGTTAGGATGGAGGGTCTATTCTACGGATTTGCAAGGTAATATGGAGTGTTGACTCTACGTGCATGTTAGGGTTAGTGCTAAGGTTAGAGT
>Locus_9206
TGCAGGAGGAAGGGCAATGTTTACGTTAGTTGTGATGATGACTCTGTATAAAAACATTTGCATCAAAACCTGTCGCCCTGCGGAGGAGGAGGATC
>Locus_9213
TGCAGGAATGATGCCAATGTGAAGGTCACATGACTGTAGGGAGGGGTCATGCTCCGATAACCCCGCCTCCTGCTGTGTTCGGCCAATCACACCAT
>Locus_9220
TGCAGGGCACACTAATGTCACAATATGACTCTATTTCTTTATCTAACTTGTCTTGGGTAAGGGCAATTTGAATGGTGTTGTTTTGGATTATTGAA
>Locus_9236
TGCAGGTCTCCGATCCTCTTGAATGCCAGCTTGAGGTCCAACTGCAGGCTCTGATTGGCTGCCTCCAACCTCTCTATATCCATTTCCTATTGGGT
>Locus_9238
TGCAGGCTCATCCTGACAATACCCTCCAGCATGACAATGCCACCAGCTATACTGCTCGTTCTGTGCGTGATTTCCCGCAAGACAAGAATTTCAGT
>Locus_9255
TGCAGGGGTCCTTAAAACAATTCCATATATTAGCTTAGTAGATACTGCGCTCTAAGGGCTTAGACCTAAAGGGGTTAAGGGCATTGGAGTAAAGT
>Locus_9266
TGCAGGATGTTCCAAAATCTAGCGGAAAGCCTTCCAGGAAGTGTAGAGGCTGATATAGCAGCAATGGGGGGACCATGATTTTGGAATGAGATGTT
>Locus_9268
TGCAGGGTGATGGAGGCGTTGAAAGTCCTGAATACCTTAGCAGTCAGGCCAGGCAGCAGGGATGACAGGTGCTTATTCAACAAGCACGCCTGGAG
>Locus_9269
TGCAGGTGCAGACAGTCCAGCCACAGCTGGTTCTGAACACCCAGGGCCAGATCATTGCCACCATAGGGAATGGACCTGCTACAGTCCCCACATCT
>Locus_9284
TGCAGGAAGAGTTTACAAAATAGACTTTACAAACATGGCAGAGAAACCTTAACGTTATGACTAACTACTGTTCACTGAAGGAGGGATATGAGGTA
>Locus_9302
TGCAGGACTTGAGCAGACCCAAAAAGCACCTGAACAAGATGACTGTGATGATCCCAGGAGTGATGTTTCGCTACAACTAGAGGTCGATCGATTAA
>Locus_9305
TGCAGGGTTGAAATATGAAATATGCTAACTCGTTTGTTTACTGCTGGTGCAGATGGTGCAGGCTATCAGATAATAGCTTCTTATGCTTTCGCCGA
>Locus_9312
TGCAGGATCGTCTGAGACCAGCACATAAACAGCTGATAAAATGTAGGAGTATTTCCATCTGTAATAAATCCTTTTTTGGAGGGAAAACTCATTCC
>Locus_9320
TGCAGGACGCAAATGTCAGACAAATCATTGGGTTGAAACTACAGAACAGTACAAAACAAGAGAACACACATAGTTAATGTTCTGAAGAAAATAAA
>Locus_9350
TGCAGGCTACACACATTGTCATGATGAAACTGTGTTAAATTATATCCAATGTTATGGAAGCTAGTCGGACAGAAAACGGTATATTGTCACTCGAT
>Locus_9402
TGCAGGCAACAGGACACTCTTGTATATTAAATAAGAACTGTCACCCTGGGCAACTTGCAGCAGTGAAGTATTTATTCTGACTCACATTTCCTGGC
>Locus_9414
TGCAGGCTCATCCTGACATGACCCTCCAGCATGACAATGCCACCAGCCACACTGCTCATTCTGTGCGTGATTTCTTGCAAGTCAGGAATGTCAAT
>Locus_9433
TGCAGGCTTTGTCTCGTTGCATCGATAATCTGCTAAATCTAGAACTAGTTACAGTAAAATGCAGGTGTTAGTGTTAAAGGACAGTATGCTGCTGT
>Locus_9435
TGCAGGGCTCTATGTTTATCTTTGAAGTGCTTTCTCACAGACCCCATGCAATAATTAACACATTTCTCAGACCATTTCTTTATAATATGCAGAGA
>Locus_9451
TGCAGGAGATGGGAGTGGAGAAGGCAGCAATGGACATTGGTGTGTTCATGAAGCTGCAGAAGCGTGTTCGAGAGCTGGAACAGGAGAGGAAGAGA
>Locus_9453
TGCAGGAAAGTACCACATGAGGGAGGAGGATGTCTTCCCTGTAACGCACAGCGTTGAGATTGCCTGCAATGACAACAAGCTCAATCCGATGATGC
>Locus_9455
TGCAGGTGAAAAAGGCAGATGTGGAGGTCCTGGGCTGTCGTGGTTACTCGTGGTCTGTGGTTGTGAGGCCTGTTGGACTTGTTGCCAAATTCTCT
>Locus_9458
TGCAGGTCTTTCGTCTTGGTCTTTCGTCTTGGTCTGTCACAGATCTTCACAAATAATGACTTAAGTTGGATAACTTTATATTTCGGTAAAAAAAA
>Locus_9476
TGCAGGCTCTCCTTCACCGCGGCCTTTGTGAGTAAAACATTTAAACTTGTTAACCCTCGCAAGGCTGCCGGCCCAGACGGCATCCCTAGCCGCGT
>Locus_9477
TGCAGGCTGTAATATTCCAGTGTTAATTCATCTAAGCCACATGTTTCATGTATGTATCAAACCATATATCCTGTTAATTCCTATGTTTTCAGCTA
>Locus_9479
TGCAGGGGAGAGAATACACCGGCAGAGTGGTCTGGATGTATGTGTGGAGAGAAGAGAGTGTGTGCCATTCCTGATGTGCGAGTACTGCAGCAGAT
>Locus_9480
TGCAGGGCAACTCCCCATTACCACACCGCTACAGTACAGACCAGCAACACGACCAACCAGATATACCAGATAACACAACAATGTCTTCAAAACAA
>Locus_9487
TGCAGGGCATTCATTCCTATTACATAATACTGTGCTGCTGCCACGCTGCTAAACACACAGGGAATCACTGAGTGCTGTAGAGAGCCTCAGGCAAT
>Locus_9496
TGCAGGGGTCTGGGGTCCAAACATTTTCAGTACTAATGGTATTGTTGTTCTGAACATCCTGGCGTTCTAAATGCTGTTTAAGATCAAGATTCACT
>Locus_9510
TGCAGGTAACAAATCATGCTTTCAAGGATTCCACATCCCCTTGACTACCCTTTAAGATGCTCTATGCCCTGGACGTTATATCATCTATGGGGACT
>Locus_9513
TGCAGGTCAGGGGTCACCAAGGCAATGACATTAGAGGTGTAACTTTAGTCCACCCTTCAAAGTTCCCACCTAACTTTGTTTACAACCTATGGGGA
>Locus_9515
TGCAGGGACTTACGCTGTGTCAGATGCCAAGTTGTAATCTGTGGATGCTAAGAAAGAAGCCAGATCCGGAGCAGCATTAGGTCAAAGTCTTTGAG
>Locus_9525
TGCAGGATTGTCTGAGACCAGCCACTTGGACAGCAGTTGAAACTGAGGAGAATTTCTGTCTGTAATAAAGCCCTTTTTATGGGGAAAAAACAAAT
>Locus_9529
TGCAGGTTGTGGTCATGTGACACAACAGTAACTCAACAGTGGCTAAATGTGGTCATTAGTATTCTGAGCAGTACTAGTGCTCCCACACACAGCAG
>Locus_9534
TGCAGGTGGCGGTAAACACACAACATCAGCTTTACTTAAAAAAATAAATAATAAAAAATAAATAATACTATTTCAAACGCAAAATAAGACGAAAA
>Locus_9540
TGCAGGGTTCCAGTGAAGTGTTACCCAACTGTTTCCTCGGATAATAGTCTCAATAACTCCGCGTTCTGTAATAGTAGCAATCTATTCTTTTCAAT
>Locus_9543
TGCAGGTACTGCTGGGGGCTCAGAAGGTCTCCTCTGGACAGGAGCTGAACCAGAATATCCTGGGGGACTATCATCTCTGGTACTGCATCCAGAAC
>Locus_9545
TGCAGGTGAAGAAGCCGAATGTGGAGGTCCTGGGCTGGCGTGGTTACACGCTTCCTGTGGTTGTGAGGCTGGTTGGACATACTGCCAAATTCTCT
>Locus_9562
TGCAGGTTTCCCCATAGTTGGTTACTTTACCCTGGCATTTGCTTTCACTGCCTTTTTTCAAGTGTTGGCATATTCCAGCATCATGGTACCCTGCA
>Locus_9564
TGCAGGTTTGGGAGGAGGCCAGTGATTTTCAGTACAATGGTTGTTTAGACAATCGTCGCACTAATCCAGTCTACCTCGGTCCACTGGCCCATGTA
>Locus_9577
TGCAGGGTCAGCTCACGAGTGGGCACCATCACAATAGCTTGGGAGAGAGGACGAAGTGGAAGACAATGAGGTTTGACAGAGAGGGAGGGAAAAGT
>Locus_9592
TGCAGGGTTGAAATATGCTTTTCTCTCTTTGTTTACGGAGGTGCTATCCTCGGATAATTACATTGTTTGCTTTTGCAGAAAAGCCTTCTTGGAAT
>Locus_9595
TGCAGGTGGCATTTTTTTATGTTGTTTTTTTCGCTCACCAAACAAGGAACTTTTGTATGGAGGTCAATGAGAATGTCTGTTTATATCCATCTGCC
>Locus_9596
TGCAGGGAAAACAGGATTGAAACGTGTGAGTGAGGAGTGATTGTGTAGCAGCTCATTCCTCATACGTGACAGAGGAGGCATGGAGGTTAATGAAG
>Locus_9600
TGCAGGTGTCGCCTATTTTTTCTGGTGTATTTATCCCTGTGTTTCCTGTCTCTCTGTACCAGTGTATTTATCCCTGTGTTTCCTGTCTCTCTGTA
>Locus_9612
TGCAGGCTCTAGTTTTATCTTATCCTGATTAGTGTCCACTCATATGGTTAAGTGCTGCGAAGAAGCACCTAGTAAATCTGTAGCTGGCCCAGAAC
>Locus_9626
TGCAGGTAGCACCACTCAAAATGTCCACCTGGACAGCTGGCTGACAGGGAATGTGTTAAGAAAAAGGAAACAACGCCAGGGATAGAACAGAGATG
>Locus_9633
TGCAGGACTCTTTCTATGTGTGGTGTTTCAGTCAGTGGGGGAGAGGTCTCTTGGAGATAGGGGAGAGGTCTCTTGGAGGTGGCCCGGTCTTGGAG
>Locus_9634
TGCAGGAGAACAGGGTGGCTTGTGAGATGGGTCTGTACTACGCACTCCACATTGCAAAGCAGAGGAACAAGAATGCCTTACAAAGGTTACTTCCC
>Locus_9640
TGCAGGAATCTTGGCAGTAAGATAATGTTCACAAAGAGCTAATTAACAGAACAGCTCTCAAAGCAATGTCATTACATCGAACTCATTGATATTTG
>Locus_9649
TGCAGGCCAGTGCTTTTGTTCCCATCTCTCAGCTGCGTATCAAATAGAGAAATACACGTGTTAATGAGCTGGACGTGATGGGTGGCATGTGTGCG
>Locus_9657
TGCAGGCTCATCCTGACATGACCCTCCAACATGACAATGCCACCAGCCATACTGTTAGTTCTGTGTGTGATTTCCTGTAAGACAGGAATGCCAGT
>Locus_9670
TGCAGGGAGAAACTTTGTAGCGGGGCAGGGGAAAAAGAGGGAGGAGCATCAGGGCTAGTCGCATTAGAAGGGGTGGGAGATGAAGAAATGTTGGC
>Locus_9671
TGCAGGATCATCTGAGATCAGCCACCCAAACAGCTGATGAGGGTGGGTTTGCACAACAAAATAATTTCTGCACAAACTGTCAGAAACCGTCTCAG
>Locus_9675
TGCAGGAAGAGTACCACATGAGGGAGGAGAATGTCTTCCCTGTAACGCACAGCGTTGAGATTACCTGCATTGACAACAAGCTCAGTCCGATGATG
>Locus_9676
TGCAGGGACGGGGGCCTGGGATAAAAAATAAATGAATACAATGGGACAAAACACACATAATAGCTTGGCACACCTGTATTTGGGGAGTTTCTCCC
>Locus_9688
TGCAGGGAGCAAGAAAGCATGCTAATGGGGATTGCGTTGCTAATATGTAAACGACTATAATTGGAATGGGAATCTAATGCAGTATAGCAGTGTTT
>Locus_9694
TGCAGGCGCGACACAAAAATCAGAAATACAAATATAATTCATGCATTACCTTTGACGAGCTTCTTTTGTTGGCACTCCAATATGTCCCATAAATA
>Locus_9704
TGCAGGCTCATCCTGACATGATCCTCCAGGATGACAATGCCACCAGCCATACTGATCATTCTGTGCGTGATTTCCTGCAAGTCAGGAATGTCAGT
>Locus_9706
TGCAGGATTGAGCCCTTAAGAAACCAGAAGAATGCAAAAGTTTTCACATGGCAAAGCATCTGATGAAGATTTGATATGATACAGATGTAATTTAC
>Locus_9707
TGCAGGGATGGGGGCCTGGGATAAAAATAAATATAATACAATACTGTGAGTTGCTTTGGATAAGAGCCTCTACTAAAGTGTGTGTGGGTACTGTG
>Locus_9711
TGCAGGGTTAGACTGACCTGCCTTTATGACCTCACCTTCCACAGTGTGTCTGCTACTTATCTGATTCATCCATTGTAGTAAAGCAATGTTAGTTG
>Locus_9727
TGCAGGTATCTGTGGAAAAGCTCTGTCTGCATCTCATCGTCCGCTATCGCAATGTAGCGGCCCAGAGGAGTCTTCCCAAAAAACTCCACCAACTG
>Locus_9728
TGCAGGGACCACTGGAGCCCTATCAAGTGGAAATCGGCTAATGTGTTTCCCCCATACAGTCTAGGTTGAGCATGTAAATAAATGATAAATGTCAG
>Locus_9734
TGCAGGCGCGAGACAAAACGCAGAAATAAAAATGTAAATAATGCCTTACCTTTGACGAGCTTCTTCTGTTGGCACTCCAATATGTCCCATAAACA
>Locus_9735
TGCAGGGAGATTAGTTCTGCTTTACCCTACTCTGCTGAAAAAAAAATATATTTTGGTTATTGAGCTACAATAAGTGAAGTGGATTTACACCAGGT
>Locus_9737
TGCAGGTAGTGTGAATAGAGGGGGTTATGGTGATGCCTAAGTAGCTGATTTGTTTCTTCGCTGGGATCATGGGTGGTGGTTGCACGCTTCACATA
>Locus_9739
TGCAGGCGCCCGGACTGCCACAAGGAGCCACTATAGCGCGATGAGTCAAGTAAAGCCTCCCCTAACCAGGACGGTGCTGGGCCAATTGTTTGCTT
>Locus_9746
TGCAGGGCCAGACCAACCAGAGGAAGAGATGGGGGAACATAGAATTTGAAACAGTAACGAAGTCAATGACGGTGTACCCCTTCTATTCATATGGT
>Locus_9752
TGCAGGTGAAAACTAATGGATCCACGATTCCTCCGCAAAAGACATGCATTGAGTGAGTATACAGTGAACATCAATGAGCGTCATCAATAAGTGTT
>Locus_9764
TGCAGGTGAAGAAGCTGGTGTCACACCCTGATCAGTTCCACCTGTCCTTGTTATTTTCTCCACCCTTGTATATCCTTGTGTTTCCTGTCTCTCTT
>Locus_9770
TGCAGGAATGTCCACCAGAGCTGTTGCCGGAGAATGTAATGTTCATTGTTCTACCATAATGTTGTGTACATCCAACCGACCTCACAACCGCAGAC
>Locus_9771
TGCAGGAGGGAGAAACATAAAACATTTCTATCCCCATGACTTCTCTCCAGCACTGAGAGGTGTGACAATATACCCAGCTAATGAAACACAGAGAC
>Locus_9776
TGCAGGCCTAAAGTCACTGAATAAGCCATGCAGGTTTACAGGCTGCAGAAGACGGACCAATGTCACCGAGTGCTAATGGCATAGGCCTATGTAGG
>Locus_9790
TGCAGGGTCAGATAATAATCAGCCATTTTTCCAGCCAAAGAGAGGAGTCACAAAAAGCAGAAATAGACATCAAATTAATCACTAACCTTTGATGA
>Locus_9792
TGCAGGTAAAGAAGCCGGATGTGGAGGTCCTGGGCTGGCATGGTTACATGCCTGTGGTTGTGGAACCACATGTCTGTGGTTGTGGAACATTTTTG
>Locus_9793
TGCAGGCATTTGGAAATTGCTCCAAAGGATGAACCAGACTCGTGAAGGTCTACAATTGTTTTTCTGATGTCTTGGCTGATTTCTTTTGATTTTCC
>Locus_9795
TGCAGGCTGCAACGTTTTTTTTGTGTTGGCTTTATGCAGACTTTTTTTTCATAGTTGGCTATGGCAATAAGTTACTTTTAGATGTGTATAATTTT
>Locus_9808
TGCAGGAGTGCTACAGTAGTTGAGCTCTAAAGGGGAGAAGAAAAAACCAATACACAAGCAGTTGATATGTGTGGAGAATGAGATACACCTGCAGA
>Locus_9811
TGCAGGAGGCCGAGAACATTTCAACCACATAGCCTATCGCTATTCGCCCTCCTATTAACCAGAAAGACAGTGACACACGGAACCATGACCAAACT
>Locus_9812
TGCAGGCTCATCCTGACATGACCCTCCAGCATGACAATCTCACCAGCCATACTGCTCATTCTGTGTGTGATTTCCTACAAGACAGGAATGTCAAT
>Locus_9813
TGCAGGGTGGCAGGTAGTCTCGCTGTTAAGTGTGTTGGGCCAGTAACCAAAAGGTCGCTGGTTCGAATCCCGTGCCAGCTAGGTGAAAAATCTGT
>Locus_9817
TGCAGGGGGGACTAAAAATATAAACTTAAATAAAATGTTTAGGATAAAGAGAGACAACAAATCAAATCAAATCAAAGTTTATTTGTCACGTGCGG
>Locus_9820
TGCAGGGACCTTAACAAGCACCCTCATAGACAGAGAGAAGGCCCTCCTGTACCCCCCCGCTCCACCTCCCAGGTTGCCTCATCCGAGACTTCCCC
>Locus_9835
TGCAGGGTATGCAATGACGTTGTTAATGACACGTTTTCAAATGTTCGGTCATAATACAATGTACAGTAAATATGTTGGTTTGTGGAAAATTTGTG
>Locus_9851
TGCAGGCTAATCCTGACATGACCCTCCAGCATGACAATGCCACCAGCCATACTGCTCATTATGTGAGTGATTTCCTGCAAGACAGGAGTGTCTGT
>Locus_9856
TGCAGGTACTAAATATATTATCTTTGCTTACTGTAATAACTATTTCACATTACTGAGTCGATTCAAGCCAATCTGTAATGCACTTTCATAAGAGG
>Locus_9865
TGCAGGTTAGGAGCAGGAAGGGGAGGTGTTTGTGACTGTCTGTGTGTCCTGTCCTCAAAATTTGCAGCGGGCAGACAAGTTAGCCGTCACTCAGT
>Locus_9867
TGCAGGAAGACTTCCTGTTCCACGGCTCCATTTACCCCAAACTCAAGTTCTGGGGCAAGAGTGTGGAGGCGGAGCCTAAAGGCATCATCAGCCTG
>Locus_9868
TGCAGGCTGTGGAAGGCCTGACGGAGGTTACGCACACGGCTCCTCTCCCTGGCCGCGTTCTCTGGGGAGTGATGGGACTTCATGGCCCTGCTAGG
>Locus_9878
TGCAGGCGTCCAGCTCACCACAAGGAGTCGCTAGAGCGCACTGAGCCAAGTAATGCCCCCCTGGTCAAACCCTCCACTAACTCGGACGACGCTGG
>Locus_9890
TGCAGGATCCCAGTGATGGTGACCCTCATCTGACTGTGCAGACGGGGCGCGGAGAAGGGGCTGCCGCTCTCTTTCATGCTCTCCATGTGTCTGTG
>Locus_9892
TGCAGGTTGAGAGGTGGCTGTGGGGCTAGAGGCGGGACCAAGTCCTGGAGGAAGGGCCTCCCGGTGTATCTGCTGTATCCCCACCTGTTGGTGGC
>Locus_9894
TGCAGGAAGGGTACCACATGAGGGAGGAGGTTGTCTTCCCTGTAACGCACAGCATTGAGATTGCCAGCAATGCAACAAGCTTTGTCCGATGATGC
>Locus_9904
TGCAGGCTTCTGGATCAGGTTTGCTTAACACGAAGAAGCTCCAGTCCTGAAGTCTTGACTAGTTGGCCAGTCATAAATAAAAACATAACCACCAG
>Locus_9906
TGCAGGGAGAAGTCCTAGCCCTGAGAGACAAGGTGAGAGAACATGTACACATGCACACACACACACCCACACGAGAGTGTAGGCTCATATGACTG
>Locus_9914
TGCAGGCTCATCCTGACATGATCCTCCAGCATGACAATGCCATACTGCTCGTTCTGTGCATGATTTCCTGCAAGACAGGAATGTCAGTGTTCTGC
>Locus_9915
TGCAGGCCTACATGGACCAGAGAATCAAACAGTACACAAATACAGCCGGACTGCACACAGATCAGCTGCTAGTCCATTACAGGTAATAAACATCA
>Locus_9916
TGCAGGGGGTCCATCTTGAACTCTGCCGGGGAGGCCTCTAACTTGGGCCGCAGGAACGCACCACTCCCAGCTGTCACGTCCGTGTACGTCGGTGG
>Locus_9917
TGCAGGCTTAGGGCTGTTCAATGGCCAGCCACAACACAGGTGTGTTTTCTGCATTTTACCAACATGATATTGGTCACAAACACGCATGGATGCAC
>Locus_9930
TGCAGGGGACCACTAAAGCAGATACCTGGACGGTGCTACCGAAAATTATAACAGCTGTCTGTTTGGGGATCATGTCAGTGTCTGATTATCTGCAA
>Locus_9931
TGCAGGAGGCGAGAGCCGGGCTGCCATGAGTGCACTCTGTTTCTCTGGCTTTCACCACGCAGCCTCTGGGACTGTGGGCTCATTTAGTTCACTTC
>Locus_9973
TGCAGGACAGGTACAGGATGGAAACAACAACTGACCGAGTTACACCAGGAAAGCACATTCCCTCCATCAGTGCTCAGACTGTACACAATAGGCTG
>Locus_9975
TGCAGGCTTTGACATTAACTTGTTTCACCACTTGTCCTTTAGACAAGGAAATGACTGAAAATGTTGTGTTATCTGATTCAAGAAACCACTATACA
>Locus_9988
TGCAGGTCACCTGTGGATATAAGATCCACAGCATTCATAAATATACAATATTCTGTCAAACTGCAGAAATGTATTACATTTAGGTACCAAAAAAA
>Locus_10004
TGCAGGACTTCCTTTGTGGAGTGTGGTGTCAATATAAATGTTTAATATAAGATTAGATGGCGTTAAGGTAGAGTACAGGGCATTAAGGTAGAGTA
>Locus_10008
TGCAGGTCATTGAGACCATCAGCGCAATGGACAGAGACGAACCTCAGAGTGGACACCGCTTCTTCTTCTCCCTCACTGCAGAGGCTGCTGGGAAC
>Locus_10014
TGCAGGCAGCCACAAGGAGTCGATAGAGCATGATGAGAAAAATAAAGTCCCCCTGGCCAAACGCTCCCATAACCCGGACGATGCTGGGACAAATG
>Locus_10020
TGCAGGACACTGGTTCCCAAACAAACAGCCTTTAAAAAATATATATTATTATTTTTTAGAAAGAGCCAGTGATCTCAAATCTCAGGTTTGGTGGA
>Locus_10021
TGCAGGGGCTGACAGCTGGAGACGGGGGCAAGAGAGGGCACTGCCGCCCCACCAGGGGCTTCAACTTTATGAGCCTCAGTGCCCCTGCCTGTCAG
>Locus_10042
TGCAGGCTGACTTCGGTCGTCAGTTGAACAGCGTTTCCTCCGAAGACATTAGTGCAGCTGGCTTCCGGGTTAAGCGGGCGAGTGTTTGGTTTGGT
>Locus_10058
TGCAGGTAGCCATGTTATTTTTATTCATTATTTTTATTTGTTTTTCACTGTGTATGTATTCCTTGTGTCACTATTTACATTTTTCATGTTAACTT
>Locus_10063
TGCAGGCTTGCGAGGGTTGGCACGTTTAAACGTTTTGCTCATGTCGGCTGCAGTGAAGGAGAGTCCGCAGGTTTTGGTAGCGGGCTGTGTCAGTG
>Locus_10064
TGCAGGAATTTGTAGTCTTGCTGAGGTCTTCTCTGTTTTTCTAATTCTGAGAGTAAATTGTGGCGAATATATTGATATAACTCACCTTGTCCAAG
>Locus_10073
TGCAGGACATTACAAAACATTTTACAAAGGCAGAATGTGCAGCATCACAACCAAAAGCAGGCACTTTCTTCATGCTCATCACCCACTGTGTCTCC
>Locus_10079
TGCAGGAAAATCACAGAGACTGACCATATGATACAATACAACACACACTCGTTAGCATCGTGGCAACACTGGCAAGGAAACAAAACAAAAAGCAG
>Locus_10081
TGCAGGCTGACTTCGGTCGTCAGTTGAACGGAGCGCGGTTTGGCGGGTCATGATTCCGAGGACACATGACTCAACCTTCGCCTCTACTGAGCCCG
>Locus_10086
TGCAGGCTGCCTGTGGACACATTGGACAGCAGGTCGGTCAGCGCCTCGTCCCGGCCGGAGATCTCCACAGCGGACACGCGGACCGAGAAGCGTGC
>Locus_10098
TGCAGGCTGTCTGTCTGTCGCGAGGGGGCAGAAAATCCGCTTTTTTCCCCGGGCTTATCTGACAAGAGTTGCATGTGCTTTTGTTGATACAGTTA
>Locus_10101
TGCAGGAGCGGGTTTTTTCGTTGTTGGAAAGAGGGATGGGAGATTATGTCCCTTTATCGATTACCGGGGTTTAAATAACATTACCATCGAGAACC
>Locus_10103
TGCAGGTGAATATCGTGGTCACTCAACTAGGACAACCCCGTTGCTAACTAGGACAACCCCGTTGCTAACTAGGACAACCCCGTTGCTAACTAGGA
>Locus_10143
TGCAGGCTAATTTCCTGGTCGATGAAGTTCCACAGCTCTGGCCCCAGGGAGTTGAACTCCACTCCAACTGATGAGTACAGGCTGCCGTTTACTGC
>Locus_10166
TGCAGGCTCATCCTGACATGATCCTCCGGCATGACAATGCCAGCAGCCAAACTGCTCGTTCTGTGCGTGATTTCCTGCAAGACAGGAATGTCAGT
>Locus_10184
TGCAGGGTAGGCAGTATGCCCCCGTGATGCATTGGGCAGACCTCACCACCCTCTGGAGAGCCCTGCGGTTGCGGTTGGTGCAGTTGCCATACCAG
>Locus_10200
TGCAGGTGTGGCCAAGGGTCGTGGAGGAGGCATCAGAGGTAGCGGTGCAGTTAGTCACCACCTGGAGTGATCAGGATGGTGCAACTATATATATG
>Locus_10201
TGCAGGTCAATAACAAGACAGGAGAGACAGGCTAGCAGGCAGCCAGAGGGACTTCACAAGAGGTTCATTTTAGATAGGCTACAGAACAAGTCAAG
>Locus_10208
TGCAGGACTGCCCTCTACCCTAGGGGACACAACATACCCTGTCCCCGCTGGAGGCCACCTCACCACCTCTACTCCTCCTGTTTTAGATACCACCC
>Locus_10211
TGCAGGCGAGGAGACCTGGGTTCAAGACCCACAAAGGGTGGTGCAATGTAACTGTTGGCTACAAAACATTTAAAAACCGAAGATAGTAATTACTT
>Locus_10217
TGCAGGAAGTTGTAGTCTTGCTGAGGTCTTCTCTGTTGCTAATTAGCATTTCAAATTTGAGTCAAATATATTGATACAACTTACACGTTTATCAA
>Locus_10245
TGCAGGGGCAGACACACACGCACGCACACAACCACACACTCTTCCTCCCTTCACGGGTACCAATGGCCACCCTTGCTCCCTGTAACCCATAAACA
>Locus_10250
TGCAGGGCTTCTTCTATGGAGAGTCTGTCTGGCAGCACGCTGCACACACCATTGCTGTAGCTATACACTATGCTTAAGGAAACTCAGTCATACGA
>Locus_10255
TGCAGGATCATCTGAGGTGGGGTGGAGGGGGTGCTGATGAGTATTTATGTCTGTAATAAAGTCCATTTGTGGGGAAAAAATCATTTTGATTGGCT
>Locus_10265
TGCAGGAAGGGTACCACATGAGGGAGGAGGATGTCTTCCCTGTCATGTACAGCGCTGAGATTGCCTGCAATGACAACAAGCTCAGTCCAGTGATG
>Locus_10274
TGCAGGCCACGGGTAAAAGCAACAGGTTGGTGCATTGCTTGCTGGCCTGGAAAAGCGAGTATCCATTGACTGGCAGTGGGCCATTGTGCTATGTG
>Locus_10305
TGCAGGTTCTAGTTTTATCTTATCTTGATTATTGTCCAGTCATATGGTCTAGTGCTGCAAAGACCTGGTTAAGCTGCAGCTGGTCCAGAACAGAG
>Locus_10316
TGCAGGCACTAGGCCCTCCATGGAATGAGTTTGACACCCCTGCTCTACAAATCGGGTGAGTAGATACGTTTTTTTTCTACTTGCAAGCATTCTCT
>Locus_10347
TGCAGGTGAAGAAGCCGGATGTGGAAGTTCTGGGCTGGCGTAGTTACAAGTGGTCTGCACTTTTGAGGCCGGTTGAACGTACTGCCAAATTCTAT
>Locus_10351
TGCAGGAGAAATGCACTTTTATTGGGACACAGGGTTGGTGTTTCTGTGTGTTGAGGAGAAGGTGGACCTTCTGTATGAGGGTGCCTACTGCTTAG
>Locus_10358
TGCAGGTAGAAAATATCCTGATAAAAATATATACCATTGGCTACACACAGCCTGCCTACAAGGAACTTCAAACATTGTATCAACTATCAACTTGG
>Locus_10366
TGCAGGAAAAAGTCAAATTAAGCAATAATCAGCAAATTTTTGCTGAGGCAGATCCTGCATTTATTTTTTTACAATCCTGTAGGACAATGATTATT
>Locus_10368
TGCAGGTCTGTCCTTGCCGGGGGTGGCGGTGGTCTCCCCATCTCCCTAAGGACCTCCTCCAGGTACCGATCCCTGACAGGGTGCATGAACCCGGG
>Locus_10376
TGCAGGGTGTTGGGCTGTAAGCACAACCACCACCTGTGGACATCGGGCCCTCATACCACCCTCATGGTGTCTGTTTCTGACCGTTTGAGCAGACA
>Locus_10388
TGCAGGGACACCACCCTCACTTTCGACCAGCTCGTGGACCTGCTGGCCACCCGCGGACGTCCAGATCGGGTTCTATCGATTCCATCCCCCAGCAC
>Locus_10389
TGCAGGTGTCTTGCTGGAAGATTGGGGTAACATCTCACAGCAAGAACGGGAAAAACTGGTGCAGTCCATGAGGAGGAGATGCACTGCAGTACTTA
>Locus_10401
TGCAGGGAACGCCTCTGTACTGTTGCTGTGCGCACATCAAACCGACTGAAACAGTAATTATGTATGATCCAGCAGAGGCAGAGCCTGCTGAGGTG
>Locus_10412
TGCAGGTTTCCACAACACCTCATGGCCCTGGCCTTCAGACTGTACACGTATAATGTAGTTCGATATAAAACCGTATGATTCAACCCTGTCCATGC
>Locus_10414
TGCAGGAAGGGTACCACATGAGGGAGGAGGATGTCTTCCCTGTCATGCCCAGCGTTGAGATTGCCTGCAATGACAACAAGCTTAGTCCGGTGATG
>Locus_10426
TGCAGGAATGTAGTGTGTGTACTGTCCTGGGGTGTAGGACTACAGGAATGTAGTGTCTGTACTGTCCTGGGGTGTAGGACTACAGGAATGTAGTG
>Locus_10437
TGCAGGTCACGTCCTACTTATTCCTTCATATTCCTTTGGAAGCTGGGTAGAATGATCATTTGGTCGATATTAACTGTGGGTGGTTGGCTGTTATT
>Locus_10450
TGCAGGGGCAGTACTGAGTAGCTTGGATGAAAGGTGCCCAGAGTAAACGGCCTGCTCCACAGTCCCAGTTGCTAATATATGCATATTATTATTAG
>Locus_10459
TGCAGGTACAAGCGTCAGTCTAACAGTGTAATAAGGGTACGAGGTTGTAATAAGGGTGTAATATAAATGTGCTTTGGGATGAGGGTGGGGTTAGC
>Locus_10471
TGCAGGACAGGACTGATACCCTTGGGTAGAGCCGGAGTGCGGGGAGCCATGGAAGTTCTCCTGAGATGCGTAACTCTTGAAGGGGCAGGATGTTG
>Locus_10478
TGCAGGCCAAAACACTTCACGCCTGGGCTTCTTCTCCACACATCGTACATCTTATCAAACACATAATACCATCAAACAAAGAAAATGGGATTTCT
>Locus_10483
TGCAGGAGGCCTTTTGCCTTTTGGTAGGCCGCCATTGTAAATAAAAATGTGTTCTTCACTGACTTGCCTAGTTAAATAAAAATAAATAAAAATAC
>Locus_10493
TGCAGGGACTTGCATCCATTCGGCCACAACAGCATTAGTGAGGTCAGGCACTGATGTTAGTCAATTAGGCCTGGCTCGCAGTCGGCGTTCCAATT
>Locus_10505
TGCAGGACTTCATTGCCATGACGATGAAAGTGGCTTCGGAGGCAGAGTTAAAGGTATGCCTTTGCAACATCATCATGTTTTCAATACATACAAAT
>Locus_10512
TGCAGGAAGGGTACCACATGAGGGAGGAGGATGTCTTCCCTGTATCGCATAGAGTTGAGATTGCCTGTAATGACAACAACCTCAGTCCGATGATG
>Locus_10520
TGCAGGTGGAGAGGTCGACCATCAATATTAATAATTATCGGAAATAATAATTTGGTTGGATCAATTTGTCTCTCTCCTATACATTGGCTGTTTAC
>Locus_10532
TGCAGGTTCATGCTCTACAACATCTGTAATGTACGACCCTGCCTCACACAGGAAGCGGCGCAGGTCCCAATCCAGGCACATGTCATCTCCTGTCT
>Locus_10534
TGCAGGCTCATCCTGACATGACCCTCCAGCATGACAATGCCACCAGCAATACTGCTCGTTCTGTTCGTAATTTCCTGCAAGACAGGAATGTCAGT
>Locus_10546
TGCAGGGTTGAAATGTTTTCTCTTTTCTGTTAATGGAGGTGCTATCCTTGGATAATAGCATTGTTTGCTTTCGCCGAAAAGCCTTTTTGAAATCT
>Locus_10554
TGCAGGCTCATCCTACCATGACCCTCCAGCATGACAATGCCACCAGCCAAACTGCTCCTTCTGTGGGTTATTTCCGGCAGACAGGAATGTCAGTG
>Locus_10557
TGCAGGGGGAGTCACAGGACCCAACTCAATCAAACCTGCATTCCAGTATTTACACACCGAGCTCTTTTTCACATTGTCGAAAAACAGTTATTGTT
>Locus_10576
TGCAGGTGTTTGGTTTGGCCCACCAAGTAAAAAAAATATTTAGGAATTCAGTCTCAGTTTACTGTTAAAAGTTAGAATACACAAGTTGCAATTTC
>Locus_10580
TGCAGGCCAACTTCACCCTCCACGGGCACCGGCAGCTGGTGGACACCTCCTGTCTAGGAGATGCACTCTACTCAGAGATCAGGGGCTGGCAGCAC
>Locus_10590
TGCAGGATTAAGACGCTGATTGTCTGCCTGCTGTCCTGACAATGCTGGAGGGTGATCCTGCTCCCAGGAGGTTCTCCTGAAGACAGACATGATGT
>Locus_10591
TGCAGGAAGGATACCACATGAGGGAGGAGGATGTCTTCCCTGTAACGTACAACGATGAGATTGCCTGCAAAGACCTCCAGCTCAGTCCGATGATG
>Locus_10602
TGCAGGATTATTCTCCTGCTGTAGCAAACTGGCTCAAATTAAGATCCTACACCTGTATAGGTGCTATGAAATATACTGTACATTTGCCTATACAT
>Locus_10603
TGCAGGAATGTTCCAATATCTAGTGGAAAGCCTTTCTAGAAGAGTGGAGGCTGTTATAGCAGCAAAGGGGGACCAACTCCATATTAATGTCCATG
>Locus_10608
TGCAGGGTTGAAATATGCTTTCTCTCTTTGTTTACGGAGGTGCTATCCTCAGTTAATATTATCGTTCGCTTTCGCCAAAAAGCCTTTTTGAAATC
>Locus_10626
TGCAGGTTCATGCTCTACACCATCTGTAGAGTACGACTCTACCACACACAGGAAGAGGAACATCTGTAGAGTACGACCCTACCTCACACAGGAAG
>Locus_10627
TGCAGGTTTATTTTTTAAGGTGGGACGTCATTACGTCCAGCTGTTTTTATCGACAAAAGATAGTTAAATGGAAACGCACCGCAGTGGGCAATTGT
>Locus_10628
TGCAGGAGATCATTTAGAGCCATTTAGGAAGTACACTTGTAGTAGTACAGTTTTTGCACTATTCCTGACATTTAATCCTAGTAAAAAGCCCCTGT
>Locus_10630
TGCAGGATTTGCTTTTTGGAATGTGGTGTCAAAAAAGCAGAGCATCTCTTTATTACGGACATACCGCTCCCCATATTTACAACCATTGAATCTAT
>Locus_10637
TGCAGGTAATAAGAGGGTAGAAGTAGTAAACTTGATCCTTCCGGGGGAAAGGGTAAAGATATCACTTCACAGGTCATTGGCTTAGGAGTGTTGTG
>Locus_10638
TGCAGGAAGGGTACCATATGAGGGAGAAGGATGTCTTCTTCCCTGTAACGCCCAGTGTTGAGATTGCCTGCAATGACAACAATTTCAGTCCGATG
>Locus_10646
TGCAGGAGGAGAAATATGGATGTCAAAAAATGGTGAAATTGAAGGGTCTTCTTGCCTAAGGAATGGACCACATCGCATGGCTGCCATGCAACCAG
>Locus_10650
TGCAGGGAGATCCTCTCTCTTCATTGAGCTAGGCCACGCTGCTTTTCCGCAGGTCACTGAGGACTGTGGGAGTTTTTATGACTGAAAAACACTTG
>Locus_10653
TGCAGGAAGGGTACCACATGAGGGAGGAGGATGTCTTCCCTGTAACACACAGCGTTGAGATGGACTGAGCTTGATGTCATTGCAGGCAGATGCGA
>Locus_10675
TGCAGGACTAGTGGTGTCAATGTGGTGTCAAAAAAGCAGAGCATCTCTTTACTACGGACAGATCTCTCCCCATCTTTACAACCATTGAATCTATA
>Locus_10688
TGCAGGAGTTGTTTAGCACACCTCAGACAGACAGACGCTCACACGCCTGCTTTCTGTGTACAACCAGACTGTGGCAGACTACACACAGGTCTAAA
>Locus_10689
TGCAGGGTTGAAATATGCTACCCTCTTTGTTTACTGTTGTGCTATCATCAGATAATAGCTTCTTATGCTTTTGCTGAAAAGCCTTCAAATCTGAC
>Locus_10714
TGCAGGTACAGATTCTAGAATTGACTTGTTAATAATGGGGTTGATTTGGCACCGTTGATTTGGCATTCTGTTGATTTGGCATTCTGTTGTTTGTG
>Locus_10717
TGCAGGAAGGGTGCCACATGAGGAAGGAGAATTTCTTCCCTGTAAAGCACAGCATTGAGATTGCCTGCAATGACAACAAGCTCAGTCTGATGATG
>Locus_10720
TGCAGGCTGATTTGGTAGCCCAAAATGAAGACAGCCCTGTGGTGGAATTGGCACTTCTCTGCCTTGATGAACAGGTGGTTAGCCAAAAGGAGTTC
>Locus_10740
TGCAGGAGGTGGAACTTCTTCTAAAAACCCCTGATGCTTCTGTTCCTTAGAGGACCCCCCCTCTACAGTTGTCAACAAAGTTAAATGATTTCCCA
>Locus_10741
TGCAGGATGGGATAGGGCCAGACAGAGGCAGTCTGCAGGGAGGAGTCCTTATCAATACAGTACAATCTGCTCAGCCTGACTGACTGATGAGCTGC
>Locus_10755
TGCAGGTAGGTCCTTCTGTAATGCAGAATGATACAAGTTCTTAATCTTTCATTATACAGTATGGTTCTTCATTAACTCACAATGATGTCAACTTT
>Locus_10758
TGCAGGTTGGTCTGTACTCCGTGTGCTGGGCTATGTCCTAAGGTGTGCATGGGCCTGAAAATGGTGGACTCTGTGACAGCAGCCCAGGCTCTGAG
>Locus_10759
TGCAGGATAAGGAGGACCGAGAGGTCATGGACTTCTTGGAGGAAGATGCTTTTGATGAGAAGCTACTTGACGAGGACGAAGAGTATGAGACACAC
>Locus_10762
TGCAGGGACATATTTCTTTTGGTGTTTTTCTAAGTCAGTAGAAAGGCCTCTTTAGTGTCCTAAAGTTTCATGACTGTGACCTTAATGCAACTTTT
>Locus_10795
TGCAGGAAGGGCACCACATGAGGGAGGAGGATGTCTTCCATGTAACGCACAGCATTGAGATTGCCTGTGTCATGACGTGGCCCTCTTCGGGTATA
>Locus_10807
TGCAGGCACCTGGTCTGCCACAAGGAGTCGCTAGAGCGTGATGAGCCAAGTAAAGCCCCCCTGGCCAAACCCTCCCCAAACCTGGACAACGCTGT
>Locus_10817
TGCAGGCTTTAGTTTTGTCTTGTCTGGATTATTGTCCTGTCGTGTGGTGCAAGGAAATACCTAGTTAAGCTGCAGCTGGCCCAGAACAGAGCCGC
>Locus_10822
TGCAGGTATTAACTTAACTTAAAAGTGTCTACAAATATTTAAAAAAAATTGGAAAAAGTTCAAAGAAATAGTTTCAACAGTTTTGAAAAAACATC
>Locus_10836
TGCAGGACAAGGGCAAGCTGATGGACTTCCTCCTGCGTAGACGAGACTGCAAGTTGGTAATCTTGTCCGTGTGTGCACAAAGTAAGAATGCCTCG
>Locus_10839
TGCAGGCCAACAGAGATCCTTTCACAGTGGTGAGATACAAAAAACACTCTTTAATAAGAACTTCTAATATCTCACTGTTTCCATTCAGGATTCCC
>Locus_10848
TGCAGGTAACATGGAAAGTCATCCTCAAACGTGCTCGCTTGTGGCCACCGGCACGGTATCGACCACTTTCCTATGTCCTTGTCTCACATTCGTTT
>Locus_10870
TGCAGGTCGTGGTCTTTGGGCATGAAAAACAGAGTGACCTCTGAACTGCGGGTCACGGAGGGGTCACACCTGAGCAGGTCGTTGCAGTAGTTCTC
>Locus_10872
TGCAGGCCGAATCCTGCCCGCAGACCACCAGTTGGGGAACCCTGCTGTACATCATCAAAGCATAGAGGTTTCCAGGCGCCTTTGATGGAATGATA
>Locus_10874
TGCAGGTGAAGAAGCCGGATGTTGAGGTCCTGGGCTGGCATGGTTACACGTGTTTAGTGGTTGAGGCCAGTTGGAAGTACAGCCAAATTCTCTAA
>Locus_10881
TGCAGGTGGCCTTTTGACTTTTGGTAGACCGTCATTGTAAATACAAATTTGTTCTTAACTGACTTGCCTAGATAAATAAAGGTTCAATAAATAAA
>Locus_10888
TGCAGGTGGAGGTCGGTGTTACACATGTTGAAACCGATTTGTGCTGAGGTCACCAGTCCATTCCTCACAACGATAAAACCTGAGTGATTGATGGA
>Locus_10889
TGCAGGTTTTCCTCCAGCCGGTCTTTGTCCTTGCAGAGTGAGATGTAGCACTCCTGCACTGCTACCATCTCTCCATTCACCTCACACAGCTTGGC
>Locus_10896
TGCAGGCCCTCCCACTAACTAATTTCTGGCTATGCCTTTGCTAGGCTGCCAATATAGCTCCCAAAATAAACCATATTGCTAGATTTGATATAGAC
>Locus_10921
TGCAGGCTGAATAGTGTTTCCTCTGACACATTGTTGCAGCTGGCGGGCTGGTGTTAAGAAGCACGGTTTGGTGGGTCATGTTTTTGAGGACACAA
>Locus_10935
TGCAGGTCCCCCGCCATGCTCCTGCCACCTGGGGCATGCCCCTGTCCACTGTCGCCCCGCAGGAGGGGGCTCCGGTTGAACACCGTCGACAGTCT
>Locus_10943
TGCAGGAAATGTATTAAAATGGGAAAAAGATCCCCCAACAAACTGGTTTTCATGATTCTCTTGTCATTTGCATAGTAGCCGCGTGAGAAGAAGAG
>Locus_10945
TGCAGGACATCAAGGCATGGATGCAGTTGAGCTTCCTGCAGTTAAACTGCAAAAAAGACAGAGGTCGTCCTGATTGGCACTCACACTATCATCAA
>Locus_10965
TGCAGGTAAAGAAGCCGGATGTGGAGTTCCTGGGCTGGCTTGGTTACACGTGGTCTGCTGTTGTGAGGCCGGTTGGATGTACTGCCAAATTCTCT
>Locus_10966
TGCAGGAGGGCTTTTGCCTTTTGGTAGGCCGTCATTGTCAATAAGAATTTGTTCATAACTGACTTGCCTAGTTAAATAAAGGTTTAAAAAAATAA
>Locus_10967
TGCAGGGAATCAACGCGCTTCTCCACTGCTCTCCGTGAGGCAAGAACAGATTCACTCAGGATTAGATATTTTTTCTCCTGTAGGTTTTCAGGATG
>Locus_10973
TGCAGGCTGCTGATGAGCTGGTTGCTGATGGACTGGTCCTGGGGCTGGCTGCTGATGGGCTGGTCCTGGGGCTGGATGAGAGTCAATCTCATCCT
>Locus_10989
TGCAGGTCTGGGAGTTCCTGGTTACAGCATTCTGTTCTGCTGCCCTTCTCTCTATTGGAATGTCATGCCACTTTTATCTTCCATCCAAACCACAT
>Locus_11000
TGCAGGGGCAGGGTGTGGTGGTGTATATCGATGATATACTGATCTATTCTGCCACACGCGCCGAGCATGCGTCTCTGGTGCGTAGGGTACTTGGG
>Locus_11004
TGCAGGCTCATCCTGACACGACCCTCCAGCATGACAATGCCACCAGCCATACTGCTCGTTCTGTGCGTGATAGGCTAATTTACATAATTTGAATC
>Locus_11009
TGCAGGCTTGGCTGGAGTTGAGTCTGTTTTAAGTGAAGCTCAGCCCATTGTATAGTTACAGGATAGATATAACTTGCTCCAGCAGAGACAGGCTG
>Locus_11015
TGCAGGCTGCTGATGAGTTAGTTGCTGACGGACTGGTCCTGGGGCTGGCTGAGGGTCAATCCCATCCTCCTCTTCCAACTCACTGTCAGACTCTG
>Locus_11029
TGCAGGCCTGACAGCCCCGAGAACCTCCTCCAGTGGAGTTTGGGCTCCCTAATGTATGCAAATGAGCCGTGGCCAGACTCGATATCGAGGGGTCA
>Locus_11035
TGCAGGGGAAAAGCATCTGGTAAGCGGAATAGATAAGGTACACTTGTGTTTTTTGTGTTACTTGAGTTCCCGACTGGAGAAATGATAAACGTCAC
>Locus_11057
TGCAGGCTAGTGCTATTCTACTACGGCGACTGTAATCTTTAACTTTACTGACTTTATTGTCCTCTTGGAGATGTTTTGTTGCAGTGTCATGTACA
[truncated: 17,308 more rows]
